# Supplementary material for: Characterization of systolic and diastolic function, alongside proteomic profiling, in doxorubicin-induced cardiovascular toxicity in mice
Source: Cardiooncology. 2024 Jun 22;10:40. doi: 10.1186/s40959-024-00241-1 (PMC11193203; doi:10.1186/s40959-024-00241-1)
Supplement: Supplementary file 2 — Supplementary Material 2. [file 40959_2024_241_MOESM2_ESM.xlsx]

## Sheet: All identified proteins
Protein FDR Confidence: Combined	Accession	Description	Abundance Ratio (log2): (HD, 2 weeks) / (Ctrl, 2 weeks)	Abundance Ratio (log2): (LD, 2 weeks) / (Ctrl, 2 weeks)	Abundance Ratio (log2): (HD, 2 weeks) / (LD, 2 weeks)	Abundance Ratio (log2): (HD, 6 weeks) / (Ctrl, 6 weeks)	Abundance Ratio (log2): (LD, 6 weeks) / (Ctrl, 6 weeks)	Abundance Ratio (log2): (HD, 6 weeks) / (LD, 6 weeks)	Abundance Ratio (log2): (Ctrl, 6 weeks) / (Ctrl, 2 weeks)	Abundance Ratio (log2): (HD, 6 weeks) / (HD, 2 weeks)	Abundance Ratio (log2): (LD, 6 weeks) / (LD, 2 weeks)	Abundance Ratio Adj. P-Value: (HD, 2 weeks) / (Ctrl, 2 weeks)	Abundance Ratio Adj. P-Value: (LD, 2 weeks) / (Ctrl, 2 weeks)	Abundance Ratio Adj. P-Value: (HD, 2 weeks) / (LD, 2 weeks)	Abundance Ratio Adj. P-Value: (HD, 6 weeks) / (Ctrl, 6 weeks)	Abundance Ratio Adj. P-Value: (LD, 6 weeks) / (Ctrl, 6 weeks)	Abundance Ratio Adj. P-Value: (HD, 6 weeks) / (LD, 6 weeks)	Abundance Ratio Adj. P-Value: (Ctrl, 6 weeks) / (Ctrl, 2 weeks)	Abundance Ratio Adj. P-Value: (HD, 6 weeks) / (HD, 2 weeks)	Abundance Ratio Adj. P-Value: (LD, 6 weeks) / (LD, 2 weeks)	Abundances (Scaled): F49: Sample, Ctrl, 2 weeks, Ctrl combi	Abundances (Scaled): F68: Sample, Ctrl, 2 weeks, Ctrl combi	Abundances (Scaled): F69: Sample, Ctrl, 2 weeks, Ctrl combi	Abundances (Scaled): F71: Sample, Ctrl, 2 weeks, Ctrl combi	Abundances (Scaled): F89: Sample, Ctrl, 2 weeks, Ctrl combi	Abundances (Scaled): F92: Sample, Ctrl, 2 weeks, Ctrl combi	Abundances (Scaled): F93: Sample, Ctrl, 2 weeks, Ctrl combi	Abundances (Scaled): F95: Sample, Ctrl, 2 weeks, 2 weeks	Abundances (Scaled): F66: Sample, LD, 2 weeks, 2 weeks	Abundances (Scaled): F67: Sample, LD, 2 weeks, 2 weeks	Abundances (Scaled): F70: Sample, LD, 2 weeks, 2 weeks	Abundances (Scaled): F72: Sample, LD, 2 weeks, 2 weeks	Abundances (Scaled): F90: Sample, LD, 2 weeks, 2 weeks	Abundances (Scaled): F91: Sample, LD, 2 weeks, 2 weeks	Abundances (Scaled): F94: Sample, LD, 2 weeks, 2 weeks	Abundances (Scaled): F96: Sample, LD, 2 weeks, 2 weeks	Abundances (Scaled): F73: Sample, HD, 2 weeks, 2 weeks	Abundances (Scaled): F74: Sample, HD, 2 weeks, 2 weeks	Abundances (Scaled): F75: Sample, HD, 2 weeks, 2 weeks	Abundances (Scaled): F76: Sample, HD, 2 weeks, 2 weeks	Abundances (Scaled): F97: Sample, HD, 2 weeks, 2 weeks	Abundances (Scaled): F98: Sample, HD, 2 weeks, 2 weeks	Abundances (Scaled): F99: Sample, HD, 2 weeks, 2 weeks	Abundances (Scaled): F100: Sample, HD, 2 weeks, 2 weeks	Abundances (Scaled): F77: Sample, HD, 6 weeks, 6 weeks	Abundances (Scaled): F79: Sample, HD, 6 weeks, 6 weeks	Abundances (Scaled): F84: Sample, HD, 6 weeks, 6 weeks	Abundances (Scaled): F85: Sample, HD, 6 weeks, 6 weeks	Abundances (Scaled): F101: Sample, HD, 6 weeks, 6 weeks
High	Q9DC77	Small muscular protein OS=Mus musculus OX=10090 GN=Smpx PE=1 SV=2	-0.01	0.08	-0.1	0.21	0.15	0.1	-0.17	0.13	-0.1	0.972315	0.485768	0.222052	0.904746	0.566874	0.84814	0.728168	0.784148	0.946653	105.4	109.1	101.9	98.9	97	95.3	106.9	91.8	101.3	103.3	123.8	113.7	117.3	97.4	103.9	101.1	88.3	106	99.1	108.5	101.1	98.4	110.8	85.6	102.1	81.5	118.9	93.3	124.6
High	P08207	Protein S100-A10 OS=Mus musculus OX=10090 GN=S100a10 PE=1 SV=2	0.13	0.01	0.04	0.37	0.06	0.38	-0.12	-0.02	0.02	0.549428	0.932273	0.926199	0.488382	0.903987	0.008175	0.862664	0.952094	0.987216	117.6	92.9	115.9	70.9	67.5	95.1	119.3	114.7	97.5	88.7	88.8	86.5	104.3	113.5	122.8	101.1	115.2	43	119.2	80.6	102.4	93.1	103.3	145.2	143.1	151.9	150.5	127.5	122.1
High	Q9ES97	Reticulon-3 OS=Mus musculus OX=10090 GN=Rtn3 PE=1 SV=2	0.35	0.2	0.13	0.31	0.1	0.14	-0.36	-0.35	-0.41	0.013782	0.0956952	0.535102	0.679622	0.817624	0.795904	0.296682	0.129273	0.123444	100.1	110	122.9	95.5	58.2	92.2	100.9	86.4	131.9	112.6	122.6	105.8	86.6	99.4	117.9	111.8	108.9	249.6	108.6	138.8	96.9	116.4	121.1	101	94	116.2	102.9	99.9	73.9
High	P17710	Hexokinase-1 OS=Mus musculus OX=10090 GN=Hk1 PE=1 SV=3	-0.07	-0.08	-0.01	0.06	0.05	0.01	-0.2	-0.08	-0.11	0.718533	0.591946	0.889891	0.996317	0.929561	0.979418	0.633525	0.79207	0.938366	122.6	123.9	116	109.5	89.7	93.9	102.9	109.9	109.4	115.6	104.5	103.7	91.2	101.2	99.5	109.7	105.9	136	105.6	105	100.8	98.3	106.1	87.4	101.5	91.9	104.8	91.9	113.7
High	Q9CZB0	Succinate dehydrogenase cytochrome b560 subunit, mitochondrial OS=Mus musculus OX=10090 GN=Sdhc PE=1 SV=1	0.05	-0.01	0.12	0.31	0.21	0.12	-0.44	-0.14	-0.16	0.88365	0.972185	0.613415	0.675255	0.384302	0.844214	0.107357	0.777052	0.880437	130	129.8	140.4	100.5	42.2	124.6	34	26.7	83.3	110.1	135.3	116.1	61.2	117.9	50.8	56.1	114.5	913.5	89.2	171.2	88.3	103.4	36.4	17.4	60.9	98.4	104.4	94.6	60.9
High	Q02788	Collagen alpha-2(VI) chain OS=Mus musculus OX=10090 GN=Col6a2 PE=1 SV=3	0.37	0.14	0.21	0.1	0	0.1	0.31	0.04	0.17	0.00149666	0.20392	0.0327815	0.987315	0.966517	0.847925	0.14885	0.954882	0.836272	62.8	41.4	70.9	82.6	105.1	86.1	105.4	98.4	78.3	80.9	116.4	69.1	86.7	101.8	117.8	83.8	58.5	131.7	97.3	103.5	94.7	125.6	140.9	127.7	148.2	119.5	140.9	103.8	107.4
High	Q61171	Peroxiredoxin-2 OS=Mus musculus OX=10090 GN=Prdx2 PE=1 SV=3	-0.01	-0.01	0	0.05	0.03	0.01	-0.15	-0.05	-0.03	0.970701	0.972185	0.928508	0.996919	0.966517	0.979804	0.779844	0.852684	0.984548	102.4	112.5	99.2	104.1	111.2	97.2	107	108.7	95	94.7	107.5	119.4	97.2	93.9	92.3	98.3	103.5	78.7	102	107.8	92.1	97.5	101.2	111.2	108.5	107.5	90.9	99.3	96.1
High	Q9D855	Cytochrome b-c1 complex subunit 7 OS=Mus musculus OX=10090 GN=Uqcrb PE=1 SV=3	0.06	0.02	0.03	0.11	0.05	0.04	-0.06	0.01	0.03	0.836299	0.932273	0.964533	0.981277	0.9184	0.986095	0.947151	0.961098	0.981162	109	106.8	101.6	102.3	87.1	94	90.8	86	96.4	101.8	94.3	94.7	90.1	93.3	100	99	108.9	83.7	103.4	104.4	94.5	105.4	95.3	88.2	87.8	107.3	107.7	99.8	105.9
High	Q7TMF3	NADH dehydrogenase [ubiquinone] 1 alpha subcomplex subunit 12 OS=Mus musculus OX=10090 GN=Ndufa12 PE=1 SV=2	0.17	0.01	0.18	0	-0.09	0.1	0.12	-0.03	0.03	0.230121	0.958348	0.0414837	0.994898	0.678045	0.84814	0.693459	0.916298	0.983756	100.6	74.1	87.4	112.6	91.4	112.1	85.5	75.2	86	91.9	90.6	93.9	90.4	117.7	96.3	91.7	106.4	146.3	117.8	113.9	100.8	107.6	90.4	84.2	96.8	117.6	137.8	93.2	111.9
High	O35381	Acidic leucine-rich nuclear phosphoprotein 32 family member A OS=Mus musculus OX=10090 GN=Anp32a PE=1 SV=1	-0.12	-0.1	-0.02	0.29	0.05	0.25	-0.41	0.02	-0.22	0.566684	0.656139	0.844459	0.737512	0.925007	0.202215	0.0944557	0.978479	0.698302	151	135.8	114.3	102.3	105.8	110.2	99.8	79.3	110.2	101.9	106.5	113.8	100.8	88.3	93.5	105.4	109.1	82.5	128.7	108.7	110.3	82.2	72.9	110.3	83.1	124.9	116.9	106.7	111.1
High	P41105	60S ribosomal protein L28 OS=Mus musculus OX=10090 GN=Rpl28 PE=1 SV=2	0.11	0.01	0.06	-0.45	-0.06	-0.35	0.35	-0.19	0.25	0.654128	0.927847	0.900284	0.100613	0.849652	0.0379935	0.0948929	0.624213	0.58403	128.7	84.6	100.2	84.3	62.6	100	99.7	104.4	107.2	86.4	80.3	78.4	63.2	89.2	123.7	55.3	115.2	46.6	114.8	116.8	102.6	84.7	101.6	26.9	141.9	86.3	101.6	62.3	79.7
High	P60335	Poly(rC)-binding protein 1 OS=Mus musculus OX=10090 GN=Pcbp1 PE=1 SV=1	-0.01	-0.09	0.07	0.27	0.2	0.07	-0.33	-0.06	-0.01	0.960848	0.539657	0.767592	0.784231	0.27343	0.942234	0.223472	0.822367	0.996798	114.2	102.5	109.2	97.4	121.5	119.8	107.3	111.4	90.7	85.8	89.4	78.7	122.5	122.2	113.5	123.6	95.7	107.9	96.9	91.6	115	126.3	113.7	91.6	91.2	76.3	100.9	77.8	105.9
High	Q91WS0	CDGSH iron-sulfur domain-containing protein 1 OS=Mus musculus OX=10090 GN=Cisd1 PE=1 SV=1	0.13	0.08	0.09	0.17	0.2	-0.02	-0.18	-0.2	-0.17	0.428395	0.518009	0.517302	0.951995	0.262102	0.914408	0.675084	0.290494	0.857952	121	101.6	121.9	126	75.5	111.5	79.5	68.3	114.9	128.2	134.5	124.1	82.9	114.9	68.2	96.8	105.5	106.4	137.3	144.6	99.3	113.2	82.7	64.4	90.1	90	110.8	105.3	90.2
High	Q9CZ04	COP9 signalosome complex subunit 7a OS=Mus musculus OX=10090 GN=Cops7a PE=1 SV=2	-0.07	-0.02	-0.03	0.27	0.14	0.11	-0.4	-0.08	-0.22	0.902929	0.998205	0.91017	0.799569	0.752228	0.882625	0.363705	0.929167	0.698302	127.3	106.5	93.3	119	114.3	113	102.4	114.9	81.6	102.5	94.5	83.9	116.2	124.3	126.9	136.1	84	177.9	85.3	91.4	127	125.5	117.7	64.3	103.3	85.3	107.7	104	109.8
High	Q9D7X3	Dual specificity protein phosphatase 3 OS=Mus musculus OX=10090 GN=Dusp3 PE=1 SV=1	-0.12	-0.12	0.02	-0.27	-0.13	-0.15	0.12	-0.09	0.09	0.575171	0.453397	0.995024	0.49549	0.543039	0.364782	0.675084	0.797285	0.948175	110.6	130.6	94	119.4	117.1	71.2	86	84.3	124	100.6	113.8	111.4	76.4	72.4	107.5	74.7	101.6	86	112	87	72.3	90.3	92.1	104	96.9	95.8	92.7	123	94.9
High	P46656	Adrenodoxin, mitochondrial OS=Mus musculus OX=10090 GN=Fdx1 PE=1 SV=1	-0.01	0	-0.08	-0.11	-0.05	0	-0.01	-0.11	-0.13	0.991862	0.933486	0.535102	0.905425	0.867479	0.979804	0.973704	0.819968	0.925261	101.6	104.3	136.7	85.5	55.6	150.5	130.5	75.6	90.4	80.7	103.7	75.7	110.3	139.6	132.7	149.4	94.4	127.7	117.5	115.1	90.8	116.1	83	74.9	61.7	53.8	89.3	77	111.6
High	O70548	Telethonin OS=Mus musculus OX=10090 GN=Tcap PE=1 SV=1	0.04	-0.06	0.03	0.28	0.21	0.12	-0.04	0.21	0.21	0.924733	0.874593	0.951911	0.783949	0.313591	0.801292	0.998922	0.460127	0.742929	140.8	96.3	84.3	82.9	97.2	176.6	82.8	83	79.1	106	136.8	61.1	84.2	91.9	79.4	84	73.7	134.4	90.2	131	119.1	87.4	104.8	55.8	92.9	144.9	137.9	168.4	97.6
High	P11152	Lipoprotein lipase OS=Mus musculus OX=10090 GN=Lpl PE=1 SV=3	0.07	-0.06	0.17	0.5	-0.05	0.52	-0.23	0.17	-0.13	0.820784	0.854078	0.136061	0.167443	0.867479	4.11812e-05	0.5637	0.624213	0.927948	96.5	83.4	131.3	74.3	39.3	121.8	59.2	99	81.6	77.9	75.5	91.2	92.4	198.6	63.9	99.6	101.2	85.8	71.1	87.6	75.1	118.9	87.5	223.2	104.9	335.9	106.9	141.5	159.4
High	P61982	14-3-3 protein gamma OS=Mus musculus OX=10090 GN=Ywhag PE=1 SV=2	-0.02	0	-0.01	0.14	-0.01	0.12	-0.21	-0.02	-0.16	0.941928	0.999335	0.900284	0.973347	0.94159	0.765359	0.601087	0.929167	0.861023	120.8	100.9	115.6	99.9	96.9	105.9	114.8	103.9	124.2	105.5	85.9	102.7	105.6	99.5	107.6	109.5	107.7	130.2	101.5	92.8	108.1	95	102.5	120.3	102.3	98.6	110.1	92.9	108.7
High	Q9WV55	Vesicle-associated membrane protein-associated protein A OS=Mus musculus OX=10090 GN=Vapa PE=1 SV=2	-0.09	0.05	-0.11	0.02	0	-0.15	-0.14	-0.08	-0.1	0.821227	0.848055	0.615626	0.994898	0.998	0.695965	0.893915	0.929167	0.942773	89.1	94.2	98.7	116.5	47.9	103.9	122.3	79.6	101.9	95.4	83.8	67.3	165.4	124.9	91.1	149.3	92.7	213.9	88.6	88.2	77.9	116.4	155.1	122	79.4	10	108.3	109.8	110
High	Q8CC88	von Willebrand factor A domain-containing protein 8 OS=Mus musculus OX=10090 GN=Vwa8 PE=1 SV=2	-0.05	-0.04	0	0.13	0.05	0.09	-0.08	0.13	0.04	0.800818	0.885385	0.934517	0.977532	0.927162	0.882625	0.939034	0.781209	0.981162	98.2	110.9	99.6	102	92.9	89.4	85.2	91.3	87.2	91.7	98	90.5	94.8	98.7	92.7	86	93	95.1	88.8	101.1	95	94.5	94	84.7	104.1	87.6	103.4	107.5	81.1
High	P24472	Glutathione S-transferase A4 OS=Mus musculus OX=10090 GN=Gsta4 PE=1 SV=3	0.06	0.03	0.04	0.19	0	0.2	0.02	0.18	0.02	0.874271	0.885385	0.928508	0.942886	0.960107	0.383699	0.939034	0.601199	0.987216	86.2	79.6	76.7	80.6	76.5	87.1	110.2	128.6	75.3	75.4	82.1	81	116.6	94.3	127.4	111.9	82.5	109.6	84.6	95.6	110.1	96	98	117.4	99.5	126.9	116.8	114.9	137.3
High	Q9WVK4	EH domain-containing protein 1 OS=Mus musculus OX=10090 GN=Ehd1 PE=1 SV=1	-0.05	-0.01	-0.02	0.01	-0.01	0	-0.09	0.01	-0.04	0.829279	0.975928	0.84836	0.994898	0.949729	0.970616	0.933591	0.969459	0.981162	104	118.3	110.5	123	99.3	98	97.5	99.6	120.4	100	117	111.2	88.2	87.1	101	98.7	102.6	88.5	101	108.4	88.5	101.1	96.2	92.9	117.1	117.2	93.1	104.9	92.6
High	Q9R069	Basal cell adhesion molecule OS=Mus musculus OX=10090 GN=Bcam PE=1 SV=1	0.04	0.12	-0.05	-0.22	-0.17	0.04	0.23	-0.05	-0.07	0.929296	0.403057	0.839353	0.640432	0.501553	0.981285	0.44168	0.942922	0.957754	103.8	94.9	116.3	95.7	81.6	107.1	92.2	84	88.5	101.7	102.5	121.4	92.6	95.9	122.6	101.3	94.2	65	87.8	100.8	106	86.8	108.7	114.3	117.2	92.1	107.4	101.7	93.5
High	Q61234	Alpha-1-syntrophin OS=Mus musculus OX=10090 GN=Snta1 PE=1 SV=1	0.04	0	0.05	-0.11	-0.15	0.08	-0.01	-0.08	-0.1	0.941652	0.972185	0.879219	0.924461	0.361216	0.90745	0.973704	0.784148	0.944823	93.1	90	114.5	110.2	62.4	62.7	77.9	85.2	99.9	184.1	90.5	91.8	49.3	75.6	112.6	80.5	194.9	74.2	155.7	189.8	86.7	75.3	75.4	81.6	91.7	102.5	78.4	226	55.9
High	P11087	Collagen alpha-1(I) chain OS=Mus musculus OX=10090 GN=Col1a1 PE=1 SV=4	0.83	0.49	-0.05	0.09	0.18	0.02	0.1	-0.45	-0.87	2.20841e-08	4.44694e-07	0.789768	0.994898	0.637785	0.98783	0.846508	0.0775273	3.94375e-06	10.9	9.4	10.6	9	9.2	27.6	11.1	14.2	223.8	228.4	335	213.1	14.4	20.2	19.4	9.4	147.8	795.5	253.6	30.1	28.5	25.6	15.7	9.7	8.9	1930.5	23.7	11.9	13.6
High	Q8CEI1	BolA-like protein 3 OS=Mus musculus OX=10090 GN=Bola3 PE=1 SV=1	0.02	0.05	-0.03	-0.17	-0.14	-0.02	0.12	-0.02	0.04	0.96702	0.797625	0.821917	0.814595	0.520567	0.939525	0.668889	0.954882	0.981162	125.7	119.8	114.9	104.9	54.7	74.4	93.6	93.4	129.9	111.5	116.1	114	82.8	73.2	91.3	86.9	119.9	33.7	109.9	100.6	75.6	83.9	95.9	88.8	103.1	130.9	104.9	115	94.6
High	P03899	NADH-ubiquinone oxidoreductase chain 3 OS=Mus musculus OX=10090 GN=mt-Nd3 PE=1 SV=3	6.64	6.64	4.31					-6.64	-6.64	1.72527e-16	4.75e-16	1.82442e-16					1.89157e-16	4.35143e-16															237.4	202.6		4359.9
High	P62073	Mitochondrial import inner membrane translocase subunit Tim10 OS=Mus musculus OX=10090 GN=Timm10 PE=1 SV=1	-0.17	-0.06	-0.08	-0.04	-0.09	0.07	-0.06	0.01	-0.08	0.152304	0.797394	0.342092	0.976452	0.664402	0.939525	0.947151	0.976097	0.957754	134	131.4	152.3	128.1	71.4	63.4	75.2	73.8	142.6	155.4	148	111.8	57.4	60.8	63.8	63.7	141.8	53.5	131	129.1	63.5	63.5	70.5	79.2	148.8	118.6	105.3	131.2	74.2
High	Q9CQ60	6-phosphogluconolactonase OS=Mus musculus OX=10090 GN=Pgls PE=1 SV=1	-0.12	-0.13	0.01	-0.21	-0.19	-0.05	0.12	0.07	0.12	0.389219	0.267058	0.978388	0.69296	0.183586	0.822442	0.671778	0.921073	0.93403	118.7	119.2	97	119.4	98.7	105.5	90.3	90.2	108.1	95.7	109.6	96.7	73.2	71.1	87.2	94.2	102.6	85.6	120.1	102	80.7	73	76.7	83	117.9	107.3	93.7	105.5	73.7
High	P62897	Cytochrome c, somatic OS=Mus musculus OX=10090 GN=Cycs PE=1 SV=2	0.24	0	0.24	0.06	0.23	-0.21	0.17	-0.02	0.45	0.0359493	0.994	0.00199141	0.996272	0.176331	0.133607	0.566464	0.923222	0.0702982	95	88.1	124.7	100.5	68	91.8	75.2	72.4	123.8	113.7	107.9	115.7	63.9	101.5	60.3	69.8	132	87.1	142	125	93.3	72.9	67.1	72.2	117.7	117.8	127.3	133.9	76
High	O35658	Complement component 1 Q subcomponent-binding protein, mitochondrial OS=Mus musculus OX=10090 GN=C1qbp PE=1 SV=1	-0.11	0.01	-0.13	-0.12	-0.18	0.08	-0.1	-0.1	-0.32	0.463945	0.938496	0.0864738	0.902861	0.22426	0.905068	0.899078	0.709658	0.350609	104.8	148.5	106.6	85.4	77.9	105.3	95	100.4	96.9	103.1	138.7	90.5	107.9	101.3	85	137.4	96.3	372.6	94.7	112.4	102.9	79.5	101.9	46.3	75.8	82.9	93.8	83.6	103.5
High	Q9WVE8	Protein kinase C and casein kinase substrate in neurons protein 2 OS=Mus musculus OX=10090 GN=Pacsin2 PE=1 SV=1	-0.02	-0.07	0.06	-0.2	0.02	-0.24	-0.05	-0.16	0.04	0.973122	0.836185	0.84836	0.721344	0.987145	0.139686	0.973704	0.618967	0.981162	138.9	131.2	143	117	77.3	84.7	97.8	95.7	127.1	122	101.8	82.6	84.9	89.6	77.1	98.4	117	102.7	127.6	113.3	94.4	83	98.8	85	115.5	64.4	96.5	91.4	90.9
High	P24270	Catalase OS=Mus musculus OX=10090 GN=Cat PE=1 SV=4	-0.05	-0.12	0.09	0.18	-0.06	0.26	0.07	0.29	0.12	0.815908	0.294856	0.590132	0.944015	0.805313	0.13977	0.833693	0.154687	0.927948	95.9	108.4	102.1	119.6	77.8	99.5	101	105.6	126.5	99.7	82.5	87.1	65.4	99.6	70.5	80.1	94.3	66.8	94.6	90.2	82.5	98.5	82.4	121	108	211.1	114.6	168	88.8
High	A2AMM0	Caveolae-associated protein 4 OS=Mus musculus OX=10090 GN=Cavin4 PE=1 SV=1	0.18	0.09	0.08	0.01	-0.01	0	0.06	-0.13	-0.05	0.16881	0.473939	0.667022	0.994898	0.953304	0.972978	0.874284	0.601199	0.976962	85.3	81.9	118.8	103.3	84.2	88.7	96	84.4	119.2	116.6	86.7	116.3	107.4	94.3	87.7	94.4	136.1	83	133.1	101	98.8	89.4	75.7	115	105.9	116.4	115.4	113	97.9
High	P62962	Profilin-1 OS=Mus musculus OX=10090 GN=Pfn1 PE=1 SV=2	0.09	0.07	0.01	0.07	0	0.09	0.18	0.17	0.11	0.695853	0.591946	0.973238	0.994898	0.960107	0.880629	0.52559	0.624213	0.938366	95.1	111.5	101.3	101	85.6	92.8	79.9	101.9	105.2	101	99	92.3	77.2	91.7	90.9	91.1	96	101.4	106.5	100.4	88.9	93.5	90.6	93.8	122.5	105.5	108.9	112.1	98.4
High	Q9CR21	Acyl carrier protein, mitochondrial OS=Mus musculus OX=10090 GN=Ndufab1 PE=1 SV=1	0	-0.05	0.04	0.16	-0.13	0.14	0.01	0.18	-0.13	0.978526	0.803032	0.904753	0.965625	0.472655	0.685235	0.945446	0.59011	0.927948	115.5	106.8	81.4	55.4	59.6	130.3	97.1	122.8	68.7	64.4	80.2	65.7	128.7	136.8	94.8	199.1	61.9	251.4	61.1	75.3	140.7	119.1	163.9	48.9	47.9	79	98.4	66	182.9
High	O55222	Integrin-linked protein kinase OS=Mus musculus OX=10090 GN=Ilk PE=1 SV=2	-0.14	-0.1	-0.05	0.16	0.07	0.12	-0.12	0.25	0.06	0.522781	0.682882	0.771408	0.95467	0.872125	0.811475	0.864567	0.324886	0.96765	98.4	121.6	104	116.7	109.4	76.4	85	97.4	115.1	111.2	105.6	115.2	79.8	82.5	77.6	81.6	90.6	80	93.1	104.8	75.3	77	78	109.9	118.6	127.9	111.6	119.6	85.9
High	P54822	Adenylosuccinate lyase OS=Mus musculus OX=10090 GN=Adsl PE=1 SV=2	0.08	0.06	-0.07	-0.06	-0.02	0	0.02	-0.08	-0.04	0.790648	0.712491	0.513337	0.965774	0.927304	0.979418	0.939034	0.826239	0.981162	94.1	104.7	111.1	88.2	126.5	119	102.9	108.5	95.7	91.2	104	89	89.2	101.2	129.9	109.5	75.6	113.4	114.1	84.3	92.3	72.4	117.3	115.4	99.2	88	101.9	87.1	86.7
High	P97351	40S ribosomal protein S3a OS=Mus musculus OX=10090 GN=Rps3a PE=1 SV=3	-0.08	-0.02	-0.08	-0.07	0.01	-0.08	-0.13	-0.15	-0.12	0.667396	0.947582	0.345014	0.952739	0.987145	0.695965	0.835671	0.498285	0.931358	133.6	102.6	129.9	109.8	91.4	93.2	113.4	83.7	127.8	129.5	103.6	106.8	102.8	99.7	90.1	94.9	121.4	56.3	126.2	106.1	107	73.2	92	100.9	102.4	81.9	95.1	111.4	94
High	P51150	Ras-related protein Rab-7a OS=Mus musculus OX=10090 GN=Rab7a PE=1 SV=2	0.14	0.05	0.03	-0.02	0.35	-0.29	-0.41	-0.49	-0.17	0.618191	0.84363	0.954506	0.977532	0.0991399	0.234031	0.288761	0.0433091	0.851828	111.5	91.4	115.3	108.5	113.9	137.8	77.5	64.7	101.6	154.5	105	121.2	151.6	114.4	91.1	101.7	101.7	235.4	109.1	152.5	154.6	99.6	91.4		60	108.2	83.2	65.4	58.5
High	P62082	40S ribosomal protein S7 OS=Mus musculus OX=10090 GN=Rps7 PE=2 SV=1	-0.03	0.01	-0.02	-0.19	-0.05	-0.09	0	-0.19	-0.08	0.962652	0.924594	0.84836	0.760231	0.872125	0.709311	0.947817	0.521054	0.957754	107.5	104.1	128.2	128.8	85.8	84.1	75.8	60.4	121	116.8	141	146.2	116.8	105.8	51.8	100.4	124.5	94.4	128.5	109.3	118.3	45.6	92.4	87.5	100	81	126.5	111.3	90.1
High	P56395	Cytochrome b5 OS=Mus musculus OX=10090 GN=Cyb5a PE=1 SV=2	0.18	0.1	0.07	0.13	-0.09	0.26	0.12	0.03	-0.14	0.333008	0.447024	0.839353	0.976452	0.713316	0.160489	0.673472	0.947696	0.91854	78.6	82.9	75.7	65	84.1	115.1	105.6	128.6	87.8	80.7	50.9	71.4	109.1	129.2	114.5	138.2	76.5	144	107	59	128.6	105.1	108.5	99.4	95.1	138.7	76.9	107.9	135
High	P11438	Lysosome-associated membrane glycoprotein 1 OS=Mus musculus OX=10090 GN=Lamp1 PE=1 SV=2	-0.09	0.16	-0.37	0.03	-0.22	0.2	-0.18	0.01	-0.52	0.836299	0.361209	0.00871273	0.994898	0.432342	0.650989	0.771408	0.942922	0.0211287	120.5	116.5	128.2	79.8	73.8	144.4	133.1	111.1	99.9				131.8	147.4	121.4	162.6	88.4	322.3	85.7	70.3	113.9	113.8	135.3	80.7	69.5	76.6	140.9	118.3	116.4
High	P11531	Dystrophin OS=Mus musculus OX=10090 GN=Dmd PE=1 SV=3	0.09	0.12	0	-0.14	-0.08	-0.06	0.04	-0.23	-0.16	0.670264	0.278164	0.940273	0.852263	0.713316	0.795904	0.907092	0.209495	0.864741	86	107	111.3	120	102.6	101.3	89.8	100.1	103.5	105	112.3	118.1	88.1	90.2	102.4	99.9	98.2	128.3	104.8	116.2	85.9	101.6	93.5	91.5	101.5	101.3	97.8	100.7	69.1
High	Q9CQC7	NADH dehydrogenase [ubiquinone] 1 beta subcomplex subunit 4 OS=Mus musculus OX=10090 GN=Ndufb4 PE=1 SV=3	0.14	-0.02	0.15	0.05	0.06	0	0.16	0.11	0.24	0.395559	0.942703	0.132697	0.999814	0.881422	0.979418	0.580542	0.826239	0.603891	89.9	105.7	101.4	100.5	91.6	98.2	76.2	93.4	98.8	100.2	103.1	88.1	74.8	94.6	88.4	83.5	109.5	93.7	96.9	97	91.5	114.9	87.5	84.3	108.1	100	109.3	102.5	98.9
High	P09542	Myosin light chain 3 OS=Mus musculus OX=10090 GN=Myl3 PE=1 SV=4	-0.03	0.04	-0.04	0.1	0.09	-0.01	-0.13	-0.05	-0.08	0.899312	0.819591	0.687974	0.993577	0.799896	0.942234	0.839733	0.852489	0.957754	98.2	100.2	89.3	89.3	98.2	116.2	114.2	112.4	91.4	87.8	94	87.6	110	106.7	110.9	119.6	85.3	114.7	86.4	84.1	115.2	115.2	116.6	113.3	85.8	78.7	85.6	82.6	115.6
High	P63276	40S ribosomal protein S17 OS=Mus musculus OX=10090 GN=Rps17 PE=1 SV=2	0.07	0.01	-0.06	0	0.09	-0.09	-0.15	-0.22	-0.09	0.821227	0.927195	0.60554	0.994898	0.833706	0.695965	0.796684	0.377373	0.946653	133.5	133.8	160	129.2	48.3	60.9	111.5	50.2	160.7	140.1	111.4	118.6	105	107.7	76.1	99.5	132.6	65.4	142.1	124.7	95.8	55.6	83.6	61.9	85.1	52.7	120	117.3	85.5
High	P01942	Hemoglobin subunit alpha OS=Mus musculus OX=10090 GN=Hba PE=1 SV=2	0.2	0.15	-0.03	0.09	0	0.05	0.1	0.03	-0.07	0.127614	0.0990924	0.807042	0.994898	0.960107	0.979418	0.745987	0.99412	0.96765	107.5	92.4	92.2	87.2	78.3	83.9	80.1	115	138.5	120.4	90	125.6	93.2	104.8	72	80.9	99.5	99	111.6	126.2	68.3	114.9	107.7	110.2	86.8	180.9	98.1	153.9	69.6
High	P50752	Troponin T, cardiac muscle OS=Mus musculus OX=10090 GN=Tnnt2 PE=1 SV=2	0.1	0.1	-0.01	0.12	0.06	0.05	-0.11	-0.06	-0.12	0.634891	0.407279	0.895624	0.977532	0.881422	0.979418	0.88069	0.823703	0.929274	111.1	111.5	115.3	102.9	79.7	100.3	89.6	85.4	111.9	111	116	116.9	98.5	103.7	87.9	109	111.2	157.4	107.9	116	102.8	88.5	97.5	73.5	85.9	96.1	108.4	113.5	93.5
High	P70414	Sodium/calcium exchanger 1 OS=Mus musculus OX=10090 GN=Slc8a1 PE=1 SV=1	0.01	-0.05	0.07	0.12	0.09	-0.01	-0.04	0.01	-0.04	0.98246	0.887209	0.830965	0.977532	0.82555	0.942234	0.985641	0.99412	0.981162	101.8	78.4	87.5	72.2	103.2	142.1	73	94.4	81.2	93.1	100.9	87	127.9	168.5	122.2	99.9	87.6	199.9	105	81.5	103.9	103.2	93.1	75.2	97.7	89.1	78.4	78.1	116.2
High	P28650	Adenylosuccinate synthetase isozyme 1 OS=Mus musculus OX=10090 GN=Adss1 PE=1 SV=2	0.23	0	0.21	0.33	0.13	0.22	-0.08	0.12	0.02	0.0760986	0.969342	0.0154444	0.624528	0.674012	0.292316	0.939034	0.80824	0.986055	101.7	79.9	90.1	62.8	89.8	118.3	88.9	76.5	79.1	85.3	82.8	99.9	94.3	115.8	115.3	117.2	98.6	206.5	89.2	90.9	129.3	128.2	88.6	100.7	108.4	112.3	110.2	90.1	115.7
High	Q99M87	DnaJ homolog subfamily A member 3, mitochondrial OS=Mus musculus OX=10090 GN=Dnaja3 PE=1 SV=1	0.11	-0.03	0.11	0.02	0.08	-0.11	-0.03	-0.09	0.17	0.614043	0.972185	0.535102	0.994898	0.838837	0.600645	0.993947	0.821693	0.851147	83.6	103.7	85.8	118.9	107.9	104.5	106	91.4	100.8	86.3	99.3	77.6	95.7	101.2	101	104.1	88.3	172.8	102	96.4	101.3	109.3	100.7	91.7	88.2	91.3	102.5	95.1	81.9
High	Q8R1G2	Carboxymethylenebutenolidase homolog OS=Mus musculus OX=10090 GN=Cmbl PE=1 SV=1	0.17	0.13	-0.01	-0.08	-0.35	0.31	0.04	-0.19	-0.49	0.461434	0.452621	0.928508	0.950092	0.0311782	0.225688	0.910482	0.634622	0.0329267	53.4	56.1	84.2	48.2	34	67.5	81.3	163	64.7	148	50.2	76.2	206.4	37	65.5	172.7	178.2	205.5	112.1	82.3	157.6	59.9	127.3	132.8	148.2	81.9	64.9	122	112.3
High	P23242	Gap junction alpha-1 protein OS=Mus musculus OX=10090 GN=Gja1 PE=1 SV=2	0.17	0.12	0.03	0.08	0.24	-0.17	0.03	-0.1	0.12	0.334545	0.318154	0.950657	0.994898	0.176847	0.286105	0.92976	0.777052	0.935014	51.8	181.1	59.4	54.3	65	173.1	76.8	99.8	125.6	76.7	42.9	136.2	62.6	163	81.8	155.4	118.2	148.8	106.3	70.9	80.8	119.2	93.3	47.9	78.2	335.2	84.8	81.4	73.3
High	P16045	Galectin-1 OS=Mus musculus OX=10090 GN=Lgals1 PE=1 SV=3	0.12	0.08	0.06	0.29	0.2	-0.01	-0.29	-0.24	-0.17	0.511679	0.518009	0.786956	0.750604	0.300825	0.942234	0.347608	0.173948	0.846621	100.6	120.3	100.9	93	88.5	74.4	91.5	78.7	110	119.9	132.7	81.6	79	81.8	86.6	91.8	121.6	167.7	118.6	115.8	73.7	88.2	87.3	83.3	100.6	98.8	107.6	89.9	81.3
High	Q9D7B6	Isobutyryl-CoA dehydrogenase, mitochondrial OS=Mus musculus OX=10090 GN=Acad8 PE=1 SV=2	0.15	0.06	0.05	0.07	-0.03	0.1	0.29	0.16	0.09	0.339033	0.658949	0.858639	0.994898	0.881422	0.844214	0.176006	0.657271	0.948175	87.4	88	87.3	92.7	85.5	100.9	87.8	85.8	90.6	98.9	84.8	91.5	86.8	90.8	98.7	96.9	104.3	118.2	94.4	70.6	94.8	93.2	100.8	100.9	132.2	108.6	115.8	124.6	87.4
High	Q9DAK9	14 kDa phosphohistidine phosphatase OS=Mus musculus OX=10090 GN=Phpt1 PE=1 SV=1	0.17	0.11	0.11	0.26	0.11	0.1	-0.1	-0.06	-0.12	0.227501	0.294014	0.406273	0.814595	0.734746	0.851126	0.910482	0.820224	0.935014	105.8	88.4	140.5	79.2	68.4	93.6	99	78.8	109.7	120.3	101.1	110.5	86	92.4	80.4	85.2	119.1	70.2	107	135.7	97.2	102	87.4	85.6	103.1	121.3	108.8	117.1	95.1
High	Q9DB77	Cytochrome b-c1 complex subunit 2, mitochondrial OS=Mus musculus OX=10090 GN=Uqcrc2 PE=1 SV=1	0	-0.01	0.01	0.02	-0.04	0.06	0.04	0.07	0.03	0.978526	0.968449	0.951911	0.994898	0.848841	0.942234	0.908045	0.916298	0.981162	96.5	104.5	102.3	104	97.8	98.2	105.2	95.5	100.8	106.2	95.8	104.4	94.2	96.3	103	92.8	104.5	104.5	100.5	99.9	91.2	94.8	95.5	111.1	97.5	107.8	103	102.2	111.5
High	Q9WUB3	Glycogen phosphorylase, muscle form OS=Mus musculus OX=10090 GN=Pygm PE=1 SV=3	0.01	-0.02	0.02	0.2	0.16	0.02	-0.13	0.04	0.07	0.992124	0.935992	0.989745	0.927736	0.496256	0.986095	0.828494	0.954882	0.966502	109.1	89.6	93.3	86.4	103.6	117.8	104.5	108.5	85.9	90.7	90.2	87.2	106.9	115	111.2	110.9	86.5	187.7	84.8	87.8	113.6	106.8	104.5	95.2	86.4	84	114	86.3	103.7
High	Q9JMH6	Thioredoxin reductase 1, cytoplasmic OS=Mus musculus OX=10090 GN=Txnrd1 PE=1 SV=3	0.04	-0.11	0.18	0.26	0.08	0.23	-0.1	0.11	0.02	0.941897	0.786795	0.483418	0.814595	0.868539	0.501514	0.939034	0.797285	0.987216	122	122.2	151.5	125.1	25.2	118.5	79	91.6	122.5	110.1	130.5	91.4	34.9	87.2	49.7	93.3	123.8	109.1	136.6	116.4	93.8	107.5	76.5	58.4	110.2	145.5	163.8	127.6	65.1
High	P35235	Tyrosine-protein phosphatase non-receptor type 11 OS=Mus musculus OX=10090 GN=Ptpn11 PE=1 SV=3	0.12	-0.12	0.25	0.14	0.22	0.1	-0.23	-0.19	0.05	0.74034	0.779856	0.234689	0.973691	0.56994	0.913736	0.733046	0.761445	0.976391	100.9	147.3	124.1	204.8	106.4	101.3	118	40.5	122.9	118.2	112.7	109.4	88.7	105.2	82.8	27.1	118.7	227.6	121.8	141.9	47.2	106.5	94.2	129.4	135.8	134.8	42.4	47.6	126.7
High	P41216	Long-chain-fatty-acid--CoA ligase 1 OS=Mus musculus OX=10090 GN=Acsl1 PE=1 SV=2	0.01	-0.05	0.04	0.05	0.09	-0.05	-0.15	-0.08	0.01	0.998826	0.833271	0.900284	0.999939	0.804964	0.844214	0.779844	0.784148	0.996635	102.1	104	96.7	108.6	107.3	106.8	106	101.9	100.5	98	101.5	88.2	108.3	105.5	106.5	109.7	94.1	150.3	91.5	90.6	111	109.3	104	95.8	87.2	79.9	104.8	85.6	94.9
High	P62983	Ubiquitin-40S ribosomal protein S27a OS=Mus musculus OX=10090 GN=Rps27a PE=1 SV=2	0.02	0.03	-0.11	-0.01	-0.16	0.22	-0.02	-0.01	-0.27	0.982317	0.858551	0.14417	0.987315	0.317822	0.272116	0.985641	0.935009	0.521523	110.2	89.1	73.5	79.1	104.1	75.4	110.2	121.7	75	72.4	96	76.6	137.4	91.1	119.5	119.1	61	534.3	71.9	80.6	103.6	62.9	128.8	123.3	76.3	55.4	88.4	84.8	113.4
High	Q91WP6	Serine protease inhibitor A3N OS=Mus musculus OX=10090 GN=Serpina3n PE=1 SV=1	0.35	0.11	0.28	1.47	0.67	0.67	-0.73	0.32	-0.2	0.0914968	0.651162	0.145687	4.66436e-12	0.00122512	0.000649256	0.0338362	0.188498	0.761627	61.4	82.5	124.3	77.8		58.8	262.5	94.1	159.8	72	98.3	37.1	93.1	119.1	63.3	71	85.2	90.3	135.9	91.3	77.9	107.4	86.5	372.1	111.6	197.5	148.6	446	151.2
High	P40142	Transketolase OS=Mus musculus OX=10090 GN=Tkt PE=1 SV=1	0.03	-0.04	0.09	-0.02	-0.06	0.01	0.06	-0.06	-0.01	0.942209	0.932273	0.661531	0.977532	0.821301	0.986095	0.839733	0.875011	0.99117	99.4	113.7	135.1	118.5	79.3	75.9	82	86.2	117.4	101.4	108.3	122.3	88	81.9	81.2	84.9	123	91	124.5	111.5	77.1	84.2	96.2	71.5	115.2	137.3	103.7	122.6	97.6
High	Q9DCN2	NADH-cytochrome b5 reductase 3 OS=Mus musculus OX=10090 GN=Cyb5r3 PE=1 SV=3	-0.03	0.01	-0.02	0.19	0.13	0.11	0.01	0.24	0.1	0.96702	0.920329	0.879219	0.942886	0.694178	0.847925	0.942111	0.377676	0.942773	100.4	95.6	48.7	117.4	120.8	122.3	79.1	33.8	109.7	94.8	105.9	104.4	75.9	124.2	79	83.2	114.2	79.8	112.5	110.8	94.5	121.4	81.2	39.8	104	110.4	116.3	104.4	122.3
High	Q9CR68	Cytochrome b-c1 complex subunit Rieske, mitochondrial OS=Mus musculus OX=10090 GN=Uqcrfs1 PE=1 SV=1	0.03	0.01	0.03	0.03	0.01	0.02	0.13	0.12	0.13	0.947597	0.959502	0.950657	0.994898	0.994791	0.986095	0.668889	0.784186	0.925261	95.4	105.9	98	106.2	88.8	88.7	88.7	93.9	100.7	102.9	99.4	90.3	95.6	87.9	91.4	94.9	107.9	119.1	95.2	95	92	86.7	90.9	95.1	115.4	110.1	103.7	103.5	108.3
High	P12367	cAMP-dependent protein kinase type II-alpha regulatory subunit OS=Mus musculus OX=10090 GN=Prkar2a PE=1 SV=2	0.02	0.1	-0.05	-0.01	0.07	-0.05	-0.13	-0.13	-0.14	0.961188	0.520436	0.803264	0.990161	0.876773	0.886946	0.844591	0.79658	0.911838	91.3	99.9	86.5	81.3	142	132.1	133.9	111.8	92.3	89.7	95.8	76.2	141.3	133.7	147.9	105.2	78.6	147	82.3	88.6	117.5	27.7	81.3	127.9	85.8	92.2	73.8	83.4	128.2
High	Q6P3A8	2-oxoisovalerate dehydrogenase subunit beta, mitochondrial OS=Mus musculus OX=10090 GN=Bckdhb PE=1 SV=2	-0.07	-0.11	0.05	0.1	0.12	-0.04	-0.07	0.16	0.19	0.673817	0.36446	0.866287	0.99084	0.679665	0.847925	0.942111	0.643451	0.774413	100.1	106.3	96.6	102	83.7	105.5	101.4	97.9	79.4	105.8	92.6	108.9	92.6	109.6	99	88.9	100.1	104.7	78.6	91.6	107.1	114.2	88.3	88.6	109.7	108.3	103.9	85.5	96.6
High	P80316	T-complex protein 1 subunit epsilon OS=Mus musculus OX=10090 GN=Cct5 PE=1 SV=1	-0.15	-0.06	-0.16	-0.25	-0.24	-0.04	0.12	-0.01	-0.02	0.445194	0.887375	0.110263	0.582176	0.114699	0.897629	0.675084	0.987538	0.984958	81.8	111	106	102.4	120.1	84.5	130.4	121.4	104.9	93.8	97.4	93.1	90.9	87.5	139.2	94.4	97.5	42.7	98.3	74.9	53.3	87.7	129.7	126.4	106.7	69.7	73	80	110.6
High	P14094	Sodium/potassium-transporting ATPase subunit beta-1 OS=Mus musculus OX=10090 GN=Atp1b1 PE=1 SV=1	0.12	0.07	0.05	0.4	0.13	0.15	-0.35	-0.16	-0.28	0.492258	0.614124	0.849656	0.401444	0.654973	0.645943	0.187186	0.486933	0.472137	110.1	111.4	105	88.8	88.8	134.2	109.4	111.6	91.9	96.9	97	90.5	122.7	141.4	119.6	126.6	89.9	169.5	85.1	102.4	121.4	143.5	113.3	64.7	80.2	98.3	100.8	106.5	99.9
High	P04919	Band 3 anion transport protein OS=Mus musculus OX=10090 GN=Slc4a1 PE=1 SV=1	0.13	0.09	0.11	0.09	-0.01	0.12	-0.05	-0.05	-0.13	0.487304	0.485747	0.494383	0.994898	0.959411	0.793322	0.973704	0.887361	0.927948	102.1	104.8	106.3	98.3	74.7	78.9	67.3	139.7	152.8	110.9	85.6	136.2	86.5	96.6	80.5	69.4	91.9	56.7	119.2	140.9	53.3	126.2	107.7	115.6	91.6	172.2	102.9	164.6	63.2
High	P80313	T-complex protein 1 subunit eta OS=Mus musculus OX=10090 GN=Cct7 PE=1 SV=1	-0.11	-0.02	-0.08	-0.07	-0.05	-0.01	-0.22	-0.19	-0.2	0.497527	0.933486	0.416252	0.952739	0.84769	0.942234	0.567267	0.399603	0.761406	89.5	98.5	104.8	94.8	151	108.8	145.5	126.4	112.7	79.4	90.1	90.4	128.1	112.5	124.7	100.9	93.3	55.2	93.7	80.3	91.3	107	126.6	140.6	80.2	65.9	77	64.7	108.3
High	P99024	Tubulin beta-5 chain OS=Mus musculus OX=10090 GN=Tubb5 PE=1 SV=1	-0.03	-0.09	-0.02	-0.04	0.15	-0.16	-0.25	-0.29	0.03	0.897016	0.521543	0.858339	0.977532	0.539939	0.310724	0.457283	0.0727535	0.984548	105.4	124.8	110.2	124.5	166.4	101.3	102.1	93.4	102.4	102.9	121.3	90.9	100.1	115.6	113.1	99.2	83.7	76.4	91.7	94.2	113.2	99.8	116.2	89.8	74.7	51.4	93.1	62.5	121.4
High	P02469	Laminin subunit beta-1 OS=Mus musculus OX=10090 GN=Lamb1 PE=1 SV=3	0.12	-0.08	0.18	-0.23	-0.18	0.03	0.22	-0.1	0.06	0.487304	0.594247	0.0475467	0.626486	0.248936	0.996913	0.357523	0.700919	0.96765	107.1	84.6	83.6	105.2	102.4	121.6	70.8	155.1	75.4	82.5	128.2	95.4	67.6	90.1	147.8	80.9	62	56.5	94.2	111.8	84.2	127	143.7	108	152.2	101.9	118.1	91.7	88.1
High	Q9CQ62	2,4-dienoyl-CoA reductase [(3E)-enoyl-CoA-producing], mitochondrial OS=Mus musculus OX=10090 GN=Decr1 PE=1 SV=1	0	-0.03	0.02	-0.17	-0.12	-0.06	0.16	-0.01	0.09	0.973122	0.915974	0.999884	0.804668	0.539939	0.801292	0.579287	0.929711	0.952135	93.6	105.8	101.6	119.2	105.2	82.2	82.2	94.2	108.2	105.1	110.2	106.4	80.5	81.9	85.3	80.8	113.4	88.2	102.6	104.4	86.9	87.9	85.1	98.3	126.6	92.7	103.8	89.1	81.7
High	Q9QYJ0	DnaJ homolog subfamily A member 2 OS=Mus musculus OX=10090 GN=Dnaja2 PE=1 SV=1	-0.03	-0.03	0.05	-0.06	-0.14	0.07	-0.16	-0.18	-0.22	0.956405	0.981544	0.917304	0.955328	0.556326	0.942234	0.761446	0.564913	0.722174	122.1	90.7	146.4	103.2	73.7	106	112.6	94.2	152.3	120	84.7	100.4	92.8	94.6	85.8	92.3	143.9	106.5	146.5	100.1	101.7	87	80	101.5	116.7	103.5	125.1	110.9	69.1
High	Q9D3D9	ATP synthase subunit delta, mitochondrial OS=Mus musculus OX=10090 GN=Atp5f1d PE=1 SV=1	0.08	0.07	0.02	0.08	-0.05	0.13	0.26	0.15	0.06	0.722547	0.594247	0.970434	0.994898	0.82555	0.743327	0.261964	0.694571	0.970809	102.8	89.4	96.4	74.7	72.2	127.6	103.2	99.3	74.5	77.9	92.7	81.8	124.5	123	116.5	134	79.7	150.5	86.7	75.7	131.3	109.8	119.2	95.4	72.1	80.1	113.9	78.8	158.1
High	P0CW02	Lymphocyte antigen 6C1 OS=Mus musculus OX=10090 GN=Ly6c1 PE=2 SV=1	-0.06	-0.16	0.14	0.07	0.09	0.09	0.02	0.24	0.2	0.908466	0.427211	0.48493	0.994898	0.828634	0.905068	0.939034	0.349985	0.761627	88.9	126	125.7	140.1	102.2	64.7	76.1	87.9	98.8	83.7	112.9	124.1	47.8	60.6	82.8	49.9	117.3	45.2	96.7	100.8	67.2	86.3	75.7	119	155.9	192.5	96.9	146.9	89.8
High	P25444	40S ribosomal protein S2 OS=Mus musculus OX=10090 GN=Rps2 PE=1 SV=3	-0.06	-0.11	0.06	-0.05	0.02	-0.04	-0.11	-0.1	0	0.848053	0.530943	0.858685	0.968107	0.971644	0.882837	0.899078	0.784148	0.999329	151.4	120.6	152.2	160.4	108.7	77.1	79.6	53.6	157.9	136.2	111.1	113.7	62.3	89.3	59.6	60	135.7	141.7	150.4	125.8	51.7	77.4	63.6	91.7	139.7	57.1	63.2	105.7	63.8
High	P14602	Heat shock protein beta-1 OS=Mus musculus OX=10090 GN=Hspb1 PE=1 SV=3	-0.1	-0.1	-0.01	-0.02	0.16	-0.16	-0.18	-0.08	0.06	0.525862	0.447024	0.910451	0.978455	0.518048	0.321382	0.675084	0.777052	0.96765	107.5	98.4	102.8	105.7	116.7	96.2	133	113.4	106.3	103.2	110.9	86.8	102.8	91.6	103.8	119.3	77.3	90.5	112.1	84.4	94.7	111.2	106.3	124.1	79.7	84.1	89.8	74.1	113.2
High	Q60590	Alpha-1-acid glycoprotein 1 OS=Mus musculus OX=10090 GN=Orm1 PE=1 SV=1	0.13	0.21	-0.14	0.32	0.23	0.1	-0.73	-0.48	-0.68	0.527998	0.0262071	0.136061	0.626242	0.255931	0.869825	2.14929e-05	0.00460992	0.000862296	103.8	91.8	112.8	63.2	82.9	67.1	254.9	218.8	265	112.8	123.8	47.1	121.4	242.9	89.4	70.9	88.5	27.3	174.6	119.6	70.5	37.5	82.8	522.9	91.2	32.4	95.9	117.2	117.6
High	P97443	Histone-lysine N-methyltransferase Smyd1 OS=Mus musculus OX=10090 GN=Smyd1 PE=1 SV=3	0.02	-0.1	0.14	0.17	0.15	-0.01	-0.21	-0.05	0.12	0.970701	0.447024	0.185088	0.951995	0.551117	0.942234	0.601087	0.850843	0.929274	97	102.8	111.7	111.6	110.5	107.4	98.9	82.3	109.4	111.7	99.6	95.7	85.8	110.1	91	89.3	111.5	86.5	109.6	93.5	113.3	116.1	82.1	92	105.2	85.9	96	98.8	78.1
High	Q8K010	5-oxoprolinase OS=Mus musculus OX=10090 GN=Oplah PE=1 SV=1	-0.34	-0.26	-0.07	-0.04	-0.26	0.22	0.02	0.28	-0.02	0.152304	0.225152	0.857109	0.973691	0.324535	0.600645	0.942111	0.374004	0.987216	132.7	154.5	93.5	126.4	114.1	102.5	76	79.3	99.9	85.6	102.7	118.6	66.3	63.7	108.4	86.6	84.4	34.2	71.4	108.3	87.4	95.8	85.4	102.6	107.2	105.1	124.5	110.7	95.7
High	O35855	Branched-chain-amino-acid aminotransferase, mitochondrial OS=Mus musculus OX=10090 GN=Bcat2 PE=1 SV=2	-0.02	-0.04	0.03	-0.03	-0.02	-0.01	0.15	0.13	0.13	0.947597	0.861409	0.960876	0.977532	0.927162	0.942234	0.601087	0.777052	0.927948	92.9	99.3	95.6	97.5	111.8	105.1	93	96.4	80.5	97.5	95.1	84.9	97	108.4	107.5	93.8	99.7	87.9	76.6	82.9	102.6	100.8	98.3	90.3	102.8	86.2	103.3	87.1	121.4
High	Q64152	Transcription factor BTF3 OS=Mus musculus OX=10090 GN=Btf3 PE=1 SV=3	-0.54	-0.24	-0.29	-0.15	-0.05	-0.1	-0.31	0.01	-0.13	2.2163e-06	0.0510625	0.000574617	0.85021	0.867479	0.727272	0.327669	0.976576	0.927948	115.6	185.6	122.4	130.8	124.8	47.8	75.4	75.2	118.1	154.1	168.9	111.9	85.5	125.7	131.6	104	101.5	70.4	121.9	109.1	67.1	77.6	109	59.5	103	83.2	107.4	104.2	112
High	P62806	Histone H4 OS=Mus musculus OX=10090 GN=H4c1 PE=1 SV=2	0.08	0.12	-0.05	0.15	0.16	0.03	0.1	0.14	0.12	0.722547	0.228167	0.618021	0.968107	0.520567	0.989962	0.742269	0.740978	0.935014	89.4	103.3	82.8	67.5	100.5	89.3	91.3	118.2	88.7	84.2	115.9	52.8	88.9	92.5	119.5	96.1	66.8	130.6	72	92	106.4	122.3	124	107.3	121.3	107.4	92.3	94.2	101.9
High	Q91VR2	ATP synthase subunit gamma, mitochondrial OS=Mus musculus OX=10090 GN=Atp5f1c PE=1 SV=1	0.04	-0.07	0.11	0.1	-0.05	0.13	-0.07	0.03	0.02	0.941652	0.654015	0.412207	0.987315	0.828634	0.742429	0.942086	0.982475	0.984958	108.5	91.2	94.9	92	96.5	98.2	97.3	109	77.2	84.5	86.3	81.8	96.9	99.9	104.4	102	88	162.2	92.8	104.1	101.6	100.8	101.2	100.2	117.7	103.9	125.9	114.7	94.2
High	P61979	Heterogeneous nuclear ribonucleoprotein K OS=Mus musculus OX=10090 GN=Hnrnpk PE=1 SV=1	-0.04	-0.04	0.04	0.07	0.01	0.04	0.03	0.07	0.04	0.884362	0.887375	0.915931	0.994898	0.982082	0.98783	0.933591	0.925708	0.981162	105.7	113.2	113.4	99.1	91.6	95	83.5	87.6	104.4	98	104	112	81.6	83	91.1	83.6	100.9	131.7	91.1	104.2	89.7	92.3	113.6	103.6	119.9	104.8	102.8	101.1	107
High	Q9CQV8	14-3-3 protein beta/alpha OS=Mus musculus OX=10090 GN=Ywhab PE=1 SV=3	0.46	0.45	-0.16	0.7	0.28	0.03	-0.41	-0.37	-0.54	0.00095875	3.84409e-05	0.331313	0.0087736	0.262102	0.98783	0.197285	0.168871	0.0172539	108.8	43.7	69.6	55.3	62	135.6	139.4	158.8	49.2	87.3	51.3		151.9	164.9	146.2	136	46.1	368.4	69.3	72.3	180.5	118.7	109.9	193.2	90.3	92.2	113.3	69.6	139.9
High	P11983	T-complex protein 1 subunit alpha OS=Mus musculus OX=10090 GN=Tcp1 PE=1 SV=3	-0.03	-0.05	0.02	-0.08	0.1	-0.13	-0.22	-0.26	-0.08	0.942209	0.885385	0.991183	0.94512	0.804964	0.468238	0.598486	0.189332	0.957754	115.2	112.7	120.3	110.8	134.2	104.4	104.2	114.8	117.5	112.2	100.8	79.7	134.3	109.9	146.6	109.8	113.8	100.9	92.8	102.8	97.5	106.1	95.1	109.6	100.3	68.2	78.9	58.2	100.3
High	P42932	T-complex protein 1 subunit theta OS=Mus musculus OX=10090 GN=Cct8 PE=1 SV=3	-0.09	-0.03	0.07	-0.21	-0.15	-0.08	0.12	-0.09	0.02	0.774619	0.957623	0.839507	0.693484	0.491511	0.782763	0.675084	0.851528	0.986055	111.7	125.1	115.9	141.6	83.7	66.3	75.1	72.7	146.2	120.1	149.9	133.5	63	71.8	66.9	77	134	84.7	127.2	109	70.2	66.5	84	86.5	109.5	84.5	89.6	113.8	79.1
High	Q8BH95	Enoyl-CoA hydratase, mitochondrial OS=Mus musculus OX=10090 GN=Echs1 PE=1 SV=1	0.04	0.03	0.02	0.08	-0.01	0.08	0.08	0.1	0.03	0.940841	0.886946	0.966978	0.994898	0.936556	0.906509	0.82845	0.844539	0.984548	99.9	107.8	115.3	103.7	81.5	100.3	96.2	90	107.8	97.4	110.8	101.1	101.1	96.9	84.3	94.6	111.7	83.6	101.6	102.8	94.3	93.4	97.2	95.5	96.6	110.2	97.7	109.1	105
High	P46471	26S proteasome regulatory subunit 7 OS=Mus musculus OX=10090 GN=Psmc2 PE=1 SV=5	6.64		6.64					-6.64		1.72527e-16		1.82442e-16					1.89157e-16																			4800
High	Q91V64	Isochorismatase domain-containing protein 1 OS=Mus musculus OX=10090 GN=Isoc1 PE=1 SV=1	0.15	0.24	-0.04	-0.06	-0.09	0.06	0.19	0.01	-0.08	0.495283	0.0389411	0.839353	0.96294	0.790843	0.959265	0.530923	0.954882	0.957754	96.3	77.1	94.6	69.7	111.6	123.7	80.8	78.7	88.2	103.2	92.9	99.4	95.9	104.6	130.8	122.5	77	151.9	88.6	103.1	129	112.9	119.6	90.3	76.9	99.4	106.2	107	107.5
High	P63038	60 kDa heat shock protein, mitochondrial OS=Mus musculus OX=10090 GN=Hspd1 PE=1 SV=1	-0.01	-0.02	0	-0.06	-0.02	-0.03	-0.03	-0.07	-0.03	0.952116	0.933486	0.926199	0.965874	0.927162	0.886946	0.992338	0.820224	0.984548	102.2	106.6	99.3	109.8	99.7	84.7	106.6	99.8	109.2	102.9	110.8	106	95.4	89.6	91.9	90.4	108.2	62.4	110.7	102.1	87.4	83.4	94	111.4	107.9	99.9	100.9	106.2	99.2
High	Q9ET78	Junctophilin-2 OS=Mus musculus OX=10090 GN=Jph2 PE=1 SV=2	-0.06	0	-0.08	0.05	0.02	0.02	0	0.11	0.01	0.765808	0.983538	0.315774	0.999814	0.987145	0.98783	0.95072	0.822367	0.99117	93.7	93.8	80.4	106.5	124.2	124.3	114.9	98.8	79.3	82.8	83.7	78.4	121.7	124.9	117.7	115.1	78.8	95.5	73.4	74.5	120.2	106.3	111.5	108.8	76.1	88.2	95	76.7	99.6
High	Q9WU78	Programmed cell death 6-interacting protein OS=Mus musculus OX=10090 GN=Pdcd6ip PE=1 SV=3	-0.13	0.03	-0.13	-0.44	-0.28	-0.14	0.3	-0.04	0.08	0.672854	0.886946	0.461652	0.113938	0.102765	0.677952	0.232266	0.969278	0.957754	95.4	99.5	88.4	108.3	210.2	97.2	129.2	118.4	68.4	101.9	145.8	116.6	93.3	27.2	123.9	61.9	94		40.6	43.5	44.2	106.1	109.1	190.6	94.1	50.6	86.3	48.5	88.4
High	O88746	Target of Myb protein 1 OS=Mus musculus OX=10090 GN=Tom1 PE=1 SV=1	0	-0.04	-0.05	0.08	-0.01	0.12	0.11	0.32	0.1	0.998826	0.972185	0.839353	0.994898	0.971644	0.844214	0.771408	0.187796	0.942773	98	116.7	104	106.3	69.3	81	73.7	90.8	78.7	81.3	111.6	106.6	88.6	99.1	89.2	82.3	105.6	72.8	100	91.7	89.9	62.9	90.5	98.3	116.1	127.9	105.1	122.6	110.1
High	Q60714	Long-chain fatty acid transport protein 1 OS=Mus musculus OX=10090 GN=Slc27a1 PE=1 SV=1	0.13	0.08	0.05	0.55	0.18	0.33	0.05	0.49	0.18	0.550966	0.591946	0.918896	0.0879254	0.486171	0.0602871	0.883414	0.00353925	0.804469	91.9	103.9	110.3	122	96.3	76	53.7	73.8	101.5	100.7	116.9	141.2	72.5	68.5	63.8	47.9	143.3	66.8	87.4	152.5	91.2	90.7	54.2	40.9	158.1	203.9	135.7	197	76.5
High	Q9CXW4	60S ribosomal protein L11 OS=Mus musculus OX=10090 GN=Rpl11 PE=1 SV=4	0	0.11	-0.09	-0.14	0.05	-0.2	0	-0.13	-0.03	0.991862	0.351822	0.284946	0.867901	0.927162	0.17723	0.945446	0.612832	0.984548	120.6	100	122.8	111.1	97.9	80.1	82.3	87.8	127	133.6	122.8	123.1	83.9	95.4	82	92.3	116.2	114.7	132.3	127.5	83.9	71.6	85.5	67.4	138.5	89.3	100.3	88.8	64.2
High	P62267	40S ribosomal protein S23 OS=Mus musculus OX=10090 GN=Rps23 PE=1 SV=3	-0.02	0.08	-0.15	-0.23	-0.01	-0.22	-0.09	-0.23	-0.17	0.977194	0.557241	0.0901255	0.612789	0.936964	0.138162	0.939034	0.325277	0.857952	128.6	104.3	112.9	95.4	101.6	108.7	92.5	87.5	141.1	127.8	115.6	116.5	97.1	105	89.3	87.2	117.6	76.8	115.1	117.7	105.2	78.1	92.5	54.6	111	76.3	111	75.8	49.1
High	Q8R0F8	Acylpyruvase FAHD1, mitochondrial OS=Mus musculus OX=10090 GN=Fahd1 PE=1 SV=2	-0.1	-0.13	-0.03	0.16	0.07	0.08	-0.09	0.19	0.1	0.507844	0.311496	0.789669	0.952739	0.872125	0.905068	0.92976	0.530601	0.942773	86	125.4	118.4	133.4	118.1	90.4	111.5	85.7	107.4	87.5	89.3	92.5	81.9	98.3	100.7	100	113.6	105.9	103.8	92.6	88.5	95.3	74.3	82.8	124.7	131.1	104.9	92.4	83
High	P17742	Peptidyl-prolyl cis-trans isomerase A OS=Mus musculus OX=10090 GN=Ppia PE=1 SV=2	0.04	-0.04	0.08	0.13	-0.01	0.16	-0.01	0.09	-0.01	0.920358	0.887375	0.644094	0.977532	0.929561	0.604308	0.973704	0.872976	0.992958	99.4	108.7	121.3	107.6	96.8	88.3	83.6	78.5	93.6	99.2	109.5	128.2	87.5	79.6	82.8	82.2	104.2	80.3	105.9	107.1	94.8	95.3	97.4	105.2	105.8	118.1	126.2	101.4	110.1
High	Q06185	ATP synthase subunit e, mitochondrial OS=Mus musculus OX=10090 GN=Atp5me PE=1 SV=2	-0.01	0	-0.01	-0.05	-0.01	-0.02	0.05	0.04	0.08	0.973122	0.972185	0.890901	0.966471	0.94929	0.905068	0.883414	0.954882	0.957754	111.6	105.5	104.7	84.6	70.2	109.7	99.2	108.2	94.2	95.1	96.4	107.3	97	103.1	98.1	108.1	99.2	108.7	99.7	92.8	108.7	100.8	101.2	80.9	85.6	102.6	115.6	85.8	109
High	Q02566	Myosin-6 OS=Mus musculus OX=10090 GN=Myh6 PE=1 SV=2	0.02	0	0.01	0	0.1	-0.09	-0.07	-0.09	0.01	0.978526	0.969342	0.959209	0.994898	0.752228	0.683215	0.939836	0.730709	0.99117	103.6	104.1	103.2	105.2	98.3	101.7	102.1	99	105.2	104.9	95.5	100.3	97.4	97.9	100.2	102.2	102.4	98.1	104.8	104.2	99	100.2	99.6	95.5	102.7	92.6	95.4	96.8	80.4
High	P68372	Tubulin beta-4B chain OS=Mus musculus OX=10090 GN=Tubb4b PE=1 SV=1	-0.06	-0.04	-0.01	0.03	0.11	-0.08	-0.15	-0.07	-0.04	0.774619	0.871401	0.895439	0.994898	0.737659	0.703217	0.771408	0.80824	0.981162	102.5	112.7	100.4	120.2	117.1	100.7	97.8	90.7	102.7	100.8	109	99.6	100.2	106.1	99	98	100.1	86	103.1	95.6	99.2	106	103.3	93.5	94.8	72.2	103.5	86.8	97.3
High	Q8BH86	D-glutamate cyclase, mitochondrial OS=Mus musculus OX=10090 GN=Dglucy PE=1 SV=1	-0.03	0.02	-0.01	0.28	0.2	0.04	-0.13	0.1	0.08	0.904096	0.915974	0.889685	0.76953	0.262102	0.98783	0.839733	0.841092	0.957754	110.4	109.8	109.6	118.2	89.6	107.6	85.9	78	98.7	99	101.4	107.7	79.7	102.6	100.4	90.1	110.4	98.8	109.9	95.6	94	101	89.9	69.7	118.3	129.1	116.7	102.2	72.9
High	Q8BFP9	[Pyruvate dehydrogenase (acetyl-transferring)] kinase isozyme 1, mitochondrial OS=Mus musculus OX=10090 GN=Pdk1 PE=1 SV=2	-0.39	-0.17	-0.19	0.18	0.26	-0.08	-0.33	0.3	0.21	0.00504495	0.408432	0.18646	0.944015	0.199295	0.831244	0.327143	0.177014	0.735196	105.4	116.7	105	118.2	128	106.6	109.1	108.8	91.2	102.2	88	101.6	108.6	111	94.9	94.6	95	102.5	70.8	88.5	89.7	90.3	79	103.8	92.8	88.3	103.1	84.7	112.2
High	Q9DC61	Mitochondrial-processing peptidase subunit alpha OS=Mus musculus OX=10090 GN=Pmpca PE=1 SV=1	-0.03	-0.16	0.1	0.04	0.14	-0.08	-0.12	-0.02	0.21	0.948688	0.361864	0.68225	0.996317	0.654973	0.797274	0.889786	0.969459	0.742929	100.7	111.8	121.6	100.2	91.6	99.9	114.6	113.8	97.9	83.4	92.7	86	86.9	114.4	101.7	115.2	86.5	91.2	107.4	101.3	90.8	111.2	101.6	109.8	89.3	72.6	97.5	93.3	124.7
High	Q05793	Basement membrane-specific heparan sulfate proteoglycan core protein OS=Mus musculus OX=10090 GN=Hspg2 PE=1 SV=1	0.03	-0.07	0.07	-0.08	-0.03	-0.04	0.03	-0.07	0.04	0.96702	0.712491	0.698251	0.951995	0.891176	0.847925	0.939034	0.803378	0.981162	110.2	94.2	103.8	113.5	97.3	107.3	97.9	97.8	90.1	94.4	103.8	99.5	85.6	91.1	113.7	96.1	94.5	78.8	97	101.8	102.7	102.1	108.3	114	116.8	98.7	105.4	98.7	95.2
High	P62827	GTP-binding nuclear protein Ran OS=Mus musculus OX=10090 GN=Ran PE=1 SV=3	-0.08	-0.08	0.03	0.12	0.09	0.05	-0.21	-0.02	-0.07	0.673817	0.703075	0.960876	0.977532	0.822456	0.979804	0.622173	0.945282	0.966502	106.9	126.5	125.8	115.2	77.2	87.1	103.3	91.9	134	115.4	101.9	124.1	77.4	93.6	83.3	90.4	115.1	128.4	98.9	114.4	89.4	99.7	100.4	93.1	100.7	108.4	93.4	93.3	113.6
High	Q921I1	Serotransferrin OS=Mus musculus OX=10090 GN=Tf PE=1 SV=1	0.05	0.09	-0.03	-0.27	-0.29	0.03	0.01	-0.32	-0.37	0.884362	0.473939	0.805805	0.501826	0.0148529	0.996913	0.942086	0.0349479	0.18512	93	60.9	64.7	87.5	119.2	85.6	164.6	180.4	79.6	57.3	73.7	101.7	170.7	166	125.7	114.7	74.8	108.3	88.4	62.7	123.9	102.9	129.6	204	56.5	24.6	84.8	51.5	198.1
High	Q6PHZ2	Calcium/calmodulin-dependent protein kinase type II subunit delta OS=Mus musculus OX=10090 GN=Camk2d PE=1 SV=1	-0.31	-0.28	0.04	-0.75	-0.37	-0.39	0.22	-0.17	0.15	0.251429	0.239686	0.954105	0.000615562	0.224831	0.174965	0.675084	0.814653	0.885978	84.1	106.3	107.2	130.2	63.2	78.9	78.7	37.8	93.9	86.9	68.6	91.2		57	197.6	327	100.8	348.5	72.3	89.2	312.8	56.9	48.4	65.8	130	58.7	110.1	55.9	35.9
High	P31428	Dipeptidase 1 OS=Mus musculus OX=10090 GN=Dpep1 PE=1 SV=2	0.06	-0.12	0.16	0.37	0.16	0.22	0.12	0.5	0.45	0.864831	0.680291	0.42743	0.476297	0.637785	0.442177	0.703212	0.00641044	0.0670171	103.5	104.7	90.5	123	77.1	81.7	77	64.8	92.9	92.5	96	88.9	41.5	43.1	47.6	73	103.5	101.5	82.6	117.5	47	80.8	81.7	90.4	150.7	177.2	119.2	159.9	116.7
High	Q9DBC7	cAMP-dependent protein kinase type I-alpha regulatory subunit OS=Mus musculus OX=10090 GN=Prkar1a PE=1 SV=3	0	0.01	0.05	0.11	0.14	0.13	-0.25	-0.04	-0.2	0.992124	0.933486	0.93347	0.984311	0.734111	0.844214	0.650938	0.987538	0.761406	172.7	222.3	93.7	76.1	67.6	132.1	65.6	114.8	118.5	87.1	122.6	74.9	113.1	165.1	109.6	120.2	82.9	196.1	93.2	63.2	123.9	78.4	121.3	41.5	105.2	38.6	114.5	66.4	202.4
High	Q9D0S9	Adenosine 5'-monophosphoramidase HINT2 OS=Mus musculus OX=10090 GN=Hint2 PE=1 SV=1	-0.01	-0.07	0.06	0.14	0.12	0.03	-0.03	0.1	0.14	0.950462	0.664343	0.813615	0.973691	0.679665	0.999129	0.999083	0.837147	0.91854	107	109.5	98.4	112	81.3	81.7	98.9	95.8	99.9	90.8	105.1	87.2	84.6	83.7	93.7	91.6	99.5	79.4	106.2	90.9	95.9	87.1	90.1	105.1	115.8	111.6	126.3	121.3	97.6
High	Q5FW52	Muscular LMNA-interacting protein OS=Mus musculus OX=10090 GN=Mlip PE=1 SV=1	-0.04	0.06	-0.08	-0.15	0.07	-0.19	0.01	-0.11	0.04	0.882977	0.696666	0.338702	0.847555	0.861324	0.196556	0.939765	0.678268	0.981162	95.9	95	105.3	105.9	115.6	76.8	93.2	85.7	100.7	115	119.8	105.4	104.1	69.5	93.4	109.3	96	77.8	111.4	110.8	81.4	92.1	79.6	107.5	93.7	71.1	98.1	102.9	119.7
High	Q9D0F9	Phosphoglucomutase-1 OS=Mus musculus OX=10090 GN=Pgm1 PE=1 SV=4	-0.06	-0.05	-0.03	0.03	-0.05	0.08	-0.15	-0.07	-0.18	0.758079	0.813868	0.752511	0.994898	0.847163	0.906043	0.771408	0.79658	0.829053	113.3	107.3	102.4	97.5	105.9	120.7	110.8	113.7	93.5	94.8	98.7	98.1	113.3	115.6	114.8	112.8	93	113.7	93.1	105.2	113.5	112	96.3	89.5	91.1	91.8	98.4	82.7	110
High	Q9CPQ8	ATP synthase subunit g, mitochondrial OS=Mus musculus OX=10090 GN=Atp5mg PE=1 SV=1	0.01	0.01	-0.01	-0.06	-0.12	0.05	0.09	-0.03	-0.08	0.992124	0.933486	0.887637	0.965874	0.539939	0.979418	0.775434	0.905955	0.957754	66.9	83.8	80.1	91.8	148.6	120.3	112.4	127.3	74.2	77.2	80.6	88.7	114.3	110.6	135.7	121.9	67.1	87.5	82	81.2	117.1	104.4	127.4	106.2	57.9	72.4	87.6	65.6	123.1
High	P62908	40S ribosomal protein S3 OS=Mus musculus OX=10090 GN=Rps3 PE=1 SV=1	-0.12	-0.04	-0.08	0.07	0.06	0.05	-0.15	0.01	-0.15	0.495283	0.911297	0.43088	0.994898	0.909373	0.979418	0.793157	0.987538	0.885978	116.8	112.3	106.8	102.9	132.6	95.9	118.5	91.5	107.2	98.5	116.7	106.3	125.4	123.5	98.5	111.8	103.3	116.6	106	108.4	102.6	72.1	119	92.7	109.1	80.2	113.8	92.3	107.7
High	P02104	Hemoglobin subunit epsilon-Y2 OS=Mus musculus OX=10090 GN=Hbb-y PE=1 SV=2	0.18	0.12	0.16	0.18	0.08	0	0.28	0.2	0.19	0.45469	0.520537	0.481706	0.944015	0.875957	0.986095	0.448921	0.566007	0.765303	174.3	89.7	71.7	100.4	54.5	70.4	70.3	38.9	108.4	106.4	108.3	110.6	73	54	63.5	68.9	78.3	335	148.8	145.2	63.9	45.1	59.6		143.5	128.4	109.3	189.1	73.9
High	Q64669	NAD(P)H dehydrogenase [quinone] 1 OS=Mus musculus OX=10090 GN=Nqo1 PE=1 SV=3	0.17	0.07	0.06	0.41	0	0.43	0.16	0.37	0.09	0.337772	0.609889	0.844459	0.352424	0.966517	0.00156999	0.585207	0.0437358	0.948175	110.5	99.9	118.9	74.7	54.8	87.5	68.5	70.3	94.8	75.9	94.2	96.3	102.4	111	100.2	88.7	111.2	100.5	96.7	101.2	75.2	83.8	88.1	104.8	130.9	191.9	139.4	188.8	112.9
High	Q9D1G3	Protein-cysteine N-palmitoyltransferase HHAT-like protein OS=Mus musculus OX=10090 GN=Hhatl PE=1 SV=2	0.26	0.31	-0.06	0.24	0.16	0.12	-0.1	-0.02	-0.17	0.0216997	2.47144e-05	0.473598	0.858292	0.493367	0.765359	0.896793	0.929167	0.854477	88.2	86.6	75.9	79.2	121.8	118.8	98.1	91.6	82.5	103.3	78.9	111.6	104.7	123.2	126.8	114.9	96	225.5	78.7	92.5	141.4	99.4	117	78.3	100.8	108.5	83.7	90	90.1
High	Q91ZJ5	UTP--glucose-1-phosphate uridylyltransferase OS=Mus musculus OX=10090 GN=Ugp2 PE=1 SV=3	-0.17	-0.17	0.03	-0.04	0.04	-0.09	-0.28	-0.16	0	0.168669	0.0763207	0.960876	0.973347	0.936556	0.645943	0.363668	0.477308	0.996798	122.6	108	107.2	108.1	102	90.6	145.4	123.1	110.8	94.7	100.7	76.3	117.5	94.8	103.4	121.9	91.2	101.6	117.5	85.5	92.2	112.6	101.2	124.3	85.5	75.6	104.5	89.4	101.2
High	Q811U4	Mitofusin-1 OS=Mus musculus OX=10090 GN=Mfn1 PE=1 SV=3	-0.15	0.28	-0.5	6.64	6.64	0.07	-6.64	-0.19	-0.63	0.726093	0.395158	0.00789087	3.45455e-16	3.44318e-16	0.979418	3.89744e-16	0.803378	0.00258814	199.4	94.7				183.9		233.7						224.8	283.4	207.6		1234.3	146.6	148.4	188		158.4		130.1	0	220	82.5	173.4
High	P56565	Protein S100-A1 OS=Mus musculus OX=10090 GN=S100a1 PE=1 SV=2	-0.15	0.06	-0.2	0.28	-0.09	0.28	-0.46	-0.06	-0.49	0.23544	0.680291	0.00233143	0.765853	0.724884	0.0921371	0.0224618	0.822367	0.0316536	110.3	103.3	83.8	37.6	27.1	231.7	108.3	84.3	35.8	43.6	66.7	36.1	211.5	268.9	135	270.9	63.2	396.7	105.7	74.1	113.8	159.6	149.3	36.7	54.1	68.7	56.5	76.5	103.3
High	Q9ERP3	Tripartite motif-containing protein 54 OS=Mus musculus OX=10090 GN=Trim54 PE=1 SV=1	6.64		6.64					-6.64		1.72527e-16		1.82442e-16					1.89157e-16																			4800
High	Q501J6	Probable ATP-dependent RNA helicase DDX17 OS=Mus musculus OX=10090 GN=Ddx17 PE=1 SV=1	4.89	0.44	4.45	-0.5	-6.64	6.64	0.9	-4.47	-6.64	1.72527e-16	0.0763207	1.82442e-16	0.0458855	3.44318e-16	4.46471e-16	0.00693141	1.89157e-16	4.35143e-16			99.2	94.5										131.7				3363.6							129.9
High	Q61738	Integrin alpha-7 OS=Mus musculus OX=10090 GN=Itga7 PE=1 SV=3	0	-0.47	0.5	0.21	0.03	0.24	-0.1	0.07	0.31	0.985538	0.0109116	0.0118696	0.904746	0.960107	0.585249	0.947151	0.884199	0.376922	129.3	60.3	114	81.7	115.3	165	106.1	123.9	58.3	63.3	101.7	120.1		69.8			62	324.6	114.8	105.7	129.2	115.6	118.9	77.5		103.1	192.3	75.9	138.9
High	Q78ZA7	Nucleosome assembly protein 1-like 4 OS=Mus musculus OX=10090 GN=Nap1l4 PE=1 SV=1	-0.19	0.04	-0.12	0.04	0.1	-0.05	-0.14	0.01	0	0.358854	0.854078	0.345014	0.99753	0.78422	0.896967	0.832497	0.970644	0.996798	103.9	98	97	96.1	105.9	107.4	105.7	96.4	101.4	96.9	99.9	97.1	112	122.7	133.5	94.9	88.4	104.5	88	79.1	112.1	94.9	132.9	125.6	94.2	75.2	83.9	86.2	131.9
High	Q8VE95	UPF0598 protein C8orf82 homolog OS=Mus musculus OX=10090 PE=1 SV=1	0.01	-0.11	0.08	0.32	0.04	0.28	-0.12	0.24	0.16	0.978526	0.628584	0.819433	0.640432	0.943654	0.156896	0.874284	0.350656	0.870327	68.6	62.6	71.6	55.7	59.1	243.3	285.7	110.9	62.6	76.1	72.2	59.6	106.2	221.2	91.5	96	72	196.3	63.8	61	102.3	86	91.8	86.6	77.7	85.3	100.7	73.1	105.9
High	P08752	Guanine nucleotide-binding protein G(i) subunit alpha-2 OS=Mus musculus OX=10090 GN=Gnai2 PE=1 SV=5	-0.08	-0.04	-0.01	0.03	-0.04	0.06	-0.02	0.13	0.07	0.66232	0.874593	0.865879	0.994898	0.856112	0.942234	0.985641	0.761445	0.958276	103.4	112.6	98	97.3	111.5	95	81.8	94.9	89.7	107.1	95.9	119.2	81.7	83.5	101.9	102.6	97.1	135.7	82.3	94.8	97.9	94.4	95.4	96.3	131.1	99.5	103.3	96.6	110.9
High	P16125	L-lactate dehydrogenase B chain OS=Mus musculus OX=10090 GN=Ldhb PE=1 SV=2	-0.03	-0.01	-0.02	0.09	-0.01	0.09	-0.13	0.01	-0.12	0.908466	0.972185	0.839507	0.994898	0.929561	0.880629	0.835671	0.969395	0.935014	106.7	97.6	102.3	87.6	94.7	110.8	125.9	114.4	96.6	97.8	88.9	110.6	113.2	108.2	109.7	103.4	101.4	97.8	91.2	92.6	101.9	96.9	96.4	119.3	100.9	105.5	95.7	90.5	101.9
High	Q149B8	PGC-1 and ERR-induced regulator in muscle protein 1 OS=Mus musculus OX=10090 GN=Perm1 PE=1 SV=2	-0.1	-0.11	0.03	-0.02	0.1	-0.08	-0.07	-0.02	0.14	0.508907	0.407279	0.940273	0.977532	0.750114	0.729004	0.939765	0.923222	0.920929	94.7	99.1	93.7	101.6	134.3	109.9	96.5	105.3	88.3	89	102.4	99	97.7	111.5	81.4	101.5	100	123.8	87.8	90.9	97.3	109.8	99.6	83.9	88.3	73	100.9	83.2	103.9
High	Q03265	ATP synthase subunit alpha, mitochondrial OS=Mus musculus OX=10090 GN=Atp5f1a PE=1 SV=1	0	0.03	-0.03	0.03	-0.04	0.05	0.11	0.12	0.02	0.98246	0.873732	0.79579	0.994898	0.872125	0.979418	0.733046	0.797285	0.985764	96.1	101.2	100.9	101.3	103.4	98.9	93.4	99.2	98.6	102.9	102.8	102.3	97.1	98.3	95.4	94.5	106.3	92.2	97.7	103.6	92	91.8	93.8	100.9	103.7	103.7	113.3	108.7	103.6
High	Q64516	Glycerol kinase OS=Mus musculus OX=10090 GN=Gk PE=1 SV=2	0.06	-0.15	0.28	0.11	0.06	0.01	-0.09	-0.1	0.13	0.864831	0.518009	0.0415117	0.977532	0.896446	0.986095	0.939034	0.842135	0.927948	111.1	92.5	99.8	120.7	91.4	86.1	123.4	89.7	74.6	85.5	78.2	113.4	104.4	70.8	81.8	99.4	96.9	98.9	143	104.8	101.4	114.6	94.2	108.5	102.9	93.6	110.7	114.2	97.3
High	P20108	Thioredoxin-dependent peroxide reductase, mitochondrial OS=Mus musculus OX=10090 GN=Prdx3 PE=1 SV=1	-0.04	-0.01	-0.02	0.15	0.03	0.08	-0.12	0.04	-0.1	0.884362	0.97759	0.849387	0.966471	0.971644	0.897629	0.844591	0.954882	0.946653	119.5	127.5	96.5	103.3	107.6	100.5	100.8	93.5	92.9	103.5	129.8	99.9	104.8	105.7	94.7	98.5	88.9	115.5	95.6	105.4	101.7	97.3	99.7	89.5	92.1	103.5	101.7	100.5	118.7
High	P09813	Apolipoprotein A-II OS=Mus musculus OX=10090 GN=Apoa2 PE=1 SV=2	-0.02	-0.06	-0.1	-0.37	-0.4	0.01	0.14	-0.19	-0.24	0.929296	0.779856	0.216151	0.22534	0.000184365	0.979418	0.638947	0.361621	0.625062	120.5	89.9	114.9	93.8	101.8	89.7	133.8	140.6	181.4	104.4	106.2	89.6	113.6	95.9	97.7	109.1	128	58.7	117.5	96.6	99.2	88.4	89.1	93.9	71.1	2.7	95.9	112.4	86.9
High	Q9DBJ1	Phosphoglycerate mutase 1 OS=Mus musculus OX=10090 GN=Pgam1 PE=1 SV=3	0.05	0.06	0.02	-0.09	0.01	-0.09	0.01	-0.08	0	0.887782	0.667501	0.999884	0.944015	0.993858	0.645943	0.942111	0.784148	0.996798	96.4	107.3	95.6	116.8	97.6	84.4	101.2	96.7	102.3	102.8	102	96.5	92	88.9	93.7	98.4	96.3	70.5	117.1	101.8	94.3	86.2	84.9	102.4	98	99.1	97.6	83.6	105.5
High	Q8K2C6	NAD-dependent protein deacylase sirtuin-5, mitochondrial OS=Mus musculus OX=10090 GN=Sirt5 PE=1 SV=1	-0.02	0	0.02	0.14	0.02	0.13	0.03	0.18	0.06	0.929296	0.97759	0.993201	0.975002	0.998964	0.733284	0.931174	0.573423	0.96765	99.5	106.8	103.2	107.3	81.8	106.7	93	76.8	100.5	107.6	95.7	93.4	96.1	95.2	88.2	95.6	102.9	58.9	98.1	89.3	108	100.5	96.5	91.9	107.7	100.7	117.1	116.8	103.2
High	E9PV24	Fibrinogen alpha chain OS=Mus musculus OX=10090 GN=Fga PE=1 SV=1	0.01	-0.06	0.05	0.28	-0.04	0.31	-0.26	0.04	-0.27	0.991862	0.785443	0.893921	0.767863	0.867479	0.0606354	0.447374	0.954882	0.491579	140.8	78.9	104.9	67.4	89.6	78.8	151.8	201.3	179	77.2	97.1	69.8	126.7	119.6	111.9	79.3	69.1	67.1	116.4	91.9	99.3	117.1	108.7	204.4	80.7	43.3	123.8	128.3	127.3
High	Q9CY58	Plasminogen activator inhibitor 1 RNA-binding protein OS=Mus musculus OX=10090 GN=Serbp1 PE=1 SV=2	-0.08	0.11	-0.25	-0.23	-0.02	-0.25	-0.08	-0.17	-0.21	0.849282	0.591946	0.132697	0.610102	0.971644	0.341419	0.945446	0.797285	0.745469	110.2	80.2	113.9	81.2	114.6	97.3	151.6	104.3	110.4	119.3	59.8	91.4	139.5	115.9	126.5	118.3	108.4	76.7	92	92.8	88.5	85.9	115	118.2	80.1	69.5	83.6	59.6	88.6
High	Q61781	Keratin, type I cytoskeletal 14 OS=Mus musculus OX=10090 GN=Krt14 PE=1 SV=2	6.64		6.64					-6.64		1.72527e-16		1.82442e-16					1.89157e-16																								4800
High	Q91YE8	Synaptopodin-2 OS=Mus musculus OX=10090 GN=Synpo2 PE=1 SV=2	-0.09	-0.21	0.07	-0.27	-0.13	-0.17	0.11	-0.05	0.18	0.74034	0.145691	0.84836	0.506634	0.588291	0.389103	0.745987	0.926099	0.807242	97.3	126.5	98.3	127	94.9	88.7	104.7	95.9	109.1	99.9	107.4	93.3	81.7	73.2	91.2	84	113.3	71.1	116.5	98.8	83.7	83	96.4	92.2	124.2	86.1	87.7	89.5	85.3
High	Q9WUK2	Eukaryotic translation initiation factor 4H OS=Mus musculus OX=10090 GN=Eif4h PE=1 SV=3	-0.2	-0.06	-0.16	-0.4	-0.11	-0.24	0.2	0.04	0.16	0.243368	0.898589	0.125617	0.167443	0.654973	0.0897028	0.413872	0.929167	0.867742	97.5	111.6	106.6	165.5	119.7	62.5	68.9	58.6	100.7	93.1	144.5	135	80.4	60.9	89.5	66.2	98.5	13.9	88.2	91	58.6	59.7	78.2	113.1	121.3	76	67.3	95.2	98.2
High	Q8R5J9	PRA1 family protein 3 OS=Mus musculus OX=10090 GN=Arl6ip5 PE=1 SV=2	-0.21	-0.05	-0.09	1.54	1.52	0.06	-0.71	0.36	0.28	0.341178	0.935992	0.685562	2.74225e-13	3.44318e-16	0.967587	0.00747685	0.0804035	0.477563	87.3	450.8			479.8	126.8	310.3	129.6					255.2	192.2		147.7		250.9		196.7	125.7	240.5
High	Q99LX0	Parkinson disease protein 7 homolog OS=Mus musculus OX=10090 GN=Park7 PE=1 SV=1	0.02	-0.06	0.05	0.28	0.11	0.14	-0.2	0.07	0	0.972953	0.785722	0.874849	0.767863	0.713316	0.695965	0.635875	0.921073	0.996798	112.7	98.9	100.8	101.6	85	109	96.6	94.1	94.7	91.8	96.1	97.3	113.2	111.9	91.4	98.4	97.1	102.7	101.2	97.6	108.2	98.9	103.4	91.5	98	113.3	121.9	110.4	101.7
High	Q2TPA8	Hydroxysteroid dehydrogenase-like protein 2 OS=Mus musculus OX=10090 GN=Hsdl2 PE=1 SV=1	0.05	0.02	0.04	0.08	0.08	-0.04	0.04	0.06	0.14	0.912042	0.911297	0.915566	0.994898	0.822456	0.859469	0.910482	0.935009	0.911621	92.3	105.1	100	118.9	111.8	96.2	84	104.6	121.3	93.8	98.1	98.1	87.5	101.5	89.6	100.1	107.9	98.4	101.5	104.3	100.6	93.2	91	85.7	105.7	94.5	101.5	98	78.3
High	Q9CR24	Mitochondrial coenzyme A diphosphatase NUDT8 OS=Mus musculus OX=10090 GN=Nudt8 PE=1 SV=1	0.02	-0.23	0.27	-0.23	-0.11	-0.08	0.4	0.17	0.41	0.970701	0.232425	0.0941413	0.626486	0.741145	0.841847	0.0829631	0.59659	0.117519	84.4	104.7	100.2	139.7	92.2	85.8	59.7	41.5	95	126	102.2	94.1	50	78	59	62.4	114.3	88.9	115.3	110	92.4	96.3	68.4	56.4	109.3	137.2	118	123.7	66.6
High	Q3TLP5	Enoyl-CoA hydratase domain-containing protein 2, mitochondrial OS=Mus musculus OX=10090 GN=Echdc2 PE=1 SV=2	-0.19	0.09	-0.23	0.01	-0.2	0.24	0.33	0.48	0.01	0.275978	0.520436	0.0151341	0.994898	0.264282	0.254081	0.089648	0.00508868	0.99647	85.5	85.9	88.7	88.7	125.1	145	95.8	63.5	66.4	81.5	89.1	96.6	150.9	115.2	150.4	79.1	66.4	55.2	32	77.8	91.2	93.3	86.9	53.2	108.7	99.3	101.7	92.3	142.3
High	Q9R0P9	Ubiquitin carboxyl-terminal hydrolase isozyme L1 OS=Mus musculus OX=10090 GN=Uchl1 PE=1 SV=1	0.18	0.17	-0.09	0.3	-0.02	0.11	0.21	0.18	0.02	0.571584	0.359371	0.787621	0.688688	0.960107	0.853328	0.628582	0.680951	0.987216	130.4	126.4	119.3	103.6	54.9	68.6	85.9	65.9	117.7	120.9	96.3		99.3	96	118.5	17.2		104.6		147.2	113.6	112.4	78.5	127	192.6	199.6	22.8	157.7	115.1
High	P61089	Ubiquitin-conjugating enzyme E2 N OS=Mus musculus OX=10090 GN=Ube2n PE=1 SV=1	0	-0.12	0.1	-0.01	-0.07	0.02	0.03	-0.01	0.04	0.98246	0.42966	0.580669	0.983567	0.777228	0.989962	0.930196	0.955994	0.981162	129.3	121.6	109	109.2	114.7	90.7	104	89.2	92.3	97.9	123.9	99.3	95.7	75.4	101.2	90.2	103.3	52.2	121.9	118.4	89.4	102.8	106.5	99.2	114.4	115.6	128.7	117.3	113.7
High	Q9CZR8	Elongation factor Ts, mitochondrial OS=Mus musculus OX=10090 GN=Tsfm PE=1 SV=1	-0.1	-0.16	0.05	0.08	0.1	-0.02	-0.16	0.01	0.12	0.495283	0.104964	0.84836	0.994898	0.752228	0.91792	0.733046	0.971697	0.927948	107.4	110.4	101.6	125.6	124.1	96.8	109.9	83	105.8	94.8	133.6	98.7	98.2	86.6	76.5	87.2	105.4	75	105.4	104	94.1	100	105	96.3	103.6	98.6	110.9	102.3	107.1
High	Q9QYB1	Chloride intracellular channel protein 4 OS=Mus musculus OX=10090 GN=Clic4 PE=1 SV=3	-0.1	-0.1	0.02	-0.05	-0.04	0.03	-0.16	-0.06	-0.06	0.500484	0.518009	0.97663	0.972882	0.875957	0.98783	0.759723	0.840633	0.96765	120	101.4	114	96.7	72.4	101.7	125.4	110.6	119.4	118.3	71.4	90.3	99.5	123	84.4	108	104	99	101.9	97.5	109.8	97.8	104.7	118.5	119.5	82.1	96.4	99.3	96.6
High	Q8BGC4	Prostaglandin reductase-3 OS=Mus musculus OX=10090 GN=Zadh2 PE=1 SV=1	-0.12	-0.06	-0.05	0.01	-0.05	0.05	0.03	0.16	0.06	0.461434	0.813868	0.638792	0.994898	0.838837	0.979418	0.922172	0.64325	0.96765	103.8	117.2	107.4	121	99.8	96.5	89	92.2	97.6	108.5	110.3	105.1	92.3	91.5	89	87.8	99.9	65.1	102.8	103.8	84	93.8	89.9	101.6	123.2	109.5	94.4	125.1	106.8
High	O88696	ATP-dependent Clp protease proteolytic subunit, mitochondrial OS=Mus musculus OX=10090 GN=Clpp PE=1 SV=1	0.01	-0.02	0.07	0.04	-0.03	0.08	-0.03	-0.06	-0.04	0.978526	0.984912	0.838446	0.996046	0.903987	0.927593	0.986006	0.872976	0.981162	97	112.3	100.4	101.7	105	122.7	93.9	95	107.6	101.9	100.2	85.1	103.1	104.9	98.5	101.1	112.7	98.2	114.9	99.5	104.1	102.7	102.9	117.1	99	111	102.8	104	91.4
High	P28474	Alcohol dehydrogenase class-3 OS=Mus musculus OX=10090 GN=Adh5 PE=1 SV=3	-0.03	-0.01	0	-0.02	-0.08	0.06	-0.07	-0.06	-0.11	0.923473	0.963083	0.928508	0.977532	0.710066	0.976599	0.942111	0.843088	0.942773	97.7	118.9	99.9	97.8	113.1	109.4	100	96.7	104.6	101.2	102.7	96.8	122.7	115.1	111.4	100.3	112.4	77.4	96.1	88.3	107	94.5	110	119.2	102.9	106.3	91.2	98	86.3
High	P19536	Cytochrome c oxidase subunit 5B, mitochondrial OS=Mus musculus OX=10090 GN=Cox5b PE=1 SV=1	0.11	0.1	0.04	0.18	0.19	0	0.02	0.06	0.07	0.539768	0.36458	0.905072	0.944015	0.346644	0.97005	0.939034	0.929167	0.961285	107.3	76.7	108.3	84.4	78.2	104	95.5	94.3	105.1	104.9	90.5	107.5	99.9	102.5	96.6	100.8	114.6	82.6	114.4	97.8	103.6	90.1	94.2	101.3	100.6	102.8	107.5	104	106.4
High	Q8BLF1	Neutral cholesterol ester hydrolase 1 OS=Mus musculus OX=10090 GN=Nceh1 PE=1 SV=1	-0.01	-0.11	0.11	0.2	0.12	0.03	-0.22	0	0.05	0.972315	0.400669	0.359733	0.924461	0.664402	0.999129	0.580542	0.954882	0.981162	105.8	111.5	106.8	120.8	160.6	91.4	156.9	78.4	125	118.4	78.9	106.3	62.1	78	73.9	76	110.1	89.8	120.9	103.6	80.6	75.9	113.4	66	136.1	95.1	129.6	106.5	58.3
High	O55126	Protein NipSnap homolog 2 OS=Mus musculus OX=10090 GN=Nipsnap2 PE=1 SV=1	0.09	-0.01	0.11	0.18	0.07	0.11	0.06	0.14	0.14	0.673817	0.964274	0.407995	0.944015	0.867479	0.822442	0.870906	0.729538	0.92172	95.9	85.8	108.6	95.3	75.9	111.9	77.6	88.5	99.4	105	87.4	102.2	82.6	96.7	95.3	80.1	109.4	93.9	87.4	91.6	94.1	96.5	82.9	81.9	115	105.4	122.4	110.8	84.6
High	Q9QXC1	Fetuin-B OS=Mus musculus OX=10090 GN=Fetub PE=1 SV=1	0.16	0	0.22	0.24	0.19	0.03	-0.11	-0.01	0.12	0.456034	0.933486	0.162945	0.85021	0.496256	0.98783	0.92976	0.99412	0.935014	119.9	84.3	79.7	80.4	84.6	93.3	116.9	175.4	122	89.2	111.1	100.5	68	95.7	110.2	93.5	107	11.4	111.3	69.2	141.1	111.9	147.2	157.9	66.3	74.7	111.6	126.8	177.8
High	P62334	26S proteasome regulatory subunit 10B OS=Mus musculus OX=10090 GN=Psmc6 PE=1 SV=1	-0.2	-0.28	0.1	-0.04	-0.04	0.04	0.05	0.12	0.23	0.395559	0.067519	0.786956	0.976452	0.896446	0.986095	0.908746	0.784148	0.673771	100	120.5	119.4	136.4	114.3	77.2	89.4	71.2	102.6	93.2	107.6	94.8	77.3	75.1	70.1	80.9	113.1	24.1	97.4	128.3	90.6	83.5	95.5	82.7	132.2	118.3	115.5	111	77.5
High	P80318	T-complex protein 1 subunit gamma OS=Mus musculus OX=10090 GN=Cct3 PE=1 SV=1	0	-0.06	0.09	-0.22	0	-0.27	-0.05	-0.28	0.05	0.991862	0.879798	0.68851	0.66577	0.971644	0.0685659	0.973704	0.19864	0.981162	124.8	111.2	89.5	93.8	120.7	95.7	109.6	118.2	100.8	92.2	116.8	118.5	110.5	117.8	106.8	108.9	86.4	161.2	99.4	95.6	44	112	126.8	85.3	78	60.7	67.3	65.6	103.6
High	Q8R081	Heterogeneous nuclear ribonucleoprotein L OS=Mus musculus OX=10090 GN=Hnrnpl PE=1 SV=2	0.07	-0.1	0.2	0.2	0.15	0.07	-0.07	0	0.18	0.821227	0.808464	0.261125	0.920623	0.655791	0.942234	0.947151	0.971566	0.823135	114.4	103.4	100.5	83.7	83.8	96.2	122.9	110.4	84	100.7	64.1	93.1	62.7	100.2	100.5	124.8	115.7	64.4	126	80.4	117.7	137.4	109	113.8	112	111.5	114.7	101.4	82
High	P38060	Hydroxymethylglutaryl-CoA lyase, mitochondrial OS=Mus musculus OX=10090 GN=Hmgcl PE=1 SV=2	-0.01	0.04	-0.02	0.21	0.2	0.02	-0.01	0.2	0.03	0.972953	0.854078	0.852224	0.904746	0.317562	0.99049	0.966367	0.477979	0.981162	110.6	122.6	93.8	100.7	134.3	97.8	75.6	86	83.5	106.5	107.8	122.6	102.2	110.1	109	101.7	105.1	98.5	78.4	101.8	99	90.9	105.8	116.4	83.7	87.1	89.8	74.3	107.5
High	P07759	Serine protease inhibitor A3K OS=Mus musculus OX=10090 GN=Serpina3k PE=1 SV=2	-0.01	-0.05	0.03	-0.27	0.01	-0.25	-0.22	-0.45	-0.17	0.954213	0.841578	0.93347	0.505824	0.977495	0.0596186	0.572951	0.00107189	0.846621	158.5	99.9	82.3	115.4	108.6	84.7	126.8	131.1	115.3	107.3	115.7	90.4	119.8	94.8	117.5	105.7	87	79.8	119.1	100.6	107	105.6	136.8	113.6	58.3	46.7	69.3	103.6	104
High	P10630	Eukaryotic initiation factor 4A-II OS=Mus musculus OX=10090 GN=Eif4a2 PE=1 SV=2	6.64		6.64					-6.64		1.72527e-16		1.82442e-16					1.89157e-16																			4800
High	P09405	Nucleolin OS=Mus musculus OX=10090 GN=Ncl PE=1 SV=2	-0.13	0.02	-0.19	0.15	0.02	0.13	-0.07	0.22	-0.12	0.561009	0.898589	0.0748952	0.968107	0.980352	0.773249	0.945446	0.419105	0.935014	102.1	110.8	105.3	118	118.9	64.4	129.2	78.5	98.4	67.7	116.8	113	90.8	110.5	129.9	81.1	106.3	86.5	57.5	93.6	89.9	77.5	105.5	156.5	103.1	116.8	113.7	92.2	166.3
High	P04117	Fatty acid-binding protein, adipocyte OS=Mus musculus OX=10090 GN=Fabp4 PE=1 SV=3	0.07	0.05	0.05	0.35	0.15	0.19	-0.1	0.18	0.04	0.778971	0.758128	0.890901	0.551559	0.566874	0.443801	0.91937	0.59507	0.981162	113.9	117.6	89.8	83.5	86.1	97	100.5	98.1	87.7	98.8	105.9	101.4	96	96.9	90.8	101.1	103.1	121.9	93.8	108.4	105.6	98.7	100	94.4	116.6	123.5	110	105.9	119.4
High	P48758	Carbonyl reductase [NADPH] 1 OS=Mus musculus OX=10090 GN=Cbr1 PE=1 SV=3	-0.08	-0.04	-0.04	-0.04	-0.08	-0.02	0.05	0.13	0.07	0.726093	0.917165	0.73866	0.973347	0.737266	0.912919	0.874284	0.756324	0.957754	104.2	113.7	115.1	122.6	93.9	81.9	95.3	86.4	118.2	116.2	103.5	102.7	60.6	90.8	73.3	88.9	111.3	86.4	114	95.5	89.7	64.4	73.9	102.9	119.4	118	115.2	112	97.2
High	P61161	Actin-related protein 2 OS=Mus musculus OX=10090 GN=Actr2 PE=1 SV=1	-0.07	-0.24	0.12	0.05	0.17	-0.12	-0.34	-0.21	0.02	0.884362	0.117623	0.60554	0.999814	0.589379	0.697885	0.327143	0.545356	0.984548	125.9	129.2	114.3	128.2	124.4	95.6	94.7	92.5	91.4	109	99.9	114.3	69.4	99.6	97.7	96.5	110.6	96.4	105.6	109.8	87.2	122.1	119	88.6	115.2	61.1	87.8	91.8	74.4
High	P58774	Tropomyosin beta chain OS=Mus musculus OX=10090 GN=Tpm2 PE=1 SV=1
High	P97823	Acyl-protein thioesterase 1 OS=Mus musculus OX=10090 GN=Lypla1 PE=1 SV=1	0	-0.15	0.2	0.02	0.08	0.01	0.01	0.02	0.23	0.991862	0.135073	0.013051	0.994898	0.827968	0.981285	0.945446	0.99412	0.64594	72.2	88.7	65.4	98.9	103.1	107.7	100.3	112	80.9	81.8	87.8	64.1	94.9	105.8	86.7	115.1	96.5	117.6	99.9	89	120.7	129.8	113.3	99	92.8	92.2	118.2	84.8	91.5
High	P84099	60S ribosomal protein L19 OS=Mus musculus OX=10090 GN=Rpl19 PE=1 SV=1	0.61	0.6	0.02	-0.4	-0.48	0	0.89	-0.16	-0.09	0.00025129	5.98666e-07	0.999884	0.168336	0.00079562	0.98783	1.19511e-06	0.79658	0.948175	65.9	30.5	24.4	38.5	63.8	69.7	67	72.7	154.1	141.4	88.9	99.6	35	60.9	126	87.8	125.6		159.4	122.2	72.8	120.2	87.4	117.2	163.8	92.6	111.1	97.5	83.8
High	Q60597	2-oxoglutarate dehydrogenase, mitochondrial OS=Mus musculus OX=10090 GN=Ogdh PE=1 SV=3	-0.08	-0.04	-0.03	-0.02	-0.03	0.02	-0.05	0.02	-0.04	0.630292	0.854747	0.743761	0.977532	0.876773	0.98783	0.968784	0.998598	0.981162	102.6	112.1	105.9	105.8	102.9	105.4	94.5	94.5	102.6	102.2	101.2	105.1	92.8	97.7	97.9	97.8	101.1	105.4	92.8	93.3	96.3	94.8	89.8	102.1	103.4	97.2	93.4	92.7	99.1
High	O08749	Dihydrolipoyl dehydrogenase, mitochondrial OS=Mus musculus OX=10090 GN=Dld PE=1 SV=2	0.14	0.02	0.1	0.08	0	0.06	0.14	0.1	0.14	0.39013	0.932273	0.504284	0.994898	0.966517	0.942234	0.643477	0.851895	0.925261	90.6	96	102.2	98.5	88.9	96.8	95.7	89.1	94.4	95.6	98.6	99.8	91.7	99.1	89.5	92.8	110.9	93.3	107.3	97.8	95.2	97.4	91.8	96.4	113.1	111.4	116.1	103.8	99.9
High	Q921G7	Electron transfer flavoprotein-ubiquinone oxidoreductase, mitochondrial OS=Mus musculus OX=10090 GN=Etfdh PE=1 SV=1	0.05	-0.02	0.06	0.18	0.11	0.07	-0.04	0.08	0.06	0.902929	0.953999	0.789768	0.948813	0.734111	0.942234	0.973704	0.902412	0.96765	100.8	92.9	107.2	98.4	92.5	113.2	95.5	93.4	97.6	99.1	86.7	93.2	98.8	110.6	94.1	101.2	101.3	120.9	98.4	93.8	110.8	114.5	89.7	93.9	106.8	97.7	109.9	100.6	89.5
High	Q9JJW5	Myozenin-2 OS=Mus musculus OX=10090 GN=Myoz2 PE=1 SV=1	0.06	-0.01	0.09	-0.01	-0.01	0.02	0.01	-0.04	0.05	0.840924	0.969342	0.591733	0.987315	0.94159	0.98783	0.942086	0.884199	0.972959	96.5	104.8	107.2	118.5	94.4	85.9	91.1	85.2	109.4	110.4	109.4	105	88.4	75.9	88.4	87.2	111.3	96.6	117.4	108	89.8	82.4	90.2	104.9	107.5	112	102.3	110.2	89.6
High	Q91YQ5	Dolichyl-diphosphooligosaccharide--protein glycosyltransferase subunit 1 OS=Mus musculus OX=10090 GN=Rpn1 PE=1 SV=1	-0.02	-0.05	0.01	-0.22	-0.03	-0.19	0.02	-0.16	0.01	0.978526	0.935992	0.991277	0.640432	0.934451	0.518769	0.942086	0.789495	0.992801	103.7	123.5	136.3	118.2	74.5	76.5	111	91.8	114.3	119.6	95.8	106.6	109.8	80.2	86.6	93	115.1	68.5	123.7	113.7	67.5	83.2	83.7	98.1	108.3	78.8	98.8	93.6	82
High	P23953	Carboxylesterase 1C OS=Mus musculus OX=10090 GN=Ces1c PE=1 SV=4	0.17	0.04	0.16	0.35	-0.06	0.44	0.1	0.27	-0.05	0.231058	0.844207	0.0886722	0.570892	0.778947	0.000941091	0.761446	0.199352	0.976391	97.4	90.9	70.6	82.1	131.1	103.3	87.4	107.3	62.9	74.4	83.1	128.2	100.8	75.2	108.7	100	83.2	81.9	77.1	94.7	116.8	91.2	122.1	92.9	105.7	61.6	92.2	116.9	187.8
High	Q7TPW1	Nexilin OS=Mus musculus OX=10090 GN=Nexn PE=1 SV=3	0.07	0.09	0.07	0.1	0.05	0.06	-0.12	-0.07	-0.17	0.812549	0.566657	0.876852	0.990239	0.927162	0.979418	0.91739	0.929167	0.846621	96.4	96.3	72.4	99.2	39.9	111.2	58.4	79.8	112.3	60.6	163	134.3	94.6	102	104.3	115.2	135.1	361.8	138.2	148.9	93	95.4	108.1	6.9	86.8	65.3	205.5	134.4	97.8
High	Q9CZD3	Glycine--tRNA ligase OS=Mus musculus OX=10090 GN=Gars1 PE=1 SV=1	-0.07	-0.23	0.17	-0.1	-0.29	0.14	-0.2	-0.27	-0.21	0.904096	0.36458	0.627608	0.924461	0.457984	0.844214	0.844355	0.623844	0.748944	68.5	130.6	96.7	124.4	94.2	60.2	147.7	181.6	110.7	68.4	82.7	79.6	122.9	132.5	192.2	154.5	84.1	337.6	92.7	100.7	81.9	57	126.3	121.9	129.7	82.2		72.2	166.7
High	P62874	Guanine nucleotide-binding protein G(I)/G(S)/G(T) subunit beta-1 OS=Mus musculus OX=10090 GN=Gnb1 PE=1 SV=3	0.14	0	0.13	0.23	0.15	0.04	-0.25	-0.17	-0.07	0.531905	0.935992	0.598978	0.86606	0.654973	0.986095	0.601087	0.68556	0.957754	104.5	97.2	90.6	93.1	111.3	106.5	119.3	98.8	97	97.4	70.7	104.6	100.6	92.7	106.7	106.4	99.7	159	114.5	100.9	95	113.1	141.8	106.5	92.8	103.2	89.2	86.8	105.4
High	P45591	Cofilin-2 OS=Mus musculus OX=10090 GN=Cfl2 PE=1 SV=1	-0.03	-0.01	-0.02	0.03	-0.03	0.06	-0.09	-0.04	-0.12	0.925251	0.972185	0.815253	0.994898	0.879164	0.97535	0.930196	0.872976	0.927948	116.6	117.6	115.5	105.1	83	100.1	97.4	98.8	112.7	112	106.4	100	101.7	100.5	98.2	109	114.5	87.3	109	103.1	96.6	88.3	103.6	81.1	111.5	83.7	106.7	99	100.8
High	Q9D6R2	Isocitrate dehydrogenase [NAD] subunit alpha, mitochondrial OS=Mus musculus OX=10090 GN=Idh3a PE=1 SV=1	0.07	0.03	0.03	0.01	0.05	-0.03	-0.01	-0.04	0.01	0.822819	0.85964	0.940273	0.994898	0.927304	0.897629	0.966367	0.886742	0.991676	110.4	96.1	110.7	103.2	83.5	89.9	90.4	88.3	107.4	105.6	94.8	109	86.3	87.3	86.3	89.3	116.1	125	110.1	105.4	89.3	90.3	84.5	93.4	113.4	100.4	101	101.1	90.1
High	P62281	40S ribosomal protein S11 OS=Mus musculus OX=10090 GN=Rps11 PE=1 SV=3	0.11	0	0.11	-0.12	-0.09	-0.1	0.04	-0.17	-0.02	0.688288	0.933486	0.703204	0.902648	0.807824	0.795904	0.931746	0.754747	0.984548	116.6	103.2	126.8	116.7	65.6	85.6	98	80.7	115.3	107.7	112.7	107.6	96.9	79.9	110.3	71.2	138.8	60.4	137.7	96.5	85.6	70.5	99.8	112.5	109.7	70.8	137.5	87.8	102.3
High	Q8QZR5	Alanine aminotransferase 1 OS=Mus musculus OX=10090 GN=Gpt PE=1 SV=3	-0.18	-0.11	-0.05	-0.13	-0.01	-0.15	-0.08	-0.02	0.1	0.300808	0.576753	0.744515	0.877037	0.948401	0.372445	0.942086	0.950841	0.942773	75.5	109.5	109.9	129	114.6	89.8	92.8	108.7	122.7	107.9	105.6	113.1	84.2	86	82.3	77.1	124.6	86.1	98.3	108.6	89.4	73.1	85.2	90.3	121	90	93.6	95.2	91.3
High	Q99MN9	Propionyl-CoA carboxylase beta chain, mitochondrial OS=Mus musculus OX=10090 GN=Pccb PE=1 SV=2	0.03	0	0.02	0.05	0	0.07	0.1	0.12	0.08	0.960848	0.964274	0.978388	1	0.971644	0.939525	0.756164	0.803378	0.957754	87.8	74.7	89	85.8	97.7	117.3	103.7	94.7	83.6	86.1	80	84.8	114.2	115.6	117.6	105.3	88.7	115.1	76	85.1	110.9	108.9	101.5	115.7	96.4	98.4	97.3	89	111.7
High	P60843	Eukaryotic initiation factor 4A-I OS=Mus musculus OX=10090 GN=Eif4a1 PE=1 SV=1	0.04	0	0.03	-0.07	0.03	-0.09	0.01	-0.11	0.04	0.940495	0.963083	0.950033	0.951995	0.963164	0.650989	0.945446	0.680951	0.981162	109.4	110.6	101.7	116.4	137.9	77.6	101.3	80.3	125.4	114.1	127.3	113.1	98.7	80.1	81.7	85.9	110.3	103.1	108.2	109.5	85.3	80.9	88.4	97	113.6	70.6	114.4	91.1	92.3
High	Q78IK4	MICOS complex subunit Mic27 OS=Mus musculus OX=10090 GN=Apool PE=1 SV=1	-0.01	-0.02	0	0.07	0.03	0.02	-0.12	-0.05	-0.07	0.96702	0.948843	0.940273	0.994898	0.960107	0.98783	0.859597	0.852684	0.967273	97.8	103.7	107.5	99.1	89.3	122.7	103.7	102.3	95.7	93.8	101.4	88.5	98.8	124.4	109	105.8	100	100.1	93.3	106.2	105.8	124.8	101.3	97.3	93.8	88.5	108	96.2	100.9
High	Q8R2G4	Ecto-ADP-ribosyltransferase 3 OS=Mus musculus OX=10090 GN=Art3 PE=1 SV=2	0.11	-0.01	0.05	0.21	-0.06	0.26	-0.01	0.06	-0.07	0.654831	0.986567	0.917304	0.904746	0.849652	0.186313	0.973704	0.916298	0.957754	91.1	95.3	92.5	118.7	148	97.3	114.1	112.7	87.1	98.1	108.6	107.4	118.5	98.3	128.6	110	101.4	112.9	85.2	115.7	140.2	131.7	71.1	14.9	107.8	147.4	98.8	99.7	15.6
High	P16546	Spectrin alpha chain, non-erythrocytic 1 OS=Mus musculus OX=10090 GN=Sptan1 PE=1 SV=4	0.03	0.01	0.02	0.13	0.04	0.09	-0.08	0.01	-0.08	0.962652	0.933486	0.999884	0.977532	0.943654	0.857936	0.939034	0.96635	0.957754	108.9	104.3	99.8	81.6	89.4	105.9	104.7	110.4	91.8	95.5	101.6	89.7	109.1	106.4	108.1	110.1	87.4	125.4	101.7	98.4	106.1	107.5	108.2	89.4	96	109.2	103.5	93.4	111.7
High	P54071	Isocitrate dehydrogenase [NADP], mitochondrial OS=Mus musculus OX=10090 GN=Idh2 PE=1 SV=3	0.03	0	0.04	0.21	0.01	0.2	0.05	0.25	0.07	0.947733	0.981559	0.917304	0.904746	0.971644	0.376593	0.898943	0.289023	0.957754	105.6	111.3	97	90.8	92.7	112.4	83.6	89.3	85.9	88.8	99.8	100.3	91.4	112.5	98.3	96.6	102.9	119.6	89.5	108.9	103.3	96	96.9	79.6	111.9	132	121.2	119.5	94.6
High	P80315	T-complex protein 1 subunit delta OS=Mus musculus OX=10090 GN=Cct4 PE=1 SV=3	0.01	-0.06	0.06	-0.08	0.03	-0.11	-0.09	-0.14	0.06	0.98246	0.854078	0.857896	0.950092	0.971644	0.561025	0.939034	0.624213	0.970788	135	105.6	120	115.3	85.1	82.3	100.1	111.9	134.1	119.9	112.9	101	92.7	86.5	102.5	95.2	117.8	24.5	128.3	115	90.1	92.6	110.2	108.9	120	85.8	111.7	99.8	90.3
High	Q8BTM8	Filamin-A OS=Mus musculus OX=10090 GN=Flna PE=1 SV=5	0.06	0.01	0.03	0.07	0.08	0.01	-0.01	0	0.07	0.852632	0.936232	0.950657	0.994898	0.838982	0.984838	0.951828	0.961486	0.964238	91.8	90.9	94.4	90	80.7	111.4	91.7	166.8	99.7	112.9	82.3	89.6	107	111.9	91.7	94.4	98	96.2	94.6	86.5	100	126.2	102.9	120.9	82.3	82.2	84.1	98.6	115.6
High	Q8BGH2	Sorting and assembly machinery component 50 homolog OS=Mus musculus OX=10090 GN=Samm50 PE=1 SV=1	0.14	0.13	0.05	0.12	0.01	0.06	-0.03	-0.06	-0.09	0.387933	0.169532	0.879219	0.977532	0.971644	0.954488	0.997203	0.840633	0.948175	93.4	98.6	116.1	82.3	63.9	104.3	92.5	106.4	87.6	70.8	91.2	86.1	115	119.5	126.2	120.2	77.7	376.9	109	107.1	104.3	100.9	117	99.8	81.4	86.9	106.5	67.8	97
High	P52825	Carnitine O-palmitoyltransferase 2, mitochondrial OS=Mus musculus OX=10090 GN=Cpt2 PE=1 SV=2	0.09	0.05	0.06	0.09	0.01	0.06	-0.03	-0.06	-0.06	0.668848	0.7777	0.803658	0.994898	0.976551	0.942234	0.992338	0.844341	0.96765	93.2	99.1	99.9	85.7	112.8	129.4	96.8	95.1	93.5	99.6	91.4	84.7	116.4	125.4	109	115.1	90.6	122.1	74.6	82.7	128.4	119.7	112.5	98.5	82.7	86.2	106.9	87.7	96.9
High	P29758	Ornithine aminotransferase, mitochondrial OS=Mus musculus OX=10090 GN=Oat PE=1 SV=1	0.01	0	0	0.03	0.02	0	-0.02	0.02	0.01	0.991862	0.987627	0.93347	0.994898	0.993858	0.979418	0.986006	0.998598	0.99117	97.2	111.3	96.1	109.2	106	93.7	94.2	95.8	96.3	95.7	126.2	107.6	89.5	95.3	91.7	91.9	101.6	82	113.7	93.6	98.6	94.9	97.2	94	106	99	108.6	94.7	107.2
High	Q8BMS4	Ubiquinone biosynthesis O-methyltransferase, mitochondrial OS=Mus musculus OX=10090 GN=Coq3 PE=1 SV=1	-0.11	-0.12	0.02	-0.06	0.03	-0.1	0.05	0.06	0.17	0.479092	0.33636	0.980971	0.965774	0.959411	0.604389	0.901772	0.929167	0.836272	97.4	113.2	113.1	124.9	108.8	90.4	91.8	83.8	107.8	117.2	101.1	100.8	80.2	80.2	94.1	83.9	107.1	56.9	109.1	111.2	87.7	93.6	84.4	105.1	116.7	114.9	110.5	113.3	71.9
High	Q9D2G2	Dihydrolipoyllysine-residue succinyltransferase component of 2-oxoglutarate dehydrogenase complex, mitochondrial OS=Mus musculus OX=10090 GN=Dlst PE=1 SV=1	0.02	0	0.03	-0.05	-0.04	-0.02	0.16	0.07	0.12	0.978526	0.986567	0.950657	0.968107	0.849652	0.905068	0.596363	0.916298	0.927948	86	113.6	103.4	112	87	72.5	94.6	79.6	106.1	106	103.8	99.9	77.6	72.9	82.9	79.1	114.2	77.1	110.7	108.5	82.3	82.1	82	97.4	116.5	120.3	108	112.5	98.8
High	O70435	Proteasome subunit alpha type-3 OS=Mus musculus OX=10090 GN=Psma3 PE=1 SV=3	-0.07	-0.15	0.09	0.19	0.13	0.11	-0.23	0.03	-0.02	0.850671	0.458731	0.789634	0.944015	0.709573	0.847925	0.58204	0.940703	0.984958	132.5	120.3	124.3	100.8	59.2	92.6	114.6	86.7	111.2	89.9	118.2	120.2	101.3	82.6	100	98.4	121.5	66.2	87.5	110.8	83.3	103.5	104.5	110.1	110.9	108.6	126.3	120.1	116.6
High	P57780	Alpha-actinin-4 OS=Mus musculus OX=10090 GN=Actn4 PE=1 SV=1	0.02	0.03	-0.03	0.07	0.05	0.04	-0.13	-0.05	-0.04	0.962652	0.877013	0.867624	0.994898	0.917356	0.986095	0.88069	0.938958	0.981162	98.8	97.2	79.1	81.1	182.3	118.6	101.4	84.8	97.5	95.8	82.2	82.6	115.1	124.9	83.1	103.6	86.1	239.5	100	83	134	117.9	133.5	107.7	82.5	62.9	91.9	69.7	112.7
High	Q924X2	Carnitine O-palmitoyltransferase 1, muscle isoform OS=Mus musculus OX=10090 GN=Cpt1b PE=1 SV=1	0.02	-0.02	0.03	0.14	0.13	0.01	-0.15	-0.05	0	0.978526	0.953999	0.963877	0.968107	0.654973	0.979418	0.761446	0.852489	0.999181	110.6	101.6	98.6	93	110.6	114.4	102.9	99.7	88.4	100.2	98.7	91.4	103.3	111.1	109.2	111.5	96.4	204.1	82.1	89	116	114.2	103.8	97.3	89.3	78.5	103.3	85.3	97.5
High	Q02248	Catenin beta-1 OS=Mus musculus OX=10090 GN=Ctnnb1 PE=1 SV=1	0.07	0.02	0.01	0.09	0.22	-0.1	-0.16	-0.05	0.04	0.827268	0.911297	0.970434	0.994898	0.283719	0.694845	0.761446	0.929167	0.981162	123.4	102.9	118.1	117.9	63	96.5	97.8	105	108.5	108.9	109.3	115.7	83.2	99.8	108.1	111.1	93.8	75.9	115.7	104.7	115.3	95.4	102.9	71	114.8	106.8	128.9	92.7	100
High	Q99L13	3-hydroxyisobutyrate dehydrogenase, mitochondrial OS=Mus musculus OX=10090 GN=Hibadh PE=1 SV=1	-0.08	-0.1	-0.01	0.05	0.06	0.01	-0.09	0.04	0.09	0.656868	0.436632	0.900284	0.999365	0.881422	0.979418	0.931174	0.954882	0.948175	87.1	112.9	95	108.5	110.9	101.8	102	100.9	102.5	97.8	94.5	96.4	96.2	82.7	103.9	81.1	111.4	95.4	98.4	91.6	84.4	105.9	91	96	126	116.6	91.3	93.8	95.5
High	Q9DBL1	Short/branched chain specific acyl-CoA dehydrogenase, mitochondrial OS=Mus musculus OX=10090 GN=Acadsb PE=1 SV=1	0.1	0.03	0.03	0.2	0.11	0.07	0.07	0.17	0.12	0.632821	0.897596	0.953322	0.925322	0.700338	0.942234	0.846508	0.61636	0.935014	87.8	111.2	94.3	100.4	117.5	105	83.9	85.9	102.5	101.9	109.8	97	94	101.9	99.8	94.2	86.5	101.1	79.6	94.8	104.9	108.8	98.8	76.8	88.4	99.6	86.4	94.1	110
High	P60766	Cell division control protein 42 homolog OS=Mus musculus OX=10090 GN=Cdc42 PE=1 SV=2	-0.06	0.05	-0.11	-0.01	-0.09	0.02	-0.1	-0.09	-0.15	0.865917	0.773985	0.266699	0.987315	0.738614	0.996538	0.922172	0.820224	0.900978	102.2	102.7	123.9	88.7	103.8	102.6	107	95.6	130.7	104.4	92.4	103.6	113.7	128.1	104	106.2	119.8	103.8	118.9	101.8	103.5	95.5	66.8	80.8	90	78.8	106.7	93.2	93.5
High	P21460	Cystatin-C OS=Mus musculus OX=10090 GN=Cst3 PE=1 SV=2	0.06	0.1	-0.03	-0.15	-0.18	0	0.14	-0.07	-0.1	0.908466	0.539657	0.917304	0.84966	0.5497	0.986095	0.693943	0.93322	0.946653	84.6	123.3	143.6	107.8	47.5	83.8	94.4	96.7	103.4	113.6	118.4	119.5	70.4	97.4	90.3	105.1	116.2		117.5	98.9	97.9	74.4	102.7	96.4	123	72.8	110.5	94.2	135.2
High	Q8C9B9	Death-inducer obliterator 1 OS=Mus musculus OX=10090 GN=Dido1 PE=1 SV=4
High	Q9Z2I9	Succinate--CoA ligase [ADP-forming] subunit beta, mitochondrial OS=Mus musculus OX=10090 GN=Sucla2 PE=1 SV=2	0	-0.02	0.01	0.14	0.06	0.07	-0.12	0	-0.06	0.982317	0.935992	0.960876	0.973691	0.896446	0.942234	0.850822	0.954882	0.970809	101.5	98.6	104.9	88	96.3	110.2	109.8	111.4	99.3	99.3	91.6	91.7	116.8	107.4	109.9	108.7	99.2	92.8	99.6	94.6	113.6	108.2	103.7	106.6	99.7	104.4	99.9	102.1	103.7
High	P43276	Histone H1.5 OS=Mus musculus OX=10090 GN=H1-5 PE=1 SV=2	-0.02	-0.2	0.16	-0.49	-0.36	-0.15	0.03	-0.46	-0.19	0.972315	0.159552	0.27856	0.0543389	0.00691485	0.473012	0.934265	0.0113724	0.765303	118.7	119	126.5	127.6	78.4	112.2	107.3	110.5	121.6	90.2	104.6	91.1	85	97.5	133.3	87.5	100.5	5.6	112.5	105.1	87.8	127.4	120.1	156.7	96.5	90.9	86.4	75.9	77.6
High	Q9QUM9	Proteasome subunit alpha type-6 OS=Mus musculus OX=10090 GN=Psma6 PE=1 SV=1	-0.04	-0.03	0.03	0.06	0.05	0.05	-0.06	0.05	0	0.88609	0.911297	0.960876	0.996317	0.930854	0.979418	0.953844	0.94534	0.996798	104	118	100	101.2	108.8	79.6	89.4	93.6	108.7	101.2	109.7	100.2	81.9	89	85.1	84.3	120.6	118.2	110.5	105.1	91	88.2	93.3	78.6	127.9	113	101.9	117.2	83.7
High	Q9CPP6	NADH dehydrogenase [ubiquinone] 1 alpha subcomplex subunit 5 OS=Mus musculus OX=10090 GN=Ndufa5 PE=1 SV=3	-0.02	-0.11	0.13	-0.08	-0.02	0	0.17	0.09	0.24	0.948688	0.36446	0.237436	0.951995	0.913274	0.976662	0.5637	0.884199	0.603891	70.9	100	85.7	93.8	107.3	88.4	137.4	98.8	86.4	70.6	88.9	98.8	89.1	82.8	106.8	91.2	107.9	42	97.4	82.2	86.2	83.5	92	118.9	101.9	99.8	102.8	96.6	110.9
High	Q8BFR5	Elongation factor Tu, mitochondrial OS=Mus musculus OX=10090 GN=Tufm PE=1 SV=1	0.02	0	0.01	0.07	-0.01	0.08	-0.03	0.01	-0.08	0.976381	0.983538	0.989573	0.994898	0.948401	0.919144	0.992338	0.97878	0.957754	106.4	99.9	111.4	96.1	89.4	99.9	93.1	92.9	113.7	112	97.9	102.8	94	95.5	86.2	99.9	115	85.8	115.4	106	95.5	92.6	90.6	99.9	111.4	109.2	110.2	106.4	97.2
High	P80314	T-complex protein 1 subunit beta OS=Mus musculus OX=10090 GN=Cct2 PE=1 SV=4	-0.19	-0.09	-0.15	-0.09	0.01	-0.18	-0.28	-0.1	-0.13	0.090124	0.546233	0.0325225	0.944015	0.987145	0.235562	0.353152	0.716712	0.927948	131.1	108.7	86.5	135.5	131.5	100.3	137.3	108.9	63.4	54.3	133.7	98.3	107.3	112.6	92.1	98.5	129.1	97.2	84.5	98.9	76.8	92.5	113.8	96.9	90.4	69.2	141.7	69.4	79.7
High	Q91YT0	NADH dehydrogenase [ubiquinone] flavoprotein 1, mitochondrial OS=Mus musculus OX=10090 GN=Ndufv1 PE=1 SV=1	0.02	-0.06	0.08	0.2	0.15	0.04	-0.09	0.05	0.11	0.978526	0.728372	0.644402	0.924461	0.532796	0.986095	0.933591	0.940703	0.935014	94.4	99.3	97.3	102.6	102.6	119.7	96.3	91.4	90.1	95	87.7	86.5	88	103	96	95.9	91.2	132.5	91.3	89.4	114.7	119	93.3	92.2	100.4	99.5	110.9	88.6	99.8
High	P63260	Actin, cytoplasmic 2 OS=Mus musculus OX=10090 GN=Actg1 PE=1 SV=1	-0.11	-0.03	-0.05	0.07	0	0.04	-0.26	-0.13	-0.22	0.455321	0.912479	0.632162	0.994898	0.966517	0.98783	0.439179	0.59659	0.712042	119.6	109.1	91.4	97.5	186.7	110.3	117.4	135.2	96.6	83.5	96.5	79.5	118.7	127.2	106.6	103.2	86.4	100.1	85.1	86.7	101.8	108.9	133.7	108.1	81.5	74.7	83.2	79.8	112.4
High	P61014	Cardiac phospholamban OS=Mus musculus OX=10090 GN=Pln PE=1 SV=1	0.73	0.67	0.07	0.42	0.39	0.11	-0.01	-0.32	-0.47	1.72527e-16	4.75e-16	0.771408	0.329112	0.00106791	0.826607	0.973704	0.0407074	0.0445912	13.2	22.9	31.4	48.7	28.7	28.6	7.2	15.1	46.3	34.5	30.6	77.9	24.1	31.2	61.5	34	47.5	135.1	60.2	16.9	59	27.6	35.2	45.9	48.6	45.6	37.6	31.8	48
High	P15626	Glutathione S-transferase Mu 2 OS=Mus musculus OX=10090 GN=Gstm2 PE=1 SV=2	0.04	0.09	0.04	0.51	0.2	0.3	-0.02	0.31	0	0.941652	0.435718	0.917988	0.156455	0.273479	0.0651718	0.986299	0.115949	1	84.7	88.5	73.6	77.7	91.7	132.2	140.1	107	59.9	64	71.5	77.9	106.2	142.3	99.9	120.5	68.2	268.9	69.7	74.4	136.2	114	114.1	72.9	73.7	143.6	120.8	70.7	161.6
High	P02088	Hemoglobin subunit beta-1 OS=Mus musculus OX=10090 GN=Hbb-b1 PE=1 SV=2	0.04	0.15	-0.13	0.16	0.07	0.13	-0.08	0.07	-0.19	0.927146	0.112506	0.0797095	0.95467	0.861451	0.754714	0.939034	0.926099	0.774413	106.2	103	91.5	87.8	112.5	82.2	88.8	123.6	132.7	104.7	96.6	111.4	100.1	112.5	81.9	86.8	83.3	123.7	95.4	119.9	74.2	125.7	119	111.4	82.6	168.4	88	146	68.1
High	Q61595	Kinectin OS=Mus musculus OX=10090 GN=Ktn1 PE=1 SV=1	-0.25	-0.12	-0.17	-0.24	0.04	-0.29	-0.25	-0.24	-0.13	0.341178	0.727703	0.392137	0.610034	0.943654	0.279762	0.66542	0.649085	0.925261	130.8	139.6	134.8	125.4	106.6	94	106.8	103.7	125.1	119.6	117.8	133.4	91.7	87.3	95.6	107.2	97.8	37.7	126.3	100.5	105.1	83.4	95.5	95.5	98.5	57.6	90	83.3	82.7
High	P59017	Bcl-2-like protein 13 OS=Mus musculus OX=10090 GN=Bcl2l13 PE=1 SV=2	-0.15	-0.04	-0.09	0.02	-0.28	0.22	-0.02	0.1	-0.27	0.247374	0.887375	0.254028	0.994898	0.0179397	0.293871	0.992338	0.850843	0.491579	114.6	74.1	118.7	63.1	100.3	118.4	111.9	140.8	107.9	97.5	72.7	79.2	103.2	107.9	135.8	103	115	87.7	102.3	85.1	111.8	84.8	94.3	169.5	124.6	115.8	109.8	106.1	107.8
High	Q9CZW5	Mitochondrial import receptor subunit TOM70 OS=Mus musculus OX=10090 GN=Tomm70 PE=1 SV=2	-0.17	0.05	-0.24	-0.43	-0.15	-0.28	0.19	0.02	0.03	0.485753	0.848055	0.105376	0.115371	0.654973	0.286105	0.580542	0.929167	0.981162	81.3	94.1	113.7	110.7	138.2	134.9	108.2	92.7	158.6	157.8	102.9	87.4	139.7	99.3	60	138.7	66.1	207.2	154.8	114	128.1	120.7	108.5	50.3	81.6	63.4	111.3	99.6	25.7
High	P11499	Heat shock protein HSP 90-beta OS=Mus musculus OX=10090 GN=Hsp90ab1 PE=1 SV=3	-0.1	-0.04	-0.03	-0.2	0.06	-0.25	-0.21	-0.31	-0.1	0.508907	0.887375	0.743761	0.732843	0.881422	0.0632919	0.613248	0.0462928	0.946653	136.4	118.3	112.6	106.3	99.9	94.3	113	103.8	116.5	104.4	112.4	104.1	100.9	97.8	105.7	111	103.5	132.1	115.4	99.5	98.6	90.5	108.3	93.4	94.6	52.5	92.4	75.4	83.2
High	P51174	Long-chain specific acyl-CoA dehydrogenase, mitochondrial OS=Mus musculus OX=10090 GN=Acadl PE=1 SV=2	0.08	0.05	0	0.1	-0.02	0.13	0.07	0.11	-0.01	0.74034	0.726117	0.947303	0.987315	0.927162	0.758351	0.833693	0.822367	0.99117	88.9	103.6	95.7	93.7	107	90.3	104.5	98.3	93.1	92	92.7	105.3	102.8	93.1	109.3	96.5	95.6	103.9	92.4	91.2	99.5	95.4	100.9	116.7	102.4	104.9	99.5	96.5	124.7
High	Q9CPV4	Glyoxalase domain-containing protein 4 OS=Mus musculus OX=10090 GN=Glod4 PE=1 SV=1	0	0	0.04	0.18	0.06	0.1	0.03	0.19	0.1	0.98246	0.964274	0.92596	0.944015	0.876773	0.842514	0.939034	0.530601	0.945205	91.4	107.6	91.1	98.4	97	93.8	103.1	88.9	100.3	91.1	107.1	93.5	76.6	93.7	88.4	100.9	95.6	80.9	103.1	98.8	86.1	103.4	60.8	96.8	113.1	120.9	110.2	94.3	109.5
High	Q8VED5	Keratin, type II cytoskeletal 79 OS=Mus musculus OX=10090 GN=Krt79 PE=1 SV=2	-0.28	-1.53	0.92	-1.88	-1.93	-0.11	1.82	0.22	1.25	0.395559	4.75e-16	3.4459e-07	3.45455e-16	3.44318e-16	0.835767	3.89744e-16	0.603535	1.03331e-12		91.8			53.2	146.6		58.1	18.3		16.2			31.9	71.3	41.7		10.7	11.5		2144.9		567.4	60.4	81.2	19.8	87.2	70.2	46.7
High	Q8BWB1	Synaptopodin 2-like protein OS=Mus musculus OX=10090 GN=Synpo2l PE=1 SV=1	0.19	0.13	0.08	0.25	0.15	0.11	0.15	0.11	0.13	0.274871	0.365309	0.83152	0.82449	0.637785	0.844279	0.633525	0.797264	0.927948	103.7	69.5	87	86.8	76	114.5	106.1	66.9	91.5	75.6	83.5	99.3	102.6	117.9	86.1	114.1	67	113.2	68.2	84.6	127	125.9	123.1	74.4	89.8	106.9	125.3	82.5	113.1
High	Q60675	Laminin subunit alpha-2 OS=Mus musculus OX=10090 GN=Lama2 PE=1 SV=2	0.13	-0.02	0.17	-0.23	-0.16	-0.03	0.33	-0.03	0.18	0.426452	0.933486	0.0734714	0.624528	0.313591	0.873665	0.103444	0.916298	0.804966	85.5	70.7	56.8	101.3	104.7	125.6	78.8	152.2	62	65.5	116.1	70.9	82	106.7	135.9	99.6	46.9	49.8	82.9	99.2	99.3	134.3	133.7	136.7	140.1	117.7	106.9	88.3	87
High	Q9JHI5	Isovaleryl-CoA dehydrogenase, mitochondrial OS=Mus musculus OX=10090 GN=Ivd PE=1 SV=1	0.07	0.05	0.01	0.07	-0.08	0.14	0.17	0.2	0.07	0.800818	0.785443	0.977722	0.994898	0.713316	0.677952	0.563226	0.51432	0.957754	85.1	93.4	82.9	88.9	89.5	110	93.5	89.9	88.7	92.7	92	102.2	97.3	109.5	100.7	94.4	96.4	79	87	94.1	102.6	97.4	100.6	94.5	100.5	113	108.7	106.3	123.5
High	Q9JHR7	Insulin-degrading enzyme OS=Mus musculus OX=10090 GN=Ide PE=1 SV=1	0.15	0.03	0.17	0.01	-0.68	0.37	-0.3	-0.47	-0.81	0.767028	0.925643	0.56669	0.994898	0.00244333	0.254558	0.696897	0.154687	1.99601e-05	222.6	198	293.6	187.2	85.1	42.7	151.3	68	174.3	204.2	102.6	223.5			46.4		252.1		205.8	76.4			115.5		324		58.1	173.5
High	Q7TPR4	Alpha-actinin-1 OS=Mus musculus OX=10090 GN=Actn1 PE=1 SV=1	-0.03	-0.15	0.12	0.02	0.05	0.01	-0.16	-0.09	0.05	0.899093	0.145691	0.328758	0.994898	0.927304	0.979418	0.728398	0.754403	0.981162	136.6	160.2	103.3	105.1	105.8	105.6	103.8	102.4	101.1	91.7	84.8	89.8	97.2	88.1	109.7	98.9	96.7	187.5	87	99.8	98.9	113.2	105.7	78	103.1	90.1	104.8	93.5	104.7
High	Q8R0N6	Hydroxyacid-oxoacid transhydrogenase, mitochondrial OS=Mus musculus OX=10090 GN=Adhfe1 PE=1 SV=2	-0.06	-0.06	-0.02	0.14	-0.16	0.19	-0.05	0.09	-0.1	0.793264	0.842082	0.860799	0.973347	0.41698	0.44724	0.966453	0.875011	0.945205	90.6	122.3	103.8	112.9	123.2	109.9	105.7	81	112	100.8	109.9	132.2	80	92.4	81.3	89.8	115.3	106.3	95.1	118.1	115.9	107.4	96.4	76	117.7	111.4	123	108.7	107.4
High	P51881	ADP/ATP translocase 2 OS=Mus musculus OX=10090 GN=Slc25a5 PE=1 SV=3	0.17	0.07	0.09	0.26	0.37	-0.08	-0.25	-0.16	0.04	0.231724	0.591946	0.535102	0.814645	0.00252347	0.695965	0.469888	0.480779	0.981162	96.3	113.8	111.1	118.9	104.2	96.1	98.3	82.3	112.1	121.1	126.5	101	88.6	90.8	92	91.8	114	110.7	110.2	104.2	99.6	114	96.4	92.2	90.3	104	95	99.3	85.2
High	P35487	Pyruvate dehydrogenase E1 component subunit alpha, testis-specific form, mitochondrial OS=Mus musculus OX=10090 GN=Pdha2 PE=1 SV=1
High	P50247	Adenosylhomocysteinase OS=Mus musculus OX=10090 GN=Ahcy PE=1 SV=3	-0.14	-0.07	0.04	0.04	-0.37	0.52	-0.24	0.01	-0.51	0.765808	0.932273	0.989295	0.995002	0.291673	0.0884032	0.828494	0.952094	0.0242273	162.2	153.8	75	116.3	86.5	133.4	169.1	130.7	72.7	65.4		96.8	152.6	178	116.5	194.2	77	857.1	92.2	124.3	163.3	114.1	115.5	97				94.8	110.7
High	Q6IRU2	Tropomyosin alpha-4 chain OS=Mus musculus OX=10090 GN=Tpm4 PE=1 SV=3	0.05	-0.16	0.24	-0.08	0.1	-0.15	-0.07	-0.22	0.2	0.882977	0.387359	0.057728	0.946087	0.808692	0.52888	0.945446	0.486933	0.76309	98.5	93.6	115.5	88.1	55	95.7	108.1	170.5	96.2	94.3	93.3	86.6	85.7	99.7	95.4	105	109.2	42.7	109.6	92.2	92.1	116.9	136.8	109.2	75.4	65.2	110.9	103.3	113.7
High	P30416	Peptidyl-prolyl cis-trans isomerase FKBP4 OS=Mus musculus OX=10090 GN=Fkbp4 PE=1 SV=5	-0.08	-0.07	0	-0.3	0.03	-0.4	-0.31	-0.53	-0.14	0.848053	0.885385	0.966978	0.401444	0.956309	0.0277615	0.355182	0.0157413	0.91854	124.1	106.6	104.9	106.3	100.3	88.5	119.8	130.6	148	107.8	93.8	94.6	100.2	82	104.2	130.8	127.6	110.2	117.7	73.1	102.7	106	109.3	86.9	68.5	29.7	90.8	51.7	66.8
High	Q99JY9	Actin-related protein 3 OS=Mus musculus OX=10090 GN=Actr3 PE=1 SV=3	-0.22	-0.21	0.04	-0.37	-0.02	-0.07	-0.15	-0.13	-0.19	0.283792	0.262757	0.950657	0.230915	0.960107	0.890045	0.859375	0.832955	0.765303	159.7	139.6	110.4	136.8	87.5	87.9	176.2	111.5	102.6	134.4	164.4	102.9	140.3	80.8	69.3	17.8	94.1	249.4	112.7	108.5	112.2	113.1	96.4	63.2	100.2	96	123.3	80.7	41.2
High	Q62426	Cystatin-B OS=Mus musculus OX=10090 GN=Cstb PE=1 SV=1	0.04	-0.07	0.1	-0.05	-0.09	0.06	0.17	0.07	0.19	0.924733	0.871673	0.789768	0.968107	0.773883	0.970071	0.601087	0.857011	0.765303	92.1	92.2	128.1	95.5	100.5	63.5	78.8	113.1	137.6	118.2	73.8	79.4	57.3	73	81	68.7	153.6	24.6	141.8	121.4	74.7	60.5	63.7	103	250.8	156.9	135.9	134.9	56.6
High	E9Q557	Desmoplakin OS=Mus musculus OX=10090 GN=Dsp PE=1 SV=1	0.09	-0.01	0.09	0.21	0.09	0.1	-0.07	0.07	0.04	0.673817	0.999335	0.513337	0.904746	0.785943	0.844214	0.939765	0.924768	0.981162	103.9	100.5	110.8	99.1	83.8	104.3	97.8	96	99.5	101.7	91.1	95.2	99.1	99.6	97	93.2	102.2	81.7	110	104.1	105.1	103.8	113.5	87	117.7	116.1	112.7	112.1	81
High	P28665	Murinoglobulin-1 OS=Mus musculus OX=10090 GN=Mug1 PE=1 SV=3	0.03	-0.1	0.16	-0.08	-0.04	-0.04	0.02	-0.03	0.13	0.963812	0.447024	0.0979975	0.950092	0.867479	0.845234	0.939034	0.893787	0.927948	145	99.8	76.3	125.5	128.4	67.2	92.9	119.8	107.3	91.7	102.2	92.5	108.9	75.6	87.2	91.5	91.4	58	133.7	96.5	111.4	98.7	135.9	80.1	67.9	34.7	66.6	147.7	95.5
High	P09055	Integrin beta-1 OS=Mus musculus OX=10090 GN=Itgb1 PE=1 SV=1	0.08	0	0.04	0.18	-0.02	0.23	-0.04	0.06	-0.08	0.775751	0.957105	0.933299	0.944015	0.927162	0.233036	0.992338	0.921073	0.957754	92.7	107.3	88.8	101.3	95	104.2	108	124.9	92.2	80.9	106.9	86.4	86.6	104.3	130.1	113.6	82.4	81.4	93.3	117.6	106.6	114.6	135.4	99	113	124.8	114	117.4	103.8
High	P16332	Methylmalonyl-CoA mutase, mitochondrial OS=Mus musculus OX=10090 GN=Mmut PE=1 SV=2	0.06	-0.06	0.14	0.27	0.1	0.12	-0.13	0.07	0.08	0.848	0.759808	0.196909	0.784231	0.746465	0.795904	0.828494	0.916298	0.957754	88.7	85.8	72.8	92	134.9	136.4	94	121.5	56.1	75.5	86.2	77.1	109.9	132	112	126.5	62.3	167.6	64.9	78.1	128.6	125.4	114.3	87.4	67.8	81.3	83.3	75	139.8
High	Q99MR8	Methylcrotonoyl-CoA carboxylase subunit alpha, mitochondrial OS=Mus musculus OX=10090 GN=Mccc1 PE=1 SV=2	-0.01	-0.01	0.01	0.11	0.06	0.03	0.04	0.15	0.14	0.970701	0.97759	0.951911	0.984311	0.878814	0.999129	0.907092	0.685061	0.911621	92.6	100	103.3	95	82.9	109.1	86.9	87.8	94.1	97.6	99	95	95.5	98.9	93.7	101.1	98.8	110.4	87.8	91.4	97.5	105.9	96.6	90.4	115	99.9	121.2	93.1	109.4
High	Q9CQ75	NADH dehydrogenase [ubiquinone] 1 alpha subcomplex subunit 2 OS=Mus musculus OX=10090 GN=Ndufa2 PE=1 SV=3	0.16	0.03	0.12	0.09	0.1	-0.05	0.04	0.01	0.12	0.280187	0.894576	0.295859	0.994898	0.764456	0.83758	0.907092	0.971152	0.927948	90.1	105.2	120.5	113.1	74.9	80.9	80.9	78.3	106.5	101	97.6	106.3	79.7	79.2	77.6	79.3	125	49.3	131.5	128.5	83.7	80.8	89.9	88.7	98.6	105	108.2	107.3	92.8
High	Q8K370	Acyl-CoA dehydrogenase family member 10 OS=Mus musculus OX=10090 GN=Acad10 PE=1 SV=1	0.01	-0.02	0.03	0.34	0.18	0.19	-0.04	0.29	0.15	0.991862	0.933486	0.963888	0.596221	0.384317	0.44724	0.973704	0.168871	0.90819	97.5	94.8	86.7	86.2	106.5	100.2	100.1	99.2	75.7	85.9	89	80.6	110.6	117.3	113.4	111	81.8	121.2	85.8	90.4	112	98.9	104.2	84.2	105.1	112.8	134.6	118.9	124.8
High	Q9CXZ1	NADH dehydrogenase [ubiquinone] iron-sulfur protein 4, mitochondrial OS=Mus musculus OX=10090 GN=Ndufs4 PE=1 SV=3	0.09	0.09	-0.01	0.12	0.02	0.11	-0.03	-0.02	-0.15	0.673147	0.436632	0.904434	0.977532	0.99778	0.801292	0.993531	0.929167	0.885978	93.9	98.9	92.4	98.7	78.1	103.7	84.2	80.9	105.6	101.5	105.9	106.8	98.1	101.6	77	102	107.8	159.9	93.2	98.1	99.2	86	94.5	84.8	86.6	95	94.1	96.9	120.7
High	P68369	Tubulin alpha-1A chain OS=Mus musculus OX=10090 GN=Tuba1a PE=1 SV=1	-0.04	-0.05	0.03	0.15	0.2	-0.05	-0.3	-0.07	0	0.887782	0.848633	0.960876	0.968107	0.300825	0.838737	0.313105	0.800411	0.996798	114.2	118.8	102.8	101.6	120.9	108.6	91.2	94.4	98.9	86.9	114.3	96.9	90.6	113.8	87.2	101.8	88.7	148.3	104.2	98.8	85.4	105	111.2	91.4	83	75.2	102.5	83.9	126.2
High	Q8K4G5	Actin-binding LIM protein 1 OS=Mus musculus OX=10090 GN=Ablim1 PE=1 SV=1	-0.04	-0.05	0.02	0.02	0.08	-0.09	-0.05	0	0.09	0.892464	0.842082	0.996172	0.994898	0.822456	0.683215	0.966367	0.954882	0.948175	100.3	101.1	119.7	112.5	108.2	101.8	97.8	85.2	122.7	122.2	108	98.1	99.2	94.3	73	81.4	122.2	60.4	115.5	104.2	98.3	89.1	89.9	97.4	106	123.8	102.7	109.1	75.4
High	Q6ZWX6	Eukaryotic translation initiation factor 2 subunit 1 OS=Mus musculus OX=10090 GN=Eif2s1 PE=1 SV=3	0.17	0.46	-0.3	0.4	0.1	0.33	-0.31	0	-0.54	0.596158	0.000174984	0.0450942	0.402704	0.833268	0.216349	0.577232	0.946859	0.0166467	67.5	56.4	63.5	55.8	55.2	114.4	96.1	89.4	63.7				93.5	123.4	154.3	110.7	56.4	139.3	76.2	41.2	145.6	89.7	114.5	72.8	31.8		70.9	54.8	105.6
High	P62631	Elongation factor 1-alpha 2 OS=Mus musculus OX=10090 GN=Eef1a2 PE=1 SV=1	-0.09	-0.07	-0.03	-0.16	-0.03	-0.12	-0.08	-0.18	-0.04	0.549751	0.651874	0.798922	0.82449	0.876093	0.500294	0.939034	0.367971	0.981162	118.6	113.7	102.7	107.4	113.2	114.2	99.5	107.2	97.8	97.5	96.2	90.3	98.7	111.7	110.1	106.8	97.4	109.4	105.3	92.1	103.8	111.4	102.9	94.5	85.3	78.2	92.2	78	91.9
High	Q9R0Y5	Adenylate kinase isoenzyme 1 OS=Mus musculus OX=10090 GN=Ak1 PE=1 SV=1	0.06	0.06	-0.01	0.06	-0.06	0.1	-0.04	-0.03	-0.11	0.865208	0.689295	0.893921	0.996317	0.812404	0.849339	0.973704	0.893787	0.938366	98.7	104.8	104.2	117.2	106.4	91.1	95.6	89	104.9	107.5	116.6	105.6	101.4	92.6	101.2	92.8	109.3	87.1	108.3	111.5	100.5	89	95.2	101.2	104.8	108.3	94.6	104.7	99.1
High	P26231	Catenin alpha-1 OS=Mus musculus OX=10090 GN=Ctnna1 PE=1 SV=1	0.01	-0.11	0.09	0.07	0.11	-0.04	-0.21	-0.13	-0.04	0.999464	0.397712	0.591733	0.994898	0.734111	0.855956	0.598486	0.611628	0.981162	129.1	105.3	112.3	92.9	85.9	116.2	114.2	101	81.9	103.5	88.5	86.5	122.5	125.7	102.9	122.6	102.7	136.1	91.2	114.9	115.6	124.6	112.1	99.4	75.6	68.7	101.2	88.7	101.5
High	Q922B1	ADP-ribose glycohydrolase MACROD1 OS=Mus musculus OX=10090 GN=Macrod1 PE=1 SV=2	0	-0.05	0.06	0.06	-0.03	0.07	0	0.07	0.1	0.978526	0.842082	0.837974	0.994898	0.881422	0.942234	0.947151	0.923222	0.946653	100.2	106.3	124	111.9	67.5	109.5	90.5	83.9	106.3	106.1	93.5	109.2	84.9	101.7	83.9	87.5	113.1	75.3	106.8	104.8	94.9	98.5	96.9	63.6	110.3	111.1	104.1	110	72.4
High	Q8VEK3	Heterogeneous nuclear ribonucleoprotein U OS=Mus musculus OX=10090 GN=Hnrnpu PE=1 SV=1	-0.05	-0.05	0.02	-0.14	0	-0.12	-0.03	-0.11	0	0.921051	0.917044	0.996882	0.853677	0.971644	0.596243	0.992338	0.79658	0.996798	120.4	120.3	158	134.4	69.2	85.4	69.6	71.9	147.3	133.7	116.5	117.6	82.3	88	64.7	76.9	100.3	114.1	133.2	90.3	81.6	88.1	93.4	75.8	110	106.3	114.8	92	87
High	Q9CR57	60S ribosomal protein L14 OS=Mus musculus OX=10090 GN=Rpl14 PE=1 SV=3	-0.08	-0.12	0.08	-0.22	-0.01	-0.23	0.05	-0.08	0.13	0.614043	0.344799	0.630699	0.66577	0.94159	0.0997191	0.899078	0.776181	0.927948	95.1	114.9	86	116.3	90.7	92.4	90	112.5	88.3	90.5	109.6	92.5	75.3	102.1	115.5	93.4	83.9	68.6	103.3	90.4	82.3	104	117.2	106.2	118.2	89.4	94.5	81.4	96.9
High	P14869	60S acidic ribosomal protein P0 OS=Mus musculus OX=10090 GN=Rplp0 PE=1 SV=3	-0.04	-0.14	-0.04	0.14	-0.01	0.17	-0.37	-0.17	-0.33	0.947597	0.521386	0.84836	0.973691	0.960107	0.695965	0.236666	0.709658	0.299104	97.6	118.4	66.1	74.3	149.8	109	118.4	98.7	108.2	62.3	79.6	39.2	103.9	116.3	95.1	119.3	65.6	567.7	99.4	124.7	102	91.9	138	69.3	90.6	27.1	87.6	75.7	106.9
High	P47857	ATP-dependent 6-phosphofructokinase, muscle type OS=Mus musculus OX=10090 GN=Pfkm PE=1 SV=3	-0.06	-0.1	0.05	-0.14	-0.1	-0.06	-0.08	-0.18	-0.07	0.727366	0.429854	0.84836	0.850837	0.639568	0.795904	0.939034	0.397138	0.957754	121.5	115.7	119.8	121.4	98.7	103.9	90.6	89.1	106.8	108.8	95	103.5	93.9	100.7	96.9	97.1	119.4	134.2	104.5	110.6	104.6	95.5	99.3	79.4	103.6	69.7	106.4	96.4	79.4
High	O08638	Myosin-11 OS=Mus musculus OX=10090 GN=Myh11 PE=1 SV=1	-0.18	-0.01	-0.11	0.21	-0.05	0.3	-0.28	0.16	-0.28	0.395559	0.978539	0.447154	0.904746	0.876773	0.202747	0.413187	0.623844	0.477687	132.2	153	143	118.7	105.3	101	101.5	91.1	130.2	128.6	138.6	128	104.1	111.2	82.8	110.1	131.4	93.2	93.3	110.1	86.6	97.5	45.3	28.6	133.7	91	112.3	104.8	111.6
High	Q9D0M5	Dynein light chain 2, cytoplasmic OS=Mus musculus OX=10090 GN=Dynll2 PE=1 SV=1	0.8	0.6	0.19	0.69	-0.31	0.83	0.1	-0.25	-1.18	4.13695e-05	9.23254e-05	0.595627	0.0107589	0.415544	0.00014106	0.899078	0.6712	2.84573e-11	151.9	105.4	81.9			36.4	171.4	184.7		13.6	108.6	45.3	262	162.9	359.1	343		1206.9			217.5	128	203.4	32.8					245.3
High	Q60605	Myosin light polypeptide 6 OS=Mus musculus OX=10090 GN=Myl6 PE=1 SV=3	-0.18	-0.07	-0.07	0.18	0.01	0.15	-0.25	0.12	-0.15	0.128261	0.678912	0.406273	0.944015	0.971644	0.649985	0.461653	0.784148	0.900796	109.8	128.6	110.5	98.8	88.4	103.9	109.1	139.8	99.6	98.9	105.7	90.7	106.1	112.7	72.8	95.7	90.5	90.4	91.1	84.9	106.5	82.4	129	107.8	88.5	92	107.8	101.5	137.4
High	O35737	Heterogeneous nuclear ribonucleoprotein H OS=Mus musculus OX=10090 GN=Hnrnph1 PE=1 SV=3	0.17	-0.02	0.12	0.27	0.08	0.15	-0.21	-0.04	-0.1	0.358854	0.997303	0.496733	0.784231	0.84769	0.687721	0.633525	0.935092	0.942773	94.2	80.7	87.7	65.1	133.7	156.3	130	103.1	58.4	75.2	89.7	85	132.5	151	103.8	119.2	72.2	138.8	73.6	77.2	140.7	125.7	161	96.7	74.4	77.3	92.8	72.2	146.9
High	P61255	60S ribosomal protein L26 OS=Mus musculus OX=10090 GN=Rpl26 PE=1 SV=1	0.01	0.15	-0.14	-0.25	-0.11	-0.11	0.24	-0.06	0	0.978526	0.287799	0.328758	0.574734	0.672712	0.722851	0.317625	0.929167	0.996798	143.4	122.1	101.3	92.8	80.6	81	58.1	78.5	121	129.7	133.9	97.3	74.9	122	115.8	85.7	82.4	155.4	129.1	64.9	48	99.4	107.4	40.3	76.2	42.7	99.6	40.3	112.5
High	Q9D6M3	Mitochondrial glutamate carrier 1 OS=Mus musculus OX=10090 GN=Slc25a22 PE=1 SV=1	0.19	0	0.18	0.14	0.02	0.15	-0.05	-0.12	-0.06	0.508907	0.963083	0.499397	0.973347	0.966517	0.799318	0.986006	0.872976	0.96765	112.1	92.6	108.2	83.5	81.3	87.5	101	92.9	85.6	100.8	123.6	101.2	78.4	104.4	88.9	109.3	100.4	213.4	101.4	113.9	126.3	109	123.6	63.9	107.9	86.5	103.5	86.6	92.7
High	P97429	Annexin A4 OS=Mus musculus OX=10090 GN=Anxa4 PE=1 SV=4	0.12	0.05	0.07	0.19	-0.01	0.18	0.01	0.08	-0.02	0.654128	0.836154	0.894327	0.942886	0.966517	0.642996	0.946265	0.857381	0.984958	95.6	98.5	99.1	102.5	65.2	94.3	97.7	99.2	111.2	101.6	108	91.1	87.2	86.2	95.6	85	98.8	56.2	119.3	87.2	85.9	110.1	109.4	135.4	116.3	145.6	107.7	99	112
High	P97493	Thioredoxin, mitochondrial OS=Mus musculus OX=10090 GN=Txn2 PE=1 SV=1	6.64		6.64					-6.64		1.72527e-16		1.82442e-16					1.89157e-16																		356.2	4443.8
High	Q9EQP2	EH domain-containing protein 4 OS=Mus musculus OX=10090 GN=Ehd4 PE=1 SV=1	0.01	0	0.03	0.44	0.23	0.2	-0.27	0.17	0	0.998779	0.987627	0.934506	0.294215	0.146119	0.382446	0.413872	0.624213	0.996798	111	101.6	118.3	103	91.8	105.4	97.2	95.9	100.6	91.3	120.8	103.4	90.7	102.1	99.8	93.1	103.3	139.6	103.3	101.2	105.3	96.3	103.2	64.2	108.4	105	115.5	104.5	120.1
High	Q99JB8	Protein kinase C and casein kinase II substrate protein 3 OS=Mus musculus OX=10090 GN=Pacsin3 PE=1 SV=1	0.11	-0.09	0.14	0.03	0.08	-0.01	0.15	0.06	0.27	0.673817	0.806173	0.522881	0.994898	0.859566	0.979418	0.66542	0.877316	0.521523	111.3	100.4	106.5	128.8	73.1	97.8	84.3	76.4	89.8	110.1	114.4	99.8	55.3	92	88.9	84.7	114.6	121	69.6	103.4	93.2	113.1	90.4	68.7	84	126.9	141.5	118	108.6
High	Q3U0B3	Dehydrogenase/reductase SDR family member 11 OS=Mus musculus OX=10090 GN=Dhrs11 PE=1 SV=1	0.26	-0.01	0.19	-0.12	-0.07	-0.05	0.37	-0.12	0.15	0.106236	0.957105	0.291085	0.901465	0.838837	0.897629	0.0747512	0.803378	0.902163	96.3	70.6	51.8	73.2	168.6	90.9	152.5	128.2	72.2	68.7	53.5	99.1	125.1	44.8	148.1	91.6	124.9	140.8	47	79.1	69.3	96.5	96.1	65.7	120.7	146.8	86.1	131	160.6
High	Q8BK30	NADH dehydrogenase [ubiquinone] flavoprotein 3, mitochondrial OS=Mus musculus OX=10090 GN=Ndufv3 PE=1 SV=1	0.26	0.15	0.11	0.48	0.11	0.34	-0.18	0.04	-0.15	0.0197816	0.109409	0.365238	0.1944	0.721624	0.0254511	0.675001	0.952094	0.885978	118.6	95.6	90.5	71.2	66.1	110.6	108	116.4	88.1	80.9	88.7	81.6	129.5	134.3	104.9	143.2	99.3	178.4	98	103.4	129.8	107.9	120.5	89	96.2	112.8	92.8	118.9	126.2
High	P20065	Thymosin beta-4 OS=Mus musculus OX=10090 GN=Tmsb4x PE=1 SV=1	0.19	0.29	-0.04	0.16	-0.12	0.29	-0.37	-0.47	-0.83	0.397918	0.0277239	0.860799	0.95467	0.778947	0.351906	0.296682	0.0559093	1.04631e-05	97.7	60.5	65.8	29.5	58.9	185.1	127.8	168.3	61.7	80	58.7	47.7	186.6	227.5	119.1	197.5	57.8	528.6	54.1	63.8	211.9	137.3	161.6	55.7	24.4	24.7	62.2	44.4	143.3
High	P47754	F-actin-capping protein subunit alpha-2 OS=Mus musculus OX=10090 GN=Capza2 PE=1 SV=3	0.02	-0.03	0.02	0.16	0.08	0.07	-0.16	-0.05	-0.03	0.978526	0.915974	0.966978	0.95467	0.821943	0.939525	0.735895	0.857011	0.981162	104.1	110.6	90.6	95.5	121.9	104.8	96.1	104.3	79.3	76.8	101.7	89.8	120.8	103	112.3	119.5	92.6	183	89.5	100.4	115.6	105.3	114	98.1	98.5	93.1	114.9	92.7	104.7
High	O88487	Cytoplasmic dynein 1 intermediate chain 2 OS=Mus musculus OX=10090 GN=Dync1i2 PE=1 SV=1	-0.15	-0.03	-0.07	-0.14	-0.02	-0.16	0.17	0.07	0.18	0.618191	0.983538	0.805805	0.85021	0.960055	0.645133	0.650938	0.877316	0.812686	99.4	101.4	88.2	118.8	134.9	77.6	79.8	90.5	100.1	90.5	111.3	93.3	63.2	85.8	107.2	93.6	82.7	24.9	100.4	97.5	87.8	67.6	104.4	104.5	99.9	93	92.1	83.2	95.7
High	P11352	Glutathione peroxidase 1 OS=Mus musculus OX=10090 GN=Gpx1 PE=1 SV=2	0.09	0.05	0.05	0.18	0	0.27	0	0.06	-0.13	0.729819	0.786795	0.927243	0.950092	0.984299	0.19171	0.963705	0.916298	0.927948	101.5	108.6	82.8	83.3	112.9	103.9	97.7	106.2	89.5	79.9	111.1	108.7	118	123.9	117.3	99.3	84.7	93.8	80.8	116.8	119.5	131.2	112.2	107.8	85.1	119.5	105.8	112.4	121
High	P10639	Thioredoxin OS=Mus musculus OX=10090 GN=Txn PE=1 SV=3	-0.08	-0.06	-0.05	0.12	0.1	0	-0.22	-0.04	-0.09	0.643228	0.792933	0.627608	0.977532	0.752228	0.979418	0.575962	0.872976	0.946653	144.5	116.2	97.6	101.5	63.8	91.8	95.2	91.5	127.3	128.4	118.3	117.7	110.9	76.7	89.9	109.7	116.5	154.5	105.1	95	148.4	77.5	113.3	74.9	119.3	123.4	78.4	109.5	85.4
High	Q9CQ91	NADH dehydrogenase [ubiquinone] 1 alpha subcomplex subunit 3 OS=Mus musculus OX=10090 GN=Ndufa3 PE=1 SV=1	0.02	-0.05	0.05	-0.02	-0.06	0.04	-0.09	-0.08	-0.03	0.98246	0.841578	0.84836	0.978455	0.797748	0.986095	0.933591	0.777052	0.984548	93.5	108	100.5	107.2	117.5	105.7	95.2	92.7	87.3	94.2	103.3	88	89.8	108.9	111.1	88.7	89.9	106	92.8	92.7	87.6	112.8	134.3	119.1	93.9	88.5	95	88.8	115.3
High	P08249	Malate dehydrogenase, mitochondrial OS=Mus musculus OX=10090 GN=Mdh2 PE=1 SV=3	0.06	0.03	0.04	0.06	0.04	0.02	0.1	0.1	0.13	0.852632	0.873732	0.92596	0.994898	0.93628	0.989116	0.756659	0.857011	0.927948	94.6	101.5	97.7	102.5	109.7	92.8	94.3	89	94	94.1	106.4	102.8	91.6	93.3	86.3	91.1	97	87	97.5	98.1	91.3	93.3	90.5	103.7	112.6	105	99.4	103.9	113.3
High	P56391	Cytochrome c oxidase subunit 6B1 OS=Mus musculus OX=10090 GN=Cox6b1 PE=1 SV=2	0.03	0.02	0.02	0.12	0.11	-0.02	0.02	0.12	0.18	0.96702	0.932273	0.980038	0.977532	0.713316	0.939525	0.939034	0.784148	0.829053	93.8	94.5	110.1	109.9	115.9	92.6	80.6	62.4	109.4	113.8	114.2	109.6	71.7	84.3	70.2	78.6	109.3	73.4	92.4	92.3	97.4	95.9	75.1	109.2	102.4	106.5	84.7	94.8	121
High	Q921H8	3-ketoacyl-CoA thiolase A, peroxisomal OS=Mus musculus OX=10090 GN=Acaa1a PE=1 SV=1	-0.03	-0.08	0.05	0.11	-0.03	0.1	0.12	0.29	0.21	0.958201	0.785722	0.895439	0.977532	0.902007	0.844214	0.671778	0.175777	0.735196	94.8	95.2	98.9	122.5	67	80.3	75.6	95.5	96.1	85	102.3	87	55.8	100.4	72.2	90.8	106.6	83.9	90.6	101.5	70	74.8	97.1	112.1	144.1	140.3	118.9	153.7	98.3
High	P45376	Aldo-keto reductase family 1 member B1 OS=Mus musculus OX=10090 GN=Akr1b1 PE=1 SV=3	0.12	0.02	0.08	0.01	-0.02	0.01	0.01	-0.08	-0.01	0.487304	0.927195	0.677414	0.994898	0.918814	0.981285	0.939765	0.784148	0.99117	90.3	115.7	93.5	111.3	112.3	92.8	96	80.4	123.4	112.5	108.1	128.5	90.9	89	88.2	98	116.8	95.9	103	110.5	92.9	98.9	100.4	96.3	84.9	102.9	95.5	115.4	88.7
High	Q9CPX8	Cytochrome b-c1 complex subunit 10 OS=Mus musculus OX=10090 GN=Uqcr11 PE=1 SV=1	0.21	-0.06	0.25	0.03	-0.02	0.09	0.35	0.2	0.39	0.168446	0.861439	0.00718289	0.994898	0.929561	0.886525	0.0692097	0.498285	0.158502	65.3	94.6	57.3	87.5	95.6	94.4	123.7	112.3	68.1	83.6	77.7	65.9	93.7	82.1	127	94.6	80.8	153.5	81.4	77	103.6	85	96.5	133.9	90.6	108.2	87.4	95.8	147.9
High	P63001	Ras-related C3 botulinum toxin substrate 1 OS=Mus musculus OX=10090 GN=Rac1 PE=1 SV=1	0.1	0.02	0.08	0.27	0.23	0.05	-0.13	0.06	0.08	0.654831	0.927195	0.68225	0.784231	0.199344	0.979418	0.828494	0.93389	0.957754	103.7	100.3	114.3	119.7	81.9	110.6	83.7	70.1	111.9	111.3	98.3	92.9	75.2	112.3	83.8	87.8	108.8	147.8	125.6	116.3	97.3	116	81.2	66.5	116.6	105	116.1	113.7	79.9
High	Q6PIE5	Sodium/potassium-transporting ATPase subunit alpha-2 OS=Mus musculus OX=10090 GN=Atp1a2 PE=1 SV=1	-0.11	-0.04	-0.08	0.14	0.07	0.1	-0.09	0.18	-0.03	0.487304	0.887375	0.344845	0.973347	0.875957	0.844214	0.922172	0.564913	0.984548	80.9	131	116.8	127.2	77.1	96.8	92.5	108.2	131	115	96.9	127.6	93.6	89	104.4	92.2	104.5	61.2	106.6	91.3	105	97.7	86.3	76.8	132.4	134.8	91.7	90.7	78.2
High	Q9WV35	C->U-editing enzyme APOBEC-2 OS=Mus musculus OX=10090 GN=Apobec2 PE=1 SV=1	-0.06	-0.22	0.12	0.24	-0.02	0.25	-0.11	0.24	0.13	0.921373	0.282866	0.682017	0.85021	0.966517	0.375895	0.931909	0.377676	0.927948	135.2	123.7	65.2	106.6	74.6	79	69.8	94.3	78.7	87.1	67.8	77.1	60.5	71	80.9	92.2	121.5	698.3	73.8	83.7	52.4	95.9	107	78.2	124.5	99.8	77.4	82.6	103.1
High	Q7TNG8	Probable D-lactate dehydrogenase, mitochondrial OS=Mus musculus OX=10090 GN=Ldhd PE=1 SV=1	0.32	0.2	0.05	0.45	0.12	0.22	0.23	0.38	0.21	0.029687	0.15328	0.933299	0.252628	0.750114	0.495221	0.44168	0.0847756	0.74242	94.4	110.2	96.7	112.8		80.4	26.2		127.9	120.8	136.5	110.3	63.4	81.5	90.5	64.7	127.4	90.4	105.2	156.2	74.8	127	82.1	92.2	139.5	192.1	172.6	173.6	82.9
High	Q9CZ44	NSFL1 cofactor p47 OS=Mus musculus OX=10090 GN=Nsfl1c PE=1 SV=1	-0.03	0	-0.04	0.08	0	0.05	-0.06	-0.01	-0.17	0.968317	0.949654	0.821917	0.994898	0.986521	0.979418	0.953471	0.998598	0.857952	126.6	97.4	99.9	85.2	79.7	117.2	115	166.8	72.9	81.2	111.8	79.8	114.4	116.2	139.3	161.2	79.4	88.1	84.3	92.4	141.8	120.9	134.2	66.5	87.8	56.4	119	71.5	98.5
High	Q9DCV4	Regulator of microtubule dynamics protein 1 OS=Mus musculus OX=10090 GN=Rmdn1 PE=1 SV=2	-0.09	-0.06	0.03	0.02	0.01	0.04	-0.01	0.11	0.1	0.780894	0.898589	0.984337	0.994898	0.993858	0.979804	0.966453	0.797285	0.942773	104.4	118.5	105.6	126.7	56.7	97.2	96	89.8	69.5	98.6	119.7	101.1	69.1	65.7	98	107.2	107.3	226.6	94.5	119.8	94.9	96	100.6	66.2	107.9	107.5	124	117.2	114.1
High	Q80Y14	Glutaredoxin-related protein 5, mitochondrial OS=Mus musculus OX=10090 GN=Glrx5 PE=1 SV=2	-0.02	0.09	-0.13	0.06	0.04	0.05	-0.14	-0.1	-0.26	0.943799	0.436632	0.0653686	0.994898	0.943654	0.979418	0.793157	0.71074	0.541309	125.3	87.6	96.7	75.5	102	101.4	114.3	112.7	111.4	103.7	72.1	95.3	124.5	110.6	138.5	127.6	92.9	94.7	88	94.2	120.1	97.6	115.9	109.4	91.4	78.5	82.9	78.9	111.6
High	Q60936	Atypical kinase COQ8A, mitochondrial OS=Mus musculus OX=10090 GN=Coq8a PE=1 SV=2	0.06	0.01	0.05	0.01	0.03	-0.03	0.02	0	0.1	0.848053	0.957105	0.876852	0.994898	0.970349	0.886438	0.939034	0.954882	0.946653	95.5	102.9	95.1	98.6	107.5	106.6	97.9	81.9	89	94.9	108.1	82.2	98.5	106.8	93.1	108.5	90.8	133.1	95.2	98.5	104.8	111.5	103.1	94.2	92.7	82.1	100.4	92.3	96.1
High	Q9R0X4	Acyl-coenzyme A thioesterase 9, mitochondrial OS=Mus musculus OX=10090 GN=Acot9 PE=1 SV=1	0.3	0.28	0.08	0.41	0.05	0.35	-0.1	-0.03	-0.35	0.444058	0.301735	0.917304	0.356229	0.93628	0.321531	0.945446	0.998598	0.267184	79.2	89.5	101	110.7	23.8	94.9	89.3	69.8	145.1	139	129.5	81.2	92.6	80.9	90.1	102	110.3	402.8	152.1	123.9	110	103.9	107.7	64.1	79.1	119.1	134.2	98.7	91.9
High	P10922	Histone H1.0 OS=Mus musculus OX=10090 GN=H1-0 PE=2 SV=4	0.16	0.04	0.12	-0.26	-0.14	-0.11	0.36	-0.02	0.08	0.298147	0.847244	0.296983	0.551559	0.415544	0.564264	0.0592659	0.929167	0.957754	120.6	110.4	93	96.9	60.6	103.6	72.7	87.3	92.2	106.7	119.4	108.6	69	84.1	128.6	77.2	109.1	49.3	103.4	115.2	91.6	85.9	100.4	96.6	165.7	137.8	92	106.3	84.9
High	Q9CXJ4	Mitochondrial potassium channel ATP-binding subunit OS=Mus musculus OX=10090 GN=Abcb8 PE=1 SV=1	-0.03	0.01	-0.04	0.09	-0.03	0.13	-0.05	0.05	-0.15	0.924733	0.959502	0.710432	0.994898	0.876773	0.722851	0.963705	0.936335	0.902305	118.7	108.8	97	82.4	114.7	117.1	119.9	127	72.7	82.9	85.2	84.6	126.5	124.2	116.7	132	87.9	116.7	59.9	81.9	124.1	124.9	90.2	95.3	85.9	90.5	91.1	85.7	108.5
High	Q01149	Collagen alpha-2(I) chain OS=Mus musculus OX=10090 GN=Col1a2 PE=1 SV=2	2.14	3.2	0.24	-0.25	0.24	-0.26	0.67	-0.56	-0.53	1.72527e-16	4.75e-16	0.0708749	0.551559	0.404384	0.363529	0.0475456	0.0253188	0.0193994	8.3	4.2	18.7	4	2.9	11.1	6.1	3.8	295.8	387.3	374.8	292.5	9.8	8.1	20.7	14.1	225.7	364.1	316.4	43.6	15.5	9	7.4	8		2005.3	10	7.6	4.9
High	Q8K1M6	Dynamin-1-like protein OS=Mus musculus OX=10090 GN=Dnm1l PE=1 SV=2	0.02	0.05	-0.03	0.11	0.03	0.05	-0.16	-0.06	-0.1	0.982317	0.779856	0.786956	0.987315	0.966517	0.979418	0.759723	0.841948	0.942773	93.7	104.4	89.5	88.3	131.4	120.3	119	111.7	87.8	86.3	102.7	94	123.8	136.2	126.4	121	92.5	157.9	87.6	88.2	100.7	119.3	115.8	95.7	79.4	84.6	88.5	87.7	96.2
High	Q8VBT1	Beta-taxilin OS=Mus musculus OX=10090 GN=Txlnb PE=1 SV=2	-0.25	-0.14	-0.01	0.2	-0.26	0.41	-0.18	0.04	-0.3	0.168446	0.541434	0.93347	0.920623	0.216339	0.0659545	0.771636	0.929167	0.396947	187.6	160.8	178.2	41.9	122.7	165.5	145.5	159.1	42.7	66.8	163.4	64.3	149	164.7	136.4	140.6	65.1	95.2	54.5	65.2	157.6	134.1	148.8	111.1	39.9	36.5	82.6	57.7	74.1
High	Q9WTI7	Unconventional myosin-Ic OS=Mus musculus OX=10090 GN=Myo1c PE=1 SV=2	-0.03	-0.05	0.07	0.33	0.17	0.11	-0.33	0	-0.01	0.952736	0.917044	0.84836	0.610034	0.533125	0.840766	0.276867	0.998598	0.99117	95.8	77.5	93.1	111	91.4	153.5	76	86.8	110.7	113.2	116.9	106.3	71.6	140.4	81.3	97.5	113.1	129	115.3	110.1	129.7	146.9	96.6	58.4	101.4	124.8	105.8	98.4	123.9
High	Q811I0	ATP synthase mitochondrial F1 complex assembly factor 1 OS=Mus musculus OX=10090 GN=Atpaf1 PE=1 SV=1	-0.28	-0.23	-0.07	0.11	-0.01	-0.01	-0.34	-0.02	-0.11	0.142785	0.216712	0.80202	0.987315	0.979772	0.986095	0.363705	0.998598	0.938366	141	88.3	95.6	57.5	128.6	152.7	157.4	95	108.3	108.7	66.9	86	175.9	143.9	134	153	12.7	96.7	79.9	99.7	128.3	116.6	121.4	58.2	93.9	79.1	107.9	104.5	88.6
High	P00416	Cytochrome c oxidase subunit 3 OS=Mus musculus OX=10090 GN=mt-Co3 PE=1 SV=2	0.31	0.91	-0.39	-1.13	-1.16	0.03	0.63	-0.67	-1.39	0.0634528	4.75e-16	0.000932822	2.54806e-08	3.44318e-16	0.98783	0.000785989	0.00107222	4.35143e-16			39.7		57.1	124.5	113.4	176.3					151.7	99.7	356.8	145.4		2580.6			147.5	70.8	123.6	55.5					88.6
High	P07309	Transthyretin OS=Mus musculus OX=10090 GN=Ttr PE=1 SV=1	0.36	0.12	0.22	0.19	-0.01	0.23	0.04	-0.06	-0.02	0.00022015	0.279545	0.00425078	0.944015	0.927304	0.24897	0.904277	0.832955	0.98855	110.8	92.1	93	59.9	123	47.2	90.4	106	97	104.7	86	93.6	102.9	67.9	104.1	97.5	112.6	108.4	132.9	129.7	115.1	104.7	104.3	59.6	132.2	34.9	82.9	88.7	127.7
High	Q9D6Y7	Mitochondrial peptide methionine sulfoxide reductase OS=Mus musculus OX=10090 GN=Msra PE=1 SV=1	-0.03	-0.04	-0.03	0.01	0.09	-0.06	0.21	0.23	0.29	0.940495	0.932273	0.803039	0.994898	0.808692	0.797274	0.413187	0.362157	0.449393	94.2	126	96.8	119	95.4	77.2	83.8	77.1	91.9	103	116.5	113.9	72.3	78.9	84.4	86	98.9	39.6	110.8	106.7	86.9	79.1	84.1	94.8	126.4	116.6	102	108.2	110.1
High	Q91V12	Cytosolic acyl coenzyme A thioester hydrolase OS=Mus musculus OX=10090 GN=Acot7 PE=1 SV=2	0.1	-0.04	0.09	0.65	0.12	0.41	-0.21	0.31	-0.02	0.820784	0.958348	0.852959	0.0204648	0.808692	0.0925336	0.822047	0.235094	0.987216	129.4	133.6	116.3	102.6	63.7	111.4	38.1	87.3	100.1	103.7	140.4	120.8	57	95.6	99.1	121.9	115.4	83.7	118.3	148.3	93.8	109.5	96.2	29.3	140.7	138.2	136.7	86	78.8
High	Q8R127	Saccharopine dehydrogenase-like oxidoreductase OS=Mus musculus OX=10090 GN=Sccpdh PE=1 SV=1	-0.14	-0.09	0.06	0.05	0.07	0	-0.23	-0.04	0.01	0.389219	0.569492	0.835738	0.999939	0.879458	0.97005	0.552295	0.911562	0.99117	100.7	118.9	135.4	119.8	135.5	98.4	80.7	76.7	98.4	107.7	102	84.5	95.4	63.4	101.3	106.1	109	125.9	110.5	105.6	77.6	100.7	90	90.7	124.2	67.7	94.3	90	106.3
High	P32020	Sterol carrier protein 2 OS=Mus musculus OX=10090 GN=Scp2 PE=1 SV=3	-0.02	-0.02	0	0.21	-0.09	0.29	0.1	0.33	0.02	0.948688	0.935992	0.950033	0.910815	0.669682	0.0789838	0.753343	0.0847736	0.985383	94.7	108	90.9	101.4	78.7	76.3	95.6	102.5	100.8	90.1	108.2	103.3	86.4	100.7	72	81.3	101.8	65.5	104	114.2	84.2	86.2	85.1	95.7	127.7	195.4	119.3	170.5	96
High	P03893	NADH-ubiquinone oxidoreductase chain 2 OS=Mus musculus OX=10090 GN=mt-Nd2 PE=1 SV=2	-0.53	-0.12	-0.32	-0.3	-0.15	-0.19	0.01	0.18	0.11	1.17184e-09	0.31319	1.44025e-07	0.419615	0.36907	0.201164	0.945446	0.583596	0.938366	86.4	138.5	73.1	134.5	124.6	98.3	134.1	104.1	79.5	75	93.4	80.1	139	107.3	161.9	92.3	83.8	30.6	57	54	45	98.3	113.6	184.1	63.2	72.6	51.6	47.5	170.7
High	Q9CQX2	Cytochrome b5 type B OS=Mus musculus OX=10090 GN=Cyb5b PE=1 SV=1	-0.05	-0.02	-0.06	0.02	0.01	0.02	-0.18	-0.16	-0.15	0.937808	0.997574	0.807042	0.994898	0.994556	0.996913	0.761446	0.784148	0.885978	81.3	76.1	68.3	76.5	53.4	154.7	108.1	37.8	60.5	71.5	80.9	67.1	78.8	112.1	391.1	90.9	57	463.5	66.1	54.4	91.8	196.8	116.3	67.2	50.4	50.9	89.1	42.4	158.2
High	Q8C7H1	Methylmalonic aciduria type A homolog, mitochondrial OS=Mus musculus OX=10090 GN=Mmaa PE=1 SV=1	0.04	0.07	0.11	-0.36	-0.33	-0.01	0.38	-0.06	0.04	0.96702	0.806173	0.820338	0.245932	0.196615	0.984325	0.297436	0.955041	0.981162	114	120	149.1	141.2	37.5	34.8	33.1	84.7	161	110	112.7	133.1	38		82.7	40.4	173.4	70.6	161.8	158.9	43.2	85	38.6	30.3	166.9	114.7	132.9	142.3	35.3
High	O35887	Calumenin OS=Mus musculus OX=10090 GN=Calu PE=1 SV=1	-0.1	-0.21	0.02	-0.4	-0.13	-0.29	-0.04	-0.26	0.04	0.699237	0.145691	0.995024	0.168336	0.637785	0.110351	0.986006	0.375177	0.981162	125.4	99.1	105.5	88.4	95.3	87	128	136.5	108.9	102.7	88.7	94.8	84.2	67.1	108.9	128	112.1	48.8	115.2	99.1	100.8	86.3	125.2	97.2	70.9	46.3	91.4	78	112.8
High	Q9DBB8	Trans-1,2-dihydrobenzene-1,2-diol dehydrogenase OS=Mus musculus OX=10090 GN=Dhdh PE=1 SV=1	-0.02	0.1	-0.11	0.04	-0.12	0.1	0.13	0.21	0.02	0.982317	0.654015	0.696289	0.996272	0.819684	0.897629	0.828494	0.595099	0.984548	129.6	65.5	54.1	67.4	267.7	19	253.1	56.2	67.5	40.6	73.4	67.5	175.5	57.4	60.9	46.7	58.2	120.3	62.5	60.2	41.3	235.3	51.9	204.7	73.7	86.2	62.8	140.7	356.5
High	E9PZQ0	Ryanodine receptor 1 OS=Mus musculus OX=10090 GN=Ryr1 PE=1 SV=1	-0.08	-0.09	-0.04	0.05	1.23	-0.84	0.43	0.75	1.63	0.886883	0.858551	0.917304	1	3.44318e-16	1.29642e-07	0.261964	0.000228222	4.35143e-16			54.9	135.9					102.1	97.6	69.1	111.8				58.9	95.2		103.8	64.3					248.5	166.8	46.9	137.4
High	Q5M8N4	Epimerase family protein SDR39U1 OS=Mus musculus OX=10090 GN=Sdr39u1 PE=1 SV=2	0.07	-0.06	0.07	0.02	0	0.03	0.18	0.16	0.23	0.848053	0.842082	0.80688	0.994898	0.971644	0.999129	0.513858	0.635699	0.64594	81.2	81.4	84.4	108.6	105.4	118.8	109.4	77.3	83.4	93.6	80.4	97.5	105.1	97.5	121.5	54.1	99.3	82	98.5	82.8	93.2	108.3	112.1	94.2	85.7	103.6	129.1	98.2	91.7
High	P35385	Heat shock protein beta-7 OS=Mus musculus OX=10090 GN=Hspb7 PE=1 SV=3	-0.08	-0.07	0.05	0.13	0.05	0.04	-0.1	0.04	0.01	0.614043	0.662123	0.858685	0.977532	0.9184	0.986095	0.910482	0.96404	0.996798	117.5	108.2	99.4	99.3	99.7	109.4	115.8	92.2	95.1	91.4	109.5	85.7	108.1	105.2	100	108.9	87	68.3	103.6	88.5	114.3	113.4	118.6	108.7	94.6	72.4	115.9	95.1	117.2
High	P56394	Cytochrome c oxidase copper chaperone OS=Mus musculus OX=10090 GN=Cox17 PE=1 SV=2	0.27	0.03	0.28	0.18	0.1	0.04	0.27	0.19	0.33	0.0600186	0.854747	0.00721306	0.944015	0.773883	0.986095	0.237472	0.507879	0.299104	73.7	76.8	85	79.3	59.6	86	94.4	102.4	87.3	69.9	71.2	64.3	133.6	86.8	85.5	100	91	88.3	102.5	85.6	98.7	117.5	117.8	114.1	105.5	105.8	88.3	110.9	106.1
High	Q9DC69	NADH dehydrogenase [ubiquinone] 1 alpha subcomplex subunit 9, mitochondrial OS=Mus musculus OX=10090 GN=Ndufa9 PE=1 SV=2	0.09	0.01	0.05	0.24	0.18	0.09	-0.08	0.09	0.05	0.675092	0.933486	0.857109	0.85021	0.398639	0.882625	0.939034	0.872976	0.974596	88.7	82.9	85.3	85.6	118.1	117.3	106.6	102.6	80.2	94.3	92	82.4	102	117.3	121.7	109.9	90.3	129.1	82.6	89.9	119.4	113.2	104.3	107.2	92	92.6	108.2	90	112.3
High	Q9D0E1	Heterogeneous nuclear ribonucleoprotein M OS=Mus musculus OX=10090 GN=Hnrnpm PE=1 SV=3	-0.02	0.01	-0.01	-0.07	-0.06	-0.01	0.05	0	-0.04	0.96702	0.933486	0.908848	0.951995	0.820782	0.942234	0.864567	0.99412	0.981162	98	114.2	107.6	108.7	81.2	96.9	101.5	101.6	109.7	99.8	105.1	118.9	91.4	91.3	101.6	90	110.6	35.3	105	100.1	96.1	81.4	97.4	116.1	99.6	88	67.7	96.3	113.8
High	Q3UGR5	Haloacid dehalogenase-like hydrolase domain-containing protein 2 OS=Mus musculus OX=10090 GN=Hdhd2 PE=1 SV=2	0	-0.12	0.14	-0.1	-0.12	0.11	-0.03	-0.08	-0.03	0.991862	0.576753	0.359875	0.942886	0.653582	0.847925	0.993333	0.872976	0.984548	111.1	107.4	108.2	118.5	92.6	44.1	113	104.6	109.8	93.4	131.1	69.6	97.4	89.7	100.3	98.2	105.8	105.9	105.1	103.4	67.5	112.9	125.5	114.1	112.6	96.5	119.9	70.8	106.6
High	Q9CQH3	NADH dehydrogenase [ubiquinone] 1 beta subcomplex subunit 5, mitochondrial OS=Mus musculus OX=10090 GN=Ndufb5 PE=1 SV=1	0.09	0.14	-0.04	0.15	0.06	0.12	-0.07	0.03	-0.15	0.659682	0.145691	0.721912	0.966053	0.881422	0.798142	0.942111	0.987538	0.899694	103.4	113.1	81.9	95	90.3	108.3	87.4	98.1	88.9	97.8	93.1	107.3	105.5	103.1	120.1	113.6	98.5	102.8	89.3	94.6	104.6	108.9	113.2	90.3	98	100.6	91.9	91.6	114.5
High	Q11011	Puromycin-sensitive aminopeptidase OS=Mus musculus OX=10090 GN=Npepps PE=1 SV=2	0.05	0	0.04	-0.06	0	-0.07	0.06	-0.06	0.04	0.884362	0.997361	0.900284	0.95467	0.955587	0.748359	0.870906	0.836409	0.981162	88.6	98.5	121.3	154.4	90.9	63.6	89	68.2	95.4	113.2	143.8	124.7	71.4	59.8	72.5	69.3	119.6	4.8	138.9	147.5	66.4	70.8	74.2	104.7	114.9	97.4	132.7	122.2	87.1
High	Q8VDM4	26S proteasome non-ATPase regulatory subunit 2 OS=Mus musculus OX=10090 GN=Psmd2 PE=1 SV=1	0.13	0.25	-0.07	0.04	-0.08	0.15	0.03	-0.04	-0.27	0.523093	0.0133498	0.644094	0.996317	0.806944	0.760121	0.939034	0.935092	0.497028	99.6	90.2	131.1	78.8	74.7	92.9	98	120.4	115.4	95.6	81.2	95.4	114.6	102.8	126.8	124.6	93.4	145.9	128.4	104.3	95.7	108.6	107.3	123.2	70.8	104.1	108.3	119.9	109.7
High	O35683	NADH dehydrogenase [ubiquinone] 1 alpha subcomplex subunit 1 OS=Mus musculus OX=10090 GN=Ndufa1 PE=1 SV=1	0.02	-0.13	0.05	-0.09	-0.13	-0.02	0.2	0.07	0.2	0.982317	0.246131	0.850181	0.944015	0.493367	0.909795	0.436911	0.916298	0.76381	95.3	112.5	100.8	113.1	123.3	91.6	89.9	70.7	111	108.2	104.2	120.2	77.5	78.5	86.5	76.6	135.5	44.3	113.6	98.9	77.9	92	87	106.5	111	124.2	94.1	122.1	101.6
High	Q60854	Serpin B6 OS=Mus musculus OX=10090 GN=Serpinb6 PE=1 SV=1	-0.02	0.1	-0.12	0.38	0.09	0.27	-0.2	0.14	-0.22	0.967506	0.436632	0.168304	0.455408	0.827307	0.11501	0.6481	0.708316	0.722174	121	130	104.4	92.4	108.9	110.7	99.1	101.1	111.7	98.7	118.9	113.4	110.2	120.9	100.5	118.3	89.8	210.8	98.1	115.2	100	82.3	95.3	53.9	120.3	122.7	118.4	109.5	94.5
High	O70251	Elongation factor 1-beta OS=Mus musculus OX=10090 GN=Eef1b PE=1 SV=5	-0.09	-0.11	0.06	-0.16	0.02	-0.15	0.06	-0.07	0.18	0.673147	0.485747	0.857109	0.817211	0.994556	0.37576	0.846508	0.840633	0.829053	109.4	120	129.1	125.6	84.8	80.4	85	80.5	121.1	109.3	131.7	102.9	67.9	76	62.6	78	115.8	139.7	116.8	100	60.2	72.5	85.9	86.6	122.7	94.9	75.4	102.4	98.7
High	Q76MZ3	Serine/threonine-protein phosphatase 2A 65 kDa regulatory subunit A alpha isoform OS=Mus musculus OX=10090 GN=Ppp2r1a PE=1 SV=3	0.06	-0.05	0.13	0.07	0.13	-0.02	-0.07	-0.03	0.09	0.848053	0.854078	0.243745	0.994898	0.654973	0.93419	0.942086	0.891771	0.946653	97.5	100.2	114.3	106.3	103.2	101.8	103	89.5	108.8	102.4	94.5	102.9	88.8	91.5	100.8	81.7	112.4	112.3	108.6	101.5	110.3	92.7	98.1	103.5	109.8	92.7	102.7	106	77.2
High	Q99KJ8	Dynactin subunit 2 OS=Mus musculus OX=10090 GN=Dctn2 PE=1 SV=3	-0.21	-0.12	-0.05	-0.12	0	-0.13	-0.12	-0.1	-0.03	0.113603	0.431507	0.684601	0.904746	0.971644	0.44724	0.870906	0.784148	0.984548	107.8	125.3	113.3	119.3	122.2	95.1	112.7	109.5	99.9	96.2	129.6	105.3	72.8	95.4	101.7	91.1	105.6	78.6	111	86	69.8	88.1	111.2	112.9	102.7	92.1	84	91.8	115.5
High	Q9D6S7	Ribosome-recycling factor, mitochondrial OS=Mus musculus OX=10090 GN=Mrrf PE=1 SV=1	-0.07	-0.02	0.01	0.02	0.05	-0.01	-0.08	0.08	-0.06	0.830579	0.982746	0.966978	0.994898	0.927304	0.942234	0.939574	0.865675	0.970541	97.7	112.1	95.5	112.8	140.3	120.7	127.1	69.3	87.4	79	134.7	104.9	122.1	111	125.1	120.3	94.9	73.7	111.6	100.2	117.5	99.5	109.9	113.9	101.3	105.9	78.3	107.2	128.6
High	P47963	60S ribosomal protein L13 OS=Mus musculus OX=10090 GN=Rpl13 PE=1 SV=3	0	-0.15	0.14	-0.24	-0.14	-0.13	0.19	-0.07	0.2	0.991862	0.235899	0.302893	0.610102	0.422368	0.468238	0.466899	0.832955	0.749494	94.1	87.5	95.9	103.9	73.1	95.2	107.5	109.6	102.8	85.5	83.9	47.7	94.4	99.2	142.9	110.5	74.8	99.7	90	80.5	110.8	83.7	96.4	76	127.1	69	113	71.5	88.6
High	Q9D6J6	NADH dehydrogenase [ubiquinone] flavoprotein 2, mitochondrial OS=Mus musculus OX=10090 GN=Ndufv2 PE=1 SV=2	0.01	0.03	-0.02	0.19	0.08	0.07	-0.09	0.09	-0.01	0.991862	0.885385	0.84836	0.942886	0.82555	0.942234	0.920528	0.865752	0.994618	89.2	99.5	91.8	104.8	105.4	105.8	98.8	96.4	94.1	96.3	103.8	93.3	107.1	103.6	101.6	106.9	88.7	115.1	87.1	92.5	102	101.8	105.5	95.3	95.2	95.9	100.7	94.8	114.1
High	O09161	Calsequestrin-2 OS=Mus musculus OX=10090 GN=Casq2 PE=1 SV=3	-0.03	-0.02	0.02	0.13	0.02	0.1	-0.22	-0.06	-0.18	0.894029	0.935992	0.999884	0.977532	0.998964	0.851126	0.580542	0.823703	0.804469	99.5	109	87	73.8	112.9	118.8	121.6	129.1	76.6	77.5	91.5	85.8	138	118.8	133.3	136.1	79	256.2	74.5	96.4	127.8	103.7	120.4	101.9	74.7	73.5	92.5	93.5	109
High	Q9JHW2	Omega-amidase NIT2 OS=Mus musculus OX=10090 GN=Nit2 PE=1 SV=1	-0.07	-0.14	0.09	-0.01	0.03	-0.02	-0.16	-0.06	0	0.673817	0.175298	0.591733	0.984311	0.971644	0.90745	0.751913	0.836881	0.999181	123.1	131.5	98.2	131.1	99.7	99	102.5	102.6	104.8	111.4	116.9	82.2	91.5	89.2	82	90.5	101.8	132.4	112.6	108.9	110.9	110.7	101.1	83.4	106.4	97.2	114.6	102.5	62.8
High	Q99LC3	NADH dehydrogenase [ubiquinone] 1 alpha subcomplex subunit 10, mitochondrial OS=Mus musculus OX=10090 GN=Ndufa10 PE=1 SV=1	0.08	0.07	0.02	0.12	0.06	0.04	-0.04	-0.01	0	0.717028	0.609889	0.980038	0.977532	0.881422	0.986095	0.973704	0.929167	0.999783	100.9	95.8	108.7	127.8	118.6	88.1	81.2	87.6	101.5	100	109.4	107.6	90	94.9	87.6	91.5	102.6	119.2	111.8	102	97.5	84.6	90.2	107.9	101	113	117	114	95.2
High	Q8JZN5	Complex I assembly factor ACAD9, mitochondrial OS=Mus musculus OX=10090 GN=Acad9 PE=1 SV=2	0.1	0.08	0.05	0.17	0.06	0.13	-0.06	-0.02	-0.08	0.596158	0.521543	0.889685	0.951995	0.900794	0.733284	0.952803	0.929167	0.957754	111.4	122.5	106.2	111	69.6	103.6	87	91.3	97.8	120.2	101	105.9	104.8	106	99.4	106.3	105.4	201.1	99.8	114.7	86.2	107.1	95.9	91.6	107.2	101.4	118.6	105.5	75.9
High	P56393	Cytochrome c oxidase subunit 7B, mitochondrial OS=Mus musculus OX=10090 GN=Cox7b PE=1 SV=1	0.14	0.12	0.09	-0.07	-0.07	0.05	0.23	0.01	0.04	0.416387	0.262757	0.513337	0.952739	0.750114	0.979804	0.348608	0.971055	0.981162	104	64.6	115.1	80.3	71.3	81.5	95.1	85.3	128.4	119.5	72.2	116.6	93.2	76.7	107.7	79.2	124.8	80.7	117.8	92.8	81.9	67.1	68.8	148.7	127.1	113.6	107.9	111.4	86.5
High	P34914	Bifunctional epoxide hydrolase 2 OS=Mus musculus OX=10090 GN=Ephx2 PE=1 SV=2	-0.1	-0.07	-0.03	-0.03	-0.01	-0.02	-0.11	-0.04	-0.07	0.511679	0.64144	0.80202	0.977532	0.929561	0.927593	0.893915	0.872976	0.957754	94.2	105	89.6	109.6	131.6	104.5	116.4	117.4	91.6	77.4	96.9	86	114.2	126.8	118.3	116.9	85.3	89.3	92.3	83	116.3	109.4	107.3	116.6	89.2	73	79.5	79.8	105.7
High	P14685	26S proteasome non-ATPase regulatory subunit 3 OS=Mus musculus OX=10090 GN=Psmd3 PE=1 SV=3	-0.08	0.07	-0.17	0.26	0.08	0.17	-0.22	0.12	-0.21	0.883681	0.797394	0.407995	0.814595	0.867479	0.74339	0.736288	0.784148	0.735196	106.8	162.6	139.5	71.7	75.7	113.5	184.1	113.8	107.3	84.7	80.1	95.8	119.1	125.5	101.4	118	76.5	101.2	114.1	109.3	99.9	102.7	146.9	85.6	79.1	105.3	79.4	93.4	111.2
High	Q99KI0	Aconitate hydratase, mitochondrial OS=Mus musculus OX=10090 GN=Aco2 PE=1 SV=1	0	-0.01	0.04	0.12	0.05	0.07	0.03	0.14	0.09	0.98246	0.997046	0.900284	0.977532	0.925159	0.942234	0.933591	0.720723	0.948175	86.6	84.9	89	89.3	105	112.8	99.8	104.5	85	83.9	88.1	86.5	106.3	110.6	100.5	102	89.3	101.1	87.5	91.5	111.3	106	102.2	84.2	102.1	98.3	100	96.3	107.4
High	Q8VDD5	Myosin-9 OS=Mus musculus OX=10090 GN=Myh9 PE=1 SV=4	-0.14	-0.21	0.07	0.08	0.05	0.04	-0.34	-0.09	-0.09	0.299925	0.0152345	0.685562	0.994898	0.927162	0.986095	0.204324	0.762882	0.948175	122.8	118.4	114.2	101.4	101.8	114.2	104.2	187.2	113.9	102.9	108.4	89.4	97.7	109.1	96.5	97.6	95.2	105.1	94	98.7	97.2	131.3	133.8	97.1	86.9	132.9	79	88.6	100.8
High	Q8VE38	Oxidoreductase NAD-binding domain-containing protein 1 OS=Mus musculus OX=10090 GN=Oxnad1 PE=1 SV=2	0.07	-0.12	0.05	0.03	-0.13	0.17	0	0.02	0	0.822819	0.618187	0.900284	0.994898	0.622413	0.64538	0.947151	0.950841	0.996798	84.5	63.5	68	62	122.1	87.4	149.9	147.2	91.5	78.9	61.1	71.9	118.8	88.8	132.3	108.4	83.8	80.1	97.6	75.4	89.5	90.8	81.1	206	98.4	76.3	118.1	93.1	134.6
High	P21107	Tropomyosin alpha-3 chain OS=Mus musculus OX=10090 GN=Tpm3 PE=1 SV=3	-0.15	-0.13	0.01	-0.14	-0.09	-0.04	0.01	-0.03	0.08	0.654831	0.665858	0.996172	0.850837	0.838356	0.946653	0.945446	0.994048	0.957754	112.3	109.7	115.8	90.8	64.2	102.1	102	134.1	116.7	81.5	104.3	76.6	106.8	95.7	97.7	84.8	93.4	51.5	118.8	80.3	82.8	92.1	117.1	135.6	109.5	71.3	111.5	90.9	126.6
High	Q9CQ54	NADH dehydrogenase [ubiquinone] 1 subunit C2 OS=Mus musculus OX=10090 GN=Ndufc2 PE=1 SV=1	0.05	0.05	-0.03	0.13	0.08	0.03	-0.04	0.06	-0.03	0.914181	0.741014	0.79579	0.977532	0.849652	0.999129	0.973704	0.929167	0.984548	112.7	108.2	117.5	118.4	84.3	99.4	74.1	79.5	109.2	106.8	109.8	113.5	87.1	99.4	83	90.4	120.7	94	114.7	111.9	96.7	89	77.9	74.5	116.2	104.4	111.9	106.5	85.9
High	Q9D358	Low molecular weight phosphotyrosine protein phosphatase OS=Mus musculus OX=10090 GN=Acp1 PE=1 SV=3	0.05	0.2	-0.08	-0.41	-0.17	-0.27	0.75	0.16	0.4	0.96702	0.403057	0.839507	0.158175	0.647399	0.390847	0.00128134	0.735905	0.132178	81.9	75.1	73.4	122.1	24.5	100.2		34.8	118.1	84.6	43.4	162.7	64.4	72.6	100.6	82.1	215.2	302.4			77.1	45.5	67.6	61.3	85.2	197.1	91.5	69.8	43.6
High	Q91YP0	L-2-hydroxyglutarate dehydrogenase, mitochondrial OS=Mus musculus OX=10090 GN=L2hgdh PE=1 SV=1	-0.25	-0.13	-0.13	0.05	0.04	0.04	0.08	0.37	0.22	0.143283	0.522156	0.328758	0.999939	0.943654	0.986095	0.828494	0.0510146	0.698302	88.7	116.9	105.6	135.1	91.4	90.4	93.6	88.8	90.8	103.9	114.2	108.5	78.9	74.9	83.7	59.5	91.2	49.9	73.6	94.2	82.3	84.8	92.8	90.2	104.9	115.8	103.4	114.1	99.9
High	O70433	Four and a half LIM domains protein 2 OS=Mus musculus OX=10090 GN=Fhl2 PE=1 SV=1	0.03	0.02	-0.01	-0.79	-0.03	-0.7	-0.44	-1.22	-0.53	0.962652	0.927195	0.900284	0.000223349	0.891176	5.1141e-11	0.042468	1.89157e-16	0.0191447	161.9	136.2	154.4	113.7	114.4	120.6	103.9	102.4	149.4	147.5	124.1	97	123.4	117.7	104.2	123.2	138.4	149.5	148.9	126.5	124.5	109.2	104.8	78.2	48.2	22	51.2	48.9	67.2
High	Q9CZM2	60S ribosomal protein L15 OS=Mus musculus OX=10090 GN=Rpl15 PE=1 SV=4	0.09	0.06	0.06	0.04	0.11	0.02	0.08	-0.05	-0.01	0.672113	0.654015	0.83187	0.996272	0.752228	0.98783	0.828494	0.866166	0.993461	78.1	51.3	82.4	85.4	118.5	137.2	76.9	159.7	76.3	72.9	71	125.6	114.7	164.9	154.4	107.3	74.4	222.7	95	73.2	161.7	101.3	83.8	85.8	91.6	108.9	130.9	85.7	111.5
High	P06330	Ig heavy chain V region AC38 205.12 OS=Mus musculus OX=10090 PE=1 SV=1	0.89	0.2	0.58	-0.18	0.9	-1.48	-0.17	-1.44	0.44	4.73376e-13	0.260915	3.59543e-07	0.767863	3.57311e-10	4.46471e-16	0.859597	1.89157e-16	0.0764927	251.4	109.4		101.2	41.7	126.8		399.6	123.4	24.1			232.8	116	307.5	224.2			416		210.2				55.3			65.9	75
High	Q6IRU5	Clathrin light chain B OS=Mus musculus OX=10090 GN=Cltb PE=1 SV=1	0.11	0.23	-0.03	0.02	-0.3	0.3	0.08	-0.26	-0.43	0.673817	0.0593187	0.866287	0.994898	0.122321	0.235562	0.842197	0.419105	0.0844254	154.9	107.9	138.9	66.1	71.8	98.5	70.4	97.7	146.4	129.1	101.7	130.2	98.3	100.6	91.2	124.9	115.7	103.5	124.6	115.2	112.8	103.6	117.4	77.7	98.6	121.2	96.3	108.7	75.4
High	Q91Z53	Glyoxylate reductase/hydroxypyruvate reductase OS=Mus musculus OX=10090 GN=Grhpr PE=1 SV=1	0.08	-0.04	0.06	0.04	-0.06	0.12	0.12	0.09	0.07	0.770907	0.863086	0.835673	0.996272	0.811799	0.765359	0.693943	0.866166	0.957754	88.5	108.2	98.7	109.2	98	73	92.6	83.2	98	93.5	93	109.7	70.4	82.4	94.8	84.5	108	126.5	108.5	90.8	85.1	96.1	89.3	98.9	118.9	131.4	117.6	110	104.1
High	P19324	Serpin H1 OS=Mus musculus OX=10090 GN=Serpinh1 PE=1 SV=3	-0.11	-0.06	-0.08	-0.53	0.04	-0.52	-0.23	-0.57	-0.16	0.469824	0.75818	0.354412	0.030271	0.948401	1.8047e-06	0.558263	8.94841e-06	0.876692	111.2	136.6	114.5	138.3	128.2	72.4	118.8	97	145.9	118.6	133	100.8	96.5	86.7	101.1	100.5	106.4	62.9	123.5	101.3	89.2	75.1	104.5	108.1	78.6	25.2	76	52.8	98.5
High	P99026	Proteasome subunit beta type-4 OS=Mus musculus OX=10090 GN=Psmb4 PE=1 SV=1	0.02	-0.05	0.05	0.15	-0.05	0.22	-0.31	-0.08	-0.29	0.978526	0.933486	0.929445	0.96727	0.917918	0.552552	0.448921	0.929167	0.429752	65.6	127.9	95	89.4	150.3	92.7	117	157.6	106.4	105.9	122.2	103.1	101.8	107.8	126.6	132.5	120.9	195.9	117.9	69.2	110	59.8	127.3	66.2	33.9	104.2	124.6	71.6	135.7
High	P08074	Carbonyl reductase [NADPH] 2 OS=Mus musculus OX=10090 GN=Cbr2 PE=1 SV=1	-0.06	-0.05	0.02	-0.29	-0.17	-0.21	0.3	0.03	0.17	0.924462	0.933486	0.980038	0.445475	0.491637	0.326401	0.194868	0.929167	0.857952	100.5	112.6	76.4	115	93.5	62.4	100.8	74.8	102.3	97.2	103	106	74.3	71.7	78.2	81.7	96.6	54.7	121.4	115.4	73.2	43	82.8	108.5	146	84.2	98.9	89.7	91.4
High	Q9R062	Glycogenin-1 OS=Mus musculus OX=10090 GN=Gyg1 PE=1 SV=3	0.01	0.04	0	-0.16	-0.14	-0.03	0.25	0.06	0.05	0.991862	0.854078	0.917304	0.81943	0.442681	0.886946	0.281118	0.929167	0.976962	125	105.3	149.5	123.6	54.1	66.4	77.2	81.9	122.1	106.5	132.8	112.9	70	92.5	64.4	75.2	122.3	55.6	118.9	104.6	67	69.5	79.5	80.4	133.7	91.5	110.4	109.1	89.3
High	P18242	Cathepsin D OS=Mus musculus OX=10090 GN=Ctsd PE=1 SV=1	-0.06	-0.01	-0.05	0.27	0.07	0.2	0.06	0.36	0.14	0.727835	0.972185	0.591733	0.784231	0.861324	0.382446	0.854203	0.0381022	0.911621	84.3	107.3	89.2	95.3	106.4	96	92.5	91.8	79.9	78.9	115.7	98.2	97.2	105.3	88.9	82	93.6	57.9	97.3	103.9	82.3	80.4	88.2	92.1	123	135.4	113.4	129.8	124.5
High	Q8K4Z3	NAD(P)H-hydrate epimerase OS=Mus musculus OX=10090 GN=Naxe PE=1 SV=1	-0.14	-0.09	-0.03	0.08	0	0.07	0.02	0.19	0.04	0.394916	0.634245	0.791376	0.994898	0.960107	0.937382	0.939034	0.534124	0.981162	121.1	145.4	71.7	89.7	91.7	108.9	81.9	66	118.8	105.8	101.6	81.5	78.7	108.2	92.6	100.4	71.7	122.6	93.8	106.5	100.6	105.9	80.3	54.2	111.8	143.1	107.2	117.9	72.9
High	P50136	2-oxoisovalerate dehydrogenase subunit alpha, mitochondrial OS=Mus musculus OX=10090 GN=Bckdha PE=1 SV=1	-0.1	-0.08	-0.07	-0.07	-0.05	-0.04	0.1	0.09	0.08	0.523935	0.596884	0.430006	0.951995	0.82555	0.852685	0.745987	0.872976	0.957754	99.7	100.9	103.4	116.8	95.2	104.8	97.3	84.6	100.3	114.4	102.3	116.6	89.8	86	85	97.4	108.9	89.5	84.2	94.2	90.4	97.1	83.3	92.6	103.2	103.5	91.5	89.1	99.9
High	P16858	Glyceraldehyde-3-phosphate dehydrogenase OS=Mus musculus OX=10090 GN=Gapdh PE=1 SV=2	-0.01	-0.02	-0.01	-0.02	0.05	-0.06	-0.13	-0.13	-0.05	0.965904	0.933486	0.906615	0.977532	0.905714	0.795904	0.830205	0.611362	0.976962	96.1	112.3	92.7	114.2	125	106.8	117.1	123	95.4	92.2	105.7	85.4	111.4	96.8	126.4	111.3	87	88.1	99.5	97.2	100.5	114.2	128.1	94.9	95.5	72.3	88.1	82.1	97.9
High	P13020	Gelsolin OS=Mus musculus OX=10090 GN=Gsn PE=1 SV=3	0.02	-0.06	0.03	-0.25	-0.21	0	-0.09	-0.3	-0.21	0.968317	0.888762	0.966978	0.572949	0.27343	0.979418	0.933591	0.188498	0.748944	116.1	103	79.7	111.2	147.6	115.9	85.8	145.6	87.3	98	78.6	91.9	76.7	102	130.5	119.3	95.3	111.3	111.2	95.2	95.9	107	151.2	137.5	65.4	29.6	81.3	51	153.9
High	P62835	Ras-related protein Rap-1A OS=Mus musculus OX=10090 GN=Rap1a PE=1 SV=1	-0.05	-0.08	0.03	0	0	0	-0.04	0.05	0.02	0.921373	0.808464	0.966978	0.994898	0.982082	0.980415	0.986006	0.916298	0.987216	85.4	97.9	99.7	95.2	85.4	141	106.1	145.6	91.1	118.3	86.7	80.9	123.1	158.6	154.1	123.6	81.9	122.7	65.1	104.5	131.6	135.5	72.8	93.8	78	86.6	63.6	73.7	124.8
High	Q61414	Keratin, type I cytoskeletal 15 OS=Mus musculus OX=10090 GN=Krt15 PE=1 SV=2	0.92	-0.44	1.01	0.74	0.16	0.83	-0.14	-0.06	0.44	3.78924e-15	0.000699946	1.82442e-16	0.0049614	0.664402	4.6443e-09	0.863915	0.921073	0.0704371	16	63.4	19.3	6.8	26	383.8	11.1	16.3	10.3	5.6	25.3	8.6	3	16.2	12.2	25.4	7.8	11.1	7.2	46.2	967.3	5.6	1090.6	47.4	95	12.3	45	68.5	17.7
High	Q9Z0X1	Apoptosis-inducing factor 1, mitochondrial OS=Mus musculus OX=10090 GN=Aifm1 PE=1 SV=1	-0.01	-0.02	0.01	0	0.05	-0.02	0.02	0.05	0.11	0.956713	0.933486	0.968118	0.992129	0.913143	0.927593	0.939034	0.941407	0.939704	95.1	115.3	102.5	117.4	103	90.4	88.8	82.1	103.4	96.4	98.9	109	84.5	92.4	86.9	84.6	111	80.9	104.6	98.1	85.7	96.9	86.1	93.2	103.6	105.5	102.5	105.3	95.7
High	Q60676	Serine/threonine-protein phosphatase 5 OS=Mus musculus OX=10090 GN=Ppp5c PE=1 SV=3	-0.19	-0.18	-0.04	0.05	0.19	-0.14	-0.24	-0.09	0.14	0.461434	0.436632	0.889685	0.999814	0.555974	0.722851	0.654934	0.929167	0.915767	96.9	115.3	77.2	100.7	190.5	114	128.9	120.9	73.2	68.1	96.2	89.7	98.4	138.1		108.8	62.5	67.6	122.1	78.7	107.5	124.8	128.2	120.2	94.8	69.2	72.2	62.7	124.4
High	Q8CC35	Synaptopodin OS=Mus musculus OX=10090 GN=Synpo PE=1 SV=2	-0.06	-0.13	0.07	0.06	0.1	-0.07	-0.1	-0.01	0.14	0.894029	0.531842	0.84836	0.996046	0.807543	0.822442	0.910482	0.99412	0.924213	124	135	133.8	134.3	56.6	98	110	84.3	96.7	123.1	119.2	80	105.8	88.6	77.7	128.2	128.1	38.2	115.9	118.3	78.3	118.9	93.6	75.7	101.4	119.3	97.9	81.2	62.5
High	Q61207	Prosaposin OS=Mus musculus OX=10090 GN=Psap PE=1 SV=2	0.8	0.49	0.28	0.43	-0.24	0.5	0.02	-0.38	-0.66	0.000464869	0.0327318	0.356309	0.31858	0.609839	0.0848086	0.947151	0.349985	0.0013968	32.9				47.1	136.4	45	87.5			25.5		67.4	157.4	63.1	144.1		2782.5			90.6	108.4	69.2				64.5		73.7
High	P35564	Calnexin OS=Mus musculus OX=10090 GN=Canx PE=1 SV=1	-0.03	-0.05	-0.09	-0.25	-0.04	-0.22	0.08	-0.15	0.03	0.947597	0.920329	0.448511	0.581819	0.881422	0.217959	0.803528	0.687817	0.981162	120.6	187.6	157.4	189.4	76.1	93.4	74.6	44.3	124.4	116.9	94.4	145.4	82.8	64.6	72.5	77.9	140.3	114.5	129.6	105.8	27	79.3	64.2	34.8	118.2	97.7	133.7	104	48.3
High	Q8R164	Valacyclovir hydrolase OS=Mus musculus OX=10090 GN=Bphl PE=1 SV=1	-0.07	-0.08	0.04	0.08	-0.05	0.15	-0.06	0.05	-0.05	0.687304	0.58538	0.928508	0.994898	0.84311	0.623044	0.945446	0.946859	0.976391	84.2	101.6	87.8	104.3	149.3	114.2	104.2	110.5	74	89.7	83.5	99.1	120.1	124.2	121.5	105	78.7	64.5	85.3	86.6	104	102.3	103.1	102	86.2	120.6	103.4	116.3	106.1
High	P13707	Glycerol-3-phosphate dehydrogenase [NAD(+)], cytoplasmic OS=Mus musculus OX=10090 GN=Gpd1 PE=1 SV=3	-0.05	-0.08	0.09	0.15	0.06	0.13	-0.35	-0.14	-0.17	0.840924	0.696666	0.653983	0.966053	0.913274	0.733284	0.176195	0.59011	0.857952	118.8	99.1	105.7	93.5	87.1	102.7	123.1	106	102.8	105.2	75.4	80.6	116.3	121.3	114.5	114.8	103	228.9	116.1	108.2	115.1	105	97.3	99.1	104.8	99.8	94.8	94	93.1
High	P07356	Annexin A2 OS=Mus musculus OX=10090 GN=Anxa2 PE=1 SV=2	0.02	0	0.05	0.22	0.07	0.17	-0.16	0.03	-0.03	0.973122	0.983941	0.879936	0.897131	0.849652	0.557254	0.756659	0.987538	0.981162	100	106.3	102	93.3	125.7	107.3	107	112.3	80.9	81.9	103.6	78.7	115.3	127.9	121	116.2	79.2	170.9	93.8	92.6	95	115.1	120.4	104	93.9	125.6	126.8	101.7	101.1
High	P40630	Transcription factor A, mitochondrial OS=Mus musculus OX=10090 GN=Tfam PE=1 SV=2	0.13	0.05	0.1	-0.04	0.09	-0.08	-0.11	-0.23	-0.01	0.532848	0.779856	0.713252	0.973691	0.82555	0.822442	0.922172	0.456259	0.99117	94	91	111.3	114.4	78.3	96.4	103.6	83.3	93.8	132.8	111.3	88.4	100.3	87.1	96.9	94.5	114.7	111.7	132.2	107.9	86.9	98.7	96.7	80.7	56.8	82.9	108.4	110.9	129
High	O08529	Calpain-2 catalytic subunit OS=Mus musculus OX=10090 GN=Capn2 PE=1 SV=4	0.39	-0.16	0.51	-0.06	0.19	-0.22	0.4	0.09	0.07	0.0557269	0.552554	0.0015881	0.965774	0.514631	0.389103	0.104796	0.850843	0.965909	187.8	120.3	219.1	140.1	41.9		61.5		74.2	62.5	78.7	96.5				123.3	120.6	112.1	167.6	71.7	73.1		194.9	83	141.1	95.2	171.6	157.9	59.9
High	P70168	Importin subunit beta-1 OS=Mus musculus OX=10090 GN=Kpnb1 PE=1 SV=2	-0.12	-0.12	0	0.05	-0.05	0.06	-0.1	0.06	-0.02	0.596548	0.512175	0.940273	0.999814	0.856295	0.942234	0.91739	0.923222	0.99117	92.3	103.6	107.1	94.6	122.7	99.9	113.5	118	102.9	93	86.3	107.5	100	98.1	110.6	96	103	51.6	114.3	77.6	89.5	93.7	101	138.1	105.1	97.3	93.1	95.9	108.9
High	Q3UM45	Protein phosphatase 1 regulatory subunit 7 OS=Mus musculus OX=10090 GN=Ppp1r7 PE=1 SV=2	-0.02	-0.02	-0.04	0.26	-0.02	0.18	-0.17	0.22	-0.12	0.976381	0.983538	0.79579	0.814645	0.946332	0.59436	0.756634	0.399603	0.935014	153.5	103.2	106.5	101.5	123.1	75.1	117.4	89.7	85.9	79.2	94	104.1	110.2	102.3	112.5	95.7	100	80.5	114.8	87.6	97.9	84.2	85.3	144.2	129	142.1	79.4	125.1	127
High	Q8R404	MICOS complex subunit MIC13 OS=Mus musculus OX=10090 GN=Micos13 PE=1 SV=1	0.01	-0.07	0.07	0.07	0	0.07	0.01	0.05	0.02	0.992124	0.681712	0.684601	0.994898	0.960107	0.942234	0.940025	0.951443	0.984548	91.5	87.4	87.5	87.2	124.1	171.3	117.4	120.1	67.4	69.3	86.3	79.9	123.4	164.4	136.4	121.3	87.9	81.7	86.7	84.2	129.7	133.4	110.4	93.9	75.5	98.6	113.3	80.2	102.1
High	Q9DCS3	Enoyl-[acyl-carrier-protein] reductase, mitochondrial OS=Mus musculus OX=10090 GN=Mecr PE=1 SV=2	0.04	0.04	0.02	-0.09	0	-0.09	0.06	0	0.04	0.929296	0.84195	0.996882	0.944015	0.960107	0.65663	0.863977	0.987538	0.981162	95.6	97.6	114.7	102.3	106.4	87.7	106.2	85.2	123.4	112.2	96.5	106.8	96.6	102.8	103.8	91.3	119.6	54.8	101.7	107.5	76.6	92.4	97.6	122.4	85.3	91.7	93.8	121.9	67.9
High	Q61292	Laminin subunit beta-2 OS=Mus musculus OX=10090 GN=Lamb2 PE=1 SV=2	0.11	-0.09	0.18	-0.23	-0.06	-0.12	0.32	-0.03	0.31	0.654128	0.728372	0.104865	0.626486	0.817624	0.516577	0.109087	0.929167	0.352261	89.3	56.9	51.6	102.9	89.6	120.7	68.7	95.2	44.7	60.7	96.3	61	91.5	111.5	139.9	97.9	42	63.5	82	101.6	98.1	155.6	107.3	144.8	134.6	107.2	125.8	83.8	87.4
High	Q9D6U8	Protein FAM162A OS=Mus musculus OX=10090 GN=Fam162a PE=1 SV=1	0.1	0.01	0.03	0.21	0.09	0.13	-0.12	0.01	-0.08	0.634891	0.933486	0.947791	0.904978	0.806944	0.733284	0.864567	0.976097	0.957754	118.6	85.8	112.2	84.5	58.9	104.1	93.7	99.6	107.5	108.8	86.1	88	96.8	109.5	94.7	111.9	105.6	143.1	115.7	100.1	110.2	97.9	91.2	79.4	105.4	101	107.9	105.1	101.7
High	P48771	Cytochrome c oxidase subunit 7A2, mitochondrial OS=Mus musculus OX=10090 GN=Cox7a2 PE=1 SV=2	0.04	-0.05	0.1	0.27	-0.02	0.34	-0.03	0.25	0.05	0.920358	0.849687	0.507117	0.804668	0.927162	0.029274	0.994819	0.300042	0.976962	119.2	111.2	66.6	66.1	81.9	91.5	87.4	100.8	73.1	92.2	97.1	86	87.2	93	90.3	110.8	105.2	218.5	78.9	86.7	106.8	94.2	121.8	59	136	116.1	124.6	107.1	131.7
High	Q04447	Creatine kinase B-type OS=Mus musculus OX=10090 GN=Ckb PE=1 SV=1	-0.05	-0.04	0.02	-0.07	0.07	-0.16	0.02	-0.07	0.11	0.840924	0.854078	0.996172	0.951995	0.875957	0.309234	0.939034	0.803378	0.942773	94.1	98.7	103	112.5	53.1	75.4	96.6	94.1	104.5	107.9	122.3	96.1	99.1	94.5	108.9	113.1	107.3	86.9	95.8	107.4	99.8	109.1	104.4	126.2	106.1	79.6	88.8	89	130.1
High	Q3TXS7	26S proteasome non-ATPase regulatory subunit 1 OS=Mus musculus OX=10090 GN=Psmd1 PE=1 SV=1	-0.09	-0.05	0.01	0.08	0.06	0.03	-0.05	0.04	0.04	0.797765	0.933486	0.969636	0.994898	0.883272	0.98783	0.985641	0.923222	0.981162	116.8	131.8	149.9	117.8	64.6	88.1	82.1	81	122.3	114.3	99.1	139.4	84.6	86	83	77.3	123.9	128.6	127.4	109.2	90.9	92.3	88.2	67.6	117.8	98.4	118.4	109.2	78.1
High	P80317	T-complex protein 1 subunit zeta OS=Mus musculus OX=10090 GN=Cct6a PE=1 SV=3	-0.07	0.07	-0.14	-0.08	-0.02	-0.06	-0.17	-0.13	-0.19	0.678817	0.591946	0.0403971	0.951995	0.927162	0.801292	0.700464	0.587801	0.793792	131.9	112.7	119.1	149	126.1	73.8	77.7	59.9	137.3	130.2	138.7	131.2	82	102.9	83.1	102.6	118.4	108.3	107.6	118.9	63.6	59.8	98.5	111.8	117.8	94.7	84.7	99.6	101.1
High	Q8CAK1	Putative transferase CAF17 homolog, mitochondrial OS=Mus musculus OX=10090 GN=Iba57 PE=1 SV=1	0.08	-0.18	0.28	-0.25	0.02	-0.29	0.21	-0.11	0.45	0.884362	0.473939	0.136642	0.551559	0.971644	0.225688	0.534025	0.886742	0.0644501	110.3	128.8	84.3	138.2	69.4	113.2	106.2	28.3	63.7	122.5	99.9	98	69.9	102.4	107.3	87.4	121.9	121.7	122.7	78.2	108	146.9	62.7	35.6	76	77.1	93.6	158.3	39.7
High	Q60692	Proteasome subunit beta type-6 OS=Mus musculus OX=10090 GN=Psmb6 PE=1 SV=3	0.11	0.04	0.02	0.26	0.05	0.21	-0.14	0.04	-0.17	0.627088	0.820184	0.996303	0.814595	0.913402	0.420142	0.828494	0.938707	0.857952	112.7	92.1	105.6	79.8	81	114.8	108.4	110.9	93.6	91.1	100.5	100.9	107	113.3	104.3	111.8	101.2	117.1	103.2	88.8	99.7	108.4	110.3	103	88.2	112.2	119	107.6	123.7
High	P62141	Serine/threonine-protein phosphatase PP1-beta catalytic subunit OS=Mus musculus OX=10090 GN=Ppp1cb PE=1 SV=3	0.02	-0.09	0.08	0.19	0.09	0.06	-0.2	-0.01	-0.04	0.98246	0.607787	0.734146	0.939398	0.821301	0.9581	0.636204	0.94534	0.981162	114	104.6	99.3	97.2	89.5	106.8	115.4	97.7	100.9	98.8	93	84.9	101.6	111.6	104.1	123.1	98	202.3	96.4	107.1	106.6	103.5	101.7	118.4	89.5	91.1	101.2	99.1	103.8
High	P38647	Stress-70 protein, mitochondrial OS=Mus musculus OX=10090 GN=Hspa9 PE=1 SV=3	-0.01	0.03	-0.05	-0.04	0	-0.01	-0.01	-0.03	-0.07	0.953767	0.874593	0.622186	0.976452	0.960107	0.939525	0.967267	0.905955	0.958276	101.4	104.6	101.6	101.1	94.1	98	106.2	104	104.5	92.4	104.4	104.7	92.9	100	102.5	100	103.6	72.8	101.4	91.7	92.2	90.1	97.1	100.9	98.7	91.7	94.6	95.9	111.7
High	Q8BG05	Heterogeneous nuclear ribonucleoprotein A3 OS=Mus musculus OX=10090 GN=Hnrnpa3 PE=1 SV=1	-0.01	0.02	-0.04	0.17	0.07	0.1	-0.05	0.08	0	0.970701	0.917044	0.676926	0.951995	0.867479	0.84814	0.968197	0.892673	0.996798	95.6	138.6	124.7	121.6	86.6	77.7	71.5	76.5	132.9	118.6	136.5	132.2	73.6	79.9	73	78.5	130.1	47.7	116.6	121.6	90.6	81.7	86.2	80.3	112.2	131.8	109.9	122.9	82.3
High	Q9CZS1	Aldehyde dehydrogenase X, mitochondrial OS=Mus musculus OX=10090 GN=Aldh1b1 PE=1 SV=1	-0.12	0.13	-0.15	-0.06	-0.16	0.11	-0.06	-0.03	-0.32	0.656275	0.341559	0.146904	0.966471	0.497171	0.844214	0.95072	0.945282	0.333365	89.3	124.3	108.5	124	113.8	84.4	109.8	93.5	115.8	112.5	155.6	127.4	76.9	88	102	104.5	97.1	72.6	103.6	120.8	105.5	102	103.7	98.2	112.4	102.7	94.9	101	95.6
High	P31001	Desmin OS=Mus musculus OX=10090 GN=Des PE=1 SV=3	0.01	0.01	0.01	0.1	0.12	-0.01	-0.06	0.01	0.06	0.991862	0.936232	0.954506	0.992129	0.664402	0.942234	0.947151	0.979259	0.96765	101.5	104.9	102.1	92.9	100.7	92.7	101.9	104.4	103	98.7	107.6	96.8	94.3	96.1	99.2	97.8	102.6	91.5	110.8	93.7	101	85.4	104.1	92	102	91.1	107.7	94.4	108.3
High	P84228	Histone H3.2 OS=Mus musculus OX=10090 GN=H3c2 PE=1 SV=2	0.01	0.05	-0.16	0.08	0.23	-0.06	-0.15	-0.15	-0.09	0.991862	0.727703	0.0163961	0.994898	0.146119	0.795904	0.771408	0.493245	0.948175	46	50.8	33.2	21.7	146.9	104	220	177.8	35.2	43.4	62.3	18.5	142.4	112.8	266.9	180.6	16	47	28.4	38.8	113	169	218.5	229.6	74.4	38.7	45.6	30	134.3
High	Q02013	Aquaporin-1 OS=Mus musculus OX=10090 GN=Aqp1 PE=1 SV=3	-0.32	-0.05	-0.33	0.18	-0.16	0.4	-0.22	0.23	-0.48	0.0191459	0.920329	7.80024e-05	0.944015	0.493367	0.0166068	0.580542	0.376292	0.0365113	113	108.2	126.4	162.3	87.2	134.2	126.3	67.4	121.2	119.7	114.3	157.9	80.9	91.3	132.5	89.4	90.8		88.3	118.7	88.2	118.5	90.5	67.5	101.3	162	113.9	133.5	61.9
High	Q9QYG0	Protein NDRG2 OS=Mus musculus OX=10090 GN=Ndrg2 PE=1 SV=1	-0.09	-0.13	0.05	0.2	0.12	0.06	-0.23	0.01	-0.01	0.580285	0.233986	0.848043	0.924461	0.683567	0.942234	0.534025	0.977473	0.99117	103.4	126.3	91.7	109.4	107.7	112.1	103.5	93.7	91.9	96.4	82.1	94.2	100.4	101.9	104.1	110.1	105.9	157	90.4	115.3	112.4	116.1	93	81.1	100.3	120	92.9	89.8	79.6
High	O88685	26S proteasome regulatory subunit 6A OS=Mus musculus OX=10090 GN=Psmc3 PE=1 SV=2	-0.08	-0.08	-0.07	-0.05	0.02	-0.09	0	0.04	0.01	0.801434	0.803128	0.598978	0.973184	0.982082	0.695965	0.946265	0.942465	0.99117	120	121.8	115.3	116	100.6	93.5	95.6	100.1	127.7	118	139.5	108.9	91.7	94.9	94.7	86.4	88.2	44.7	110	94.4	100.5	85.5	93.2	97.4	99.9	120.3	88.1	98.9	87.1
High	Q8BP67	60S ribosomal protein L24 OS=Mus musculus OX=10090 GN=Rpl24 PE=1 SV=2	-0.03	0.03	-0.06	-0.48	-0.06	-0.27	0.26	-0.07	0.17	0.949105	0.887375	0.59196	0.0602116	0.821301	0.0459079	0.251439	0.872954	0.857952	121.3	147.2	82.9	130.8	94.1	78	53.8	56.6	131.9	99.9	104.1	87.4	59.8	83.1	99.8	75.3	123.4	62.5	101.4	71	69.5	79.5	96.7	81.1	100.6	73.6	87.4	80.4	99.5
High	P82349	Beta-sarcoglycan OS=Mus musculus OX=10090 GN=Sgcb PE=1 SV=1	0.17	0.41	-0.23	-0.39	-0.13	-0.29	0.43	-0.02	-0.03	0.432549	3.10115e-05	0.0311156	0.190852	0.644762	0.11501	0.0465037	0.99412	0.984548	81.1	116.9	96	180.2	91.7	70.9	56.7	64.5	115.2	121.3	156.1	154.5	9		110.1	75.1	63.9	42.1	143.5	95.9	49.9	92.8	96	24.8	154.5	162	105.3	112.7	68.8
High	Q9CZ13	Cytochrome b-c1 complex subunit 1, mitochondrial OS=Mus musculus OX=10090 GN=Uqcrc1 PE=1 SV=2	0.01	-0.03	0.05	0.02	0.02	0	0.02	0.04	0.11	0.991862	0.898589	0.889685	0.994898	0.982082	0.975761	0.939034	0.954882	0.938366	89.8	100.9	103.8	105.6	102.6	88.9	92.3	89.7	103.9	102.7	93.9	101.1	88.1	91.4	90	87.4	105	84.6	95.8	101.2	92.8	91.1	94.3	101.5	107.3	107.7	97.5	98.2	89.9
High	Q60930	Voltage-dependent anion-selective channel protein 2 OS=Mus musculus OX=10090 GN=Vdac2 PE=1 SV=2	-0.07	-0.01	-0.06	0.09	-0.09	0.14	-0.34	-0.13	-0.35	0.673817	0.972185	0.535102	0.994898	0.684132	0.691873	0.196963	0.611362	0.255722	127.3	124.1	119.6	69.7	126.1	124	124.4	136.7	72.4	66.8	81.3	68.1	128.1	113.4	138.2	141.1	65.6	190	77.9	79	117.8	104.9	132.6	103.5	66.7	66	131.2	68.2	115.6
High	Q8R0Y8	Mitochondrial coenzyme A transporter SLC25A42 OS=Mus musculus OX=10090 GN=Slc25a42 PE=1 SV=1	0.07	-0.06	0.09	-0.25	-0.02	-0.15	0.12	-0.18	0.08	0.829279	0.898589	0.742072	0.574734	0.943654	0.498128	0.693943	0.582892	0.957754	71.2	66.1	101.9	116.4	126.1	108.8	131.8	122	81	61	113.2	73.2	109.3	127.1	57.5	133.8	122.1	109.5	93.2	79.5	142.4	117.2	68.9	156.3	101.3	62.9	87.7	86.5	103.4
High	P05132	cAMP-dependent protein kinase catalytic subunit alpha OS=Mus musculus OX=10090 GN=Prkaca PE=1 SV=3	0.01	0.17	-0.17	-0.09	-0.01	-0.08	-0.08	-0.27	-0.29	0.970701	0.185174	0.14011	0.944015	0.971644	0.820529	0.942111	0.311533	0.448289	54	101.7	134.5	107.9	70.7	120	104	104.7	140.6	147.8	106	114.7	111.7	129.4	101.4	109.6	122.2	91.5	87.3	114.3	95.2	43.7	116.8	64.3	105.2	96	105.2	128.5	80.2
High	Q8K2B3	Succinate dehydrogenase [ubiquinone] flavoprotein subunit, mitochondrial OS=Mus musculus OX=10090 GN=Sdha PE=1 SV=1	0.06	0.02	0.03	0.11	0.02	0.1	0.05	0.09	0.06	0.848053	0.920094	0.940273	0.984311	0.993955	0.844214	0.88069	0.872976	0.970788	96.7	98.4	101	97.4	94.7	100	93	96	98.3	96	87.3	101.7	96.9	96.1	102.1	94.1	104.5	118.6	97.5	91.8	98.9	95	94.6	101.2	105.1	107.6	103.4	105.1	93.1
High	Q6R0H7	Guanine nucleotide-binding protein G(s) subunit alpha isoforms XLas OS=Mus musculus OX=10090 GN=Gnas PE=1 SV=1	0.02	-0.1	0.15	0.03	-0.03	0.04	0.18	0.17	0.26	0.95696	0.779856	0.535102	0.994898	0.927162	0.986095	0.580542	0.624213	0.558929	103.9	130.3	108.2	117.7	64.6	83.4	71.8	87.4	89.3	120.8	104.9	99.3	65.4	81	77.7	68.4	100.7	33.3	105.4	117.9	78.8	98.1	85.5	100.6	122.9	132.6	112	126.4	101.1
High	Q9CRD0	OCIA domain-containing protein 1 OS=Mus musculus OX=10090 GN=Ociad1 PE=1 SV=1	-0.03	0.06	-0.04	0.25	0.11	0.17	-0.31	-0.05	-0.27	0.96702	0.758128	0.839353	0.82449	0.776495	0.65538	0.324665	0.940788	0.521523	114.3	83.8	87.2	68.6	74.2	182	111.1	113.1	77.3	88	79.8	88.7	114	190.3	142.4	139.9	57.7	146.3	81.6	93.5	121.1	205	136.3	56.8	50.4	80.2	81.6	32.4	99
High	P49817	Caveolin-1 OS=Mus musculus OX=10090 GN=Cav1 PE=1 SV=1	0.33	0.16	0.12	0.63	0.2	0.37	-0.63	-0.19	-0.55	0.00981	0.127051	0.470282	0.0270243	0.385799	0.0204771	0.00052529	0.460127	0.0132861	80.4	59.7	82.4	40.5	71.9	167.5	114.8	103.9	54.3	55.9	67.4	51.9	123.6	150.4	143.2	184.5	59.9	746.2	56.1	55.1	185.5	133.8	134.4	85.4	43.7	57.7	99.4	50.5	112.2
High	P51885	Lumican OS=Mus musculus OX=10090 GN=Lum PE=1 SV=2	0.02	0.11	-0.01	0.25	-0.07	0.29	0.08	0.23	-0.15	0.970701	0.428034	0.917304	0.82449	0.821301	0.139686	0.828494	0.377373	0.893691	105.3	109.3	110.7	94.3	42.7	76.7	79.8	66.3	104.6	85.2	106.9	108.1	80.8	91.3	68.5	78.9	91.9	156.5	105.1	103	80.3	75.3	90.1	90	164	137.3	98	147.1	108
High	Q8BW75	Amine oxidase [flavin-containing] B OS=Mus musculus OX=10090 GN=Maob PE=1 SV=4	-0.03	-0.04	0.04	0.03	-0.03	0.02	0.13	0.15	0.18	0.897016	0.887375	0.900284	0.994898	0.889056	0.986095	0.668889	0.716712	0.829053	95.4	93.6	108.8	86	105.7	97.8	91.1	99.1	87	97	86.7	105.5	94.9	101.4	98.7	85.4	118.5	70.3	99.1	95.5	101.6	92.2	94.5	75.6	112.7	125.4	106.8	123.4	90.5
High	Q64433	10 kDa heat shock protein, mitochondrial OS=Mus musculus OX=10090 GN=Hspe1 PE=1 SV=2	0.03	0.04	-0.03	0.07	0.01	0.04	-0.09	-0.01	-0.1	0.96702	0.851685	0.742325	0.994898	0.971644	0.982611	0.932319	0.942922	0.942773	103.5	101	101.9	105.1	80.6	82.5	108.7	105.1	123.8	108.7	110.3	95.2	99.1	86.9	90.3	97.3	106.6	83.6	119.5	90.8	83.6	92	89.3	113.3	95.8	95.5	106.4	103.7	110
High	O08917	Flotillin-1 OS=Mus musculus OX=10090 GN=Flot1 PE=1 SV=1	0.11	0.04	0.16	0.5	0.2	0.36	0.09	0.22	0.18	0.80517	0.874593	0.590132	0.166199	0.5736	0.164698	0.859601	0.481501	0.804469	87.3	98.2	82.8	88.7	58.6	114.9	72.9	72.1	71	80.2	73.9	72.2	89.8	107.4	101.3	110.2	80.6	190	86.3	115	131.9	124.5	85.4	38.9	146.9	163.8	123.5	131	104.1
High	P32921	Tryptophan--tRNA ligase, cytoplasmic OS=Mus musculus OX=10090 GN=Wars1 PE=1 SV=2	0.03	-0.06	0.13	-0.02	0	0.02	-0.02	-0.05	0.01	0.940495	0.912479	0.613615	0.977532	0.971644	0.998202	0.973704	0.944942	0.99117	98.5	143.5	89.3	123.6	84.6	84.9	93.5	95.3	122.4	106.3	141.2	110.7	71.9	86.6	78.5	79.4	114.7	59.6	110.1	115.9	80.9	92.7	114.3	106.2	125.7	101.3	90.8	91.9	109.2
High	P20918	Plasminogen OS=Mus musculus OX=10090 GN=Plg PE=1 SV=3	-0.1	-0.02	-0.1	0.12	-0.06	0.18	-0.3	0.02	-0.24	0.765126	0.998938	0.539392	0.977532	0.868539	0.65538	0.386162	0.937818	0.605543	166.9	121	129.8	107.9	94.9	73.4	109	94.7	148.7	108.1	143.3	109.7	101.2	89.9	81.9	80.6	112.1	51.5	145.5	103.5	79.2	74.3	82.4	104.1	123.6	58	111.4	141	109.1
High	Q9CRB8	Mitochondrial fission process protein 1 OS=Mus musculus OX=10090 GN=Mtfp1 PE=1 SV=1	-0.12	-0.02	-0.1	-0.07	-0.06	-0.03	0.02	0.06	0	0.395559	0.933486	0.196909	0.951995	0.817624	0.882625	0.939765	0.929167	1	103.7	104	88.6	105.5	101.6	108.2	112	107.5	85.4	100.9	102.1	77.6	104.5	106	115.9	110.8	89.7	133.3	78.5	93.1	105.7	99	99.9	95.3	81.5	82.3	100.8	85.6	104.9
High	P62077	Mitochondrial import inner membrane translocase subunit Tim8 B OS=Mus musculus OX=10090 GN=Timm8b PE=1 SV=1	-0.05	0.09	-0.09	-0.04	-0.09	0.12	-0.13	-0.05	-0.24	0.941652	0.574901	0.638792	0.977532	0.797171	0.844214	0.88069	0.952094	0.605543	105.6	134.8	178.9	101.4	117.6	68.2	80.4	73.7	186.2	91.7	131.5	112.8	72.2	71.5	80.5	81.2	118.3	61.7	132.3	103	78.2	67.3	68.6	83.9	126.7	80.2	116.2	143.5	84.7
High	Q9JKS4	LIM domain-binding protein 3 OS=Mus musculus OX=10090 GN=Ldb3 PE=1 SV=1	0.02	-0.03	0.04	0.15	0.08	0.06	-0.03	0.1	0.08	0.981405	0.932273	0.92596	0.968107	0.822456	0.968107	0.992338	0.841092	0.957754	94.9	99.1	100.5	107.8	99.8	99.9	98.1	95.2	96.8	95.5	104.4	93.8	95.6	95.2	92.7	95.8	96.8	89.2	99.7	98.8	96.4	95.6	93.2	107.3	105.8	111.1	96.2	105.6	103.4
High	P68433	Histone H3.1 OS=Mus musculus OX=10090 GN=H3c1 PE=1 SV=2	-0.15	-0.35	0.13	-0.76	-0.4	-0.09	0.46	-0.13	-0.12	0.522781	0.00267305	0.493036	0.000453569	0.00153598	0.799756	0.00838397	0.761445	0.929274	47		26.1	28.8	100.4	86.8	271.5	231.2	23	26.6	34.5	14.1	157.4	109.6	312.9	177.2	27.1	55.5	8.6	22.5	53.1	234	278.3	301	64	18.3	31.1		171.2
High	Q9QUR6	Prolyl endopeptidase OS=Mus musculus OX=10090 GN=Prep PE=1 SV=1	0.38	1.78	0.15	0.29	0.31	-0.02	-0.01	-0.18	-0.01	0.167675	4.75e-16	0.632162	0.724151	0.180772	0.979418	0.973704	0.777052	0.996798							36		84.9	143.2	119	131.2			272.3		122.7	252.5	111.6	88.9	203.6	138	165.6	198.1	143.5	86.4	158.5	98.1	147.2
High	O35215	D-dopachrome decarboxylase OS=Mus musculus OX=10090 GN=Ddt PE=1 SV=3	0	-0.09	0.11	0.07	0.07	0.01	-0.13	-0.11	-0.02	0.978526	0.522312	0.3594	0.994898	0.874606	0.979418	0.84306	0.687108	0.985764	92.2	113.4	92.4	99.3	107.9	107	121	122.9	81.9	87.8	78.8	63.2	112.3	95.9	123.3	104.8	80.2	156.6	90.7	93.4	108	128.3	128.2	108.7	52.6	106.6	98.4	88.4	90
High	P50396	Rab GDP dissociation inhibitor alpha OS=Mus musculus OX=10090 GN=Gdi1 PE=1 SV=3	0.19	0.06	0	0.24	0.03	0.23	0.14	0.24	0	0.357253	0.752997	0.966968	0.848639	0.950583	0.461821	0.686667	0.419359	0.996798	66.8	99	61.9	74.1	41.6	156.2	66.8	74.6	66.8	63.9	65.7	59.8	117.5	163.3	141.6	92.9	104	247	67.1	112.3	135.8	116.2	90.1	71.6	82.9	90	109.9	95.2	168.7
High	P21550	Beta-enolase OS=Mus musculus OX=10090 GN=Eno3 PE=1 SV=3	-0.05	0.02	-0.04	-0.05	-0.05	0	-0.11	-0.13	-0.15	0.836299	0.927195	0.676959	0.973184	0.844984	0.965439	0.870906	0.611362	0.893316	111.8	114.1	113.6	109.4	96.1	86.2	101.5	103	115.1	111.5	104	109.2	99.9	89.7	100	96.6	115.9	74.5	112.9	106.9	96.5	90	98.1	99.4	99.1	95.5	96.4	92.3	98.4
High	Q9DCM0	Persulfide dioxygenase ETHE1, mitochondrial OS=Mus musculus OX=10090 GN=Ethe1 PE=1 SV=2	-0.03	-0.05	0.05	0.01	0.01	0.04	0.13	0.21	0.23	0.894029	0.833704	0.87897	0.994898	0.987145	0.98783	0.65798	0.460127	0.652041	93.9	94.5	105.1	112.7	73.9	77.5	96	72.7	110.6	107.1	101.3	97.2	77.9	74.1	81.5	75.6	107.6	75	90.8	92.1	85.3	94	90.8	93.2	113.4	98	125	119.2	87.9
High	P82348	Gamma-sarcoglycan OS=Mus musculus OX=10090 GN=Sgcg PE=1 SV=2	0.06	0.08	0.04	-0.03	-0.19	0.13	-0.14	-0.12	-0.43	0.907648	0.713475	0.950657	0.977532	0.529099	0.825637	0.870906	0.884199	0.0918424	82.5	73.3	99.8	79.4	62.5	160.7	89.1	106.2	93.8	94.7	119.3	102.2	115.7	143.1	180.7	145.6	68.6	145	127	84.3	111.8	148.4	155.8	114.7	66.2	119	102	100.2	80.4
High	P29699	Alpha-2-HS-glycoprotein OS=Mus musculus OX=10090 GN=Ahsg PE=1 SV=1	0.24	0.1	0.12	0.38	0.03	0.37	-0.07	0.19	-0.1	0.0326721	0.355454	0.295859	0.455408	0.971644	0.0118681	0.939034	0.548714	0.946653	90.6	76.5	76.2	77.2	129.5	68.9	118.7	137	109.4	82.4	103.2	93.5	115.7	99.2	71.5	85.7	98	95.4	103.1	98	105.6	99.5	102.7	119.1	105.6	42.6	93.9	139.7	168.9
High	Q3UV17	Keratin, type II cytoskeletal 2 oral OS=Mus musculus OX=10090 GN=Krt76 PE=1 SV=1	0.6	0.22	0.35	1.44	0.62	1.03	-0.64	-0.2	-0.45	4.80191e-06	0.208572	0.013585	1.60879e-11	0.006659	4.26093e-09	0.110604	0.654204	0.0640252	22	94.7	26.9	15	28.3	322.4	46.5	61.4			31.8	28.5		68.5	61.2	70.6	20.5		13.2	78.2	731.9	18.3	850.6	199.3	147.4	54.5	104.2	18.6	54.4
High	Q9JMA1	Ubiquitin carboxyl-terminal hydrolase 14 OS=Mus musculus OX=10090 GN=Usp14 PE=1 SV=3	0.16	0.11	0.01	0.17	0.08	0.05	0.06	0.08	0.09	0.442966	0.485747	0.980038	0.951995	0.849652	0.979804	0.859597	0.852489	0.948175	77.4	96.7	68.7	74.9	124.1	142	103.7	95.6	65.2	58.7	83.7	76.1	122.2	104.7	121	137.1	86.4	204.3	89.8	86.8	116.9	126	128.7	84.6	86.2	80.2	119.6	78.9	134.8
High	Q9ERS2	NADH dehydrogenase [ubiquinone] 1 alpha subcomplex subunit 13 OS=Mus musculus OX=10090 GN=Ndufa13 PE=1 SV=3	-0.07	-0.03	-0.02	0.09	0	0.05	0.03	0.18	0.06	0.717028	0.920094	0.821917	0.994898	0.971644	0.979418	0.931909	0.601199	0.970809	105.9	117.9	102.9	114.9	85.8	83.4	80.4	84.7	111	109.4	96.4	111.2	79.5	81.6	92	80.8	112.5	79.7	103.1	100.1	84.7	94.6	83.3	93.4	137.4	121.8	114.1	115.7	99.2
High	P63242	Eukaryotic translation initiation factor 5A-1 OS=Mus musculus OX=10090 GN=Eif5a PE=1 SV=2	-0.03	-0.08	0.04	-0.01	-0.03	0.01	-0.07	-0.02	0.04	0.907648	0.615326	0.915931	0.987315	0.876773	0.979418	0.939034	0.929167	0.981162	121.2	132.9	110	134.6	89	87.2	89.8	83	140.3	112.3	121.3	107.4	84.7	82.1	82.1	87.9	134.8	96.8	118.7	111.5	89.8	80.4	89.3	88.2	103.6	100.3	104.2	115.4	84.2
High	Q9JI39	ATP-binding cassette sub-family B member 10, mitochondrial OS=Mus musculus OX=10090 GN=Abcb10 PE=1 SV=1	-0.01	-0.13	0.11	0.01	0.04	0.03	-0.04	0.01	0.09	0.989629	0.667501	0.667523	0.994898	0.943654	0.98783	0.985673	0.966118	0.948175	50.6	120.9	27.3	139.2	169.9	93.1	73.4	73.4	74.8	125.1	101.1	117.2	114.3	57	73.5	89.3	108.8	84.6	118.6	115.4	69.6	89.6	97.6	132.2	88.5	118.1	108.3	103.4	101.4
High	Q9D0I9	Arginine--tRNA ligase, cytoplasmic OS=Mus musculus OX=10090 GN=Rars1 PE=1 SV=2	-0.05	-0.01	-0.04	-0.19	0.04	-0.17	-0.17	-0.31	0.02	0.940495	0.984169	0.852224	0.737932	0.942404	0.642996	0.82845	0.291064	0.99117	127.6	154.6	120	166.2	51	135.2	43.7	57.9	144.5	160.3	124.1	96.2	57.3	60.3	41.4	134	132.5	203.6	151.7	152.2	46.2		49	28.8	153.3	89	138	120
High	P14733	Lamin-B1 OS=Mus musculus OX=10090 GN=Lmnb1 PE=1 SV=3	0.13	0.07	0.06	0.28	0	0.28	-0.02	0.07	-0.13	0.479092	0.552824	0.837974	0.782427	0.971644	0.112023	0.992338	0.921073	0.927948	98.1	104.8	105.3	92.9	92	108.9	86.6	93.9	105.5	110.1	100.6	135.2	90.6	97.5	105	98.4	117.6	41	103	118.3	107.4	99.3	112	96.8	122.6	139.9	99.4	128.7	94.3
High	Q9DCT2	NADH dehydrogenase [ubiquinone] iron-sulfur protein 3, mitochondrial OS=Mus musculus OX=10090 GN=Ndufs3 PE=1 SV=2	0	-0.02	0.02	0.23	0.12	0.11	-0.07	0.12	0.01	0.973122	0.93465	0.996172	0.867901	0.679665	0.816238	0.939034	0.79658	0.996798	91.4	93.8	93.2	82.8	100.1	108.9	98.3	111.6	86.6	89.5	91.2	95	97.8	97	109.3	113.9	88.1	160	87.1	96.8	115.9	100.4	102.9	98.2	93.9	93.7	109.3	100.1	120.4
High	Q9JK92	Heat shock protein beta-8 OS=Mus musculus OX=10090 GN=Hspb8 PE=1 SV=1	0.04	0.01	0.05	-0.21	-0.07	-0.11	0.02	-0.2	-0.04	0.925251	0.959502	0.84836	0.688688	0.752461	0.557254	0.939034	0.29363	0.981162	119.8	113	115.5	133.2	77	65.4	83.3	81.3	117.8	128.9	110.9	107.1	85.8	71.1	85.2	83.2	118.6	104.4	128	112.5	77.4	76.9	98.8	91.8	110.6	104.6	108.1	89.1	65.1
High	P62889	60S ribosomal protein L30 OS=Mus musculus OX=10090 GN=Rpl30 PE=1 SV=2	-0.12	-0.19	0.06	-0.61	-0.27	-0.3	0.22	-0.25	0.16	0.668638	0.279736	0.886551	0.00852714	0.0973822	0.0848086	0.413187	0.390273	0.867742	125.3	140.9	122.6	118.1	68.7	78.3	79.8	118.4	121.3	104.3	102.1	87.6	64.5	91.8	87.9	68.2	96	55.3	122.8	96.5	83	76.4	85.8	73.2	158.3	77	94.1	90.9	55.2
High	Q9CWJ9	Bifunctional purine biosynthesis protein ATIC OS=Mus musculus OX=10090 GN=Atic PE=1 SV=2	0.02	-0.02	0.05	-0.07	-0.13	0.09	0.13	0.1	-0.01	0.968317	0.983941	0.917304	0.952739	0.652012	0.897629	0.668889	0.803378	0.996635	75.3	105.9	97.9	111.2	81.6	93	98.4	82.5	115.9	92.9	115.9	107.5	106.5	92.8	107.3	106.4	111.3	124.1	109.5	99.7	88.1	83.2	72.3	121.8	130.6	92.8	121.4	118.7	81.3
High	Q9CZ30	Obg-like ATPase 1 OS=Mus musculus OX=10090 GN=Ola1 PE=1 SV=1	-0.03	0.03	-0.06	-0.17	-0.11	-0.04	0.12	-0.04	-0.04	0.947597	0.851691	0.664331	0.814595	0.654973	0.897629	0.67566	0.940028	0.981162	109.3	97.6	85.5	112.8	116.6	93.4	107.9	123.6	103.1	88	106.6	75.6	105	96.4	124.3	123.9	101.3	108	97.6	84.2	102.2	109.6	110.7	109.2	91.6	84.7	96.7	94.7	52.8
High	Q8BKZ9	Pyruvate dehydrogenase protein X component, mitochondrial OS=Mus musculus OX=10090 GN=Pdhx PE=1 SV=1	-0.01	-0.01	-0.03	0.05	0.02	0.04	-0.03	0.06	-0.05	0.96702	0.981544	0.74441	0.999814	0.995214	0.98783	0.992338	0.929711	0.981162	105	102.3	110.3	106.2	77.1	92.7	96.7	93.7	99.6	101.9	100.2	98.9	95.4	92.6	91.8	96.2	99.5	106.1	103.3	92.6	99.1	88.6	85.9	98.4	105.9	102.9	107.5	108.5	102
High	O08709	Peroxiredoxin-6 OS=Mus musculus OX=10090 GN=Prdx6 PE=1 SV=3	-0.05	-0.04	0	0.13	0.12	-0.02	-0.1	0.04	0.07	0.825225	0.858551	0.924845	0.977532	0.664402	0.93419	0.91739	0.954882	0.963415	109	110.5	99	105.5	108.8	99.2	95.4	80.4	85	86.9	113.3	94.4	93.7	89.1	102.7	106.6	97.4	150.3	113.5	102.5	95.8	89.1	91.1	79.8	98.4	108.4	123.8	108.6	94.6
High	Q920A7	AFG3-like protein 1 OS=Mus musculus OX=10090 GN=Afg3l1 PE=1 SV=2
High	O55131	Septin-7 OS=Mus musculus OX=10090 GN=Septin7 PE=1 SV=1	-0.02	-0.04	0.03	0.13	0.13	0.02	-0.12	-0.02	0.03	0.973122	0.932273	0.966781	0.977532	0.664402	0.98783	0.872192	0.957275	0.984548	111.4	131.1	106.5	113.2	92.5	81.5	99.9	72	116.7	113.9	124.2	105.6	95.2	83.4	90.2	95	115.6	107.8	117.6	107	89	83.2	97.3	94.4	116.9	111.8	103.6	103.4	100.6
High	Q65CL1	Catenin alpha-3 OS=Mus musculus OX=10090 GN=Ctnna3 PE=1 SV=2	-0.21	-0.11	-0.06	-0.09	0.07	-0.07	-0.03	0.16	0.18	0.218578	0.653193	0.685562	0.942886	0.879458	0.773249	0.992338	0.643162	0.829053	61.2	79.8	107.1	102.6	111.3	120.9	95.6	95.6	61.1	83.3	67	96.2	103.9	107.3	108.5	98.9	85.1	48.4	71.1	97	111	79	109.3	76.7	107.9	104.1	86.6	93.7	78.9
High	O55143	Sarcoplasmic/endoplasmic reticulum calcium ATPase 2 OS=Mus musculus OX=10090 GN=Atp2a2 PE=1 SV=2	-0.07	-0.05	-0.02	-0.22	0.01	-0.23	-0.05	-0.21	0.01	0.696749	0.797625	0.842901	0.640432	0.993858	0.0917994	0.973704	0.259637	0.992958	103.3	109.1	108.5	113.4	112.3	103.4	107.1	104.4	109.4	107.4	92.4	90.9	102.3	97.1	103.2	105	103.5	94.6	99.8	100.1	99.6	103.6	100.4	93.2	96.3	68.2	83.3	86.6	73.7
High	Q99020	Heterogeneous nuclear ribonucleoprotein A/B OS=Mus musculus OX=10090 GN=Hnrnpab PE=1 SV=1	6.64	6.64	2.92	0.16	-0.16	0.46	6.64	-3.32	-0.87	1.72527e-16	4.75e-16	1.82442e-16	0.955328	0.768926	0.150897	3.89744e-16	1.89157e-16	3.94375e-06										185	491							2276.8									289.8		178.2
High	Q6URW6	Myosin-14 OS=Mus musculus OX=10090 GN=Myh14 PE=1 SV=1	0.18	0.07	0.05	-0.15	-0.08	-0.19	0.36	-0.01	0.2	0.768231	0.885001	0.966978	0.832422	0.896446	0.713123	0.521596	0.970644	0.757875	90.8	100.4	99.7	122.1	43.3	74.7	91.9	106	124.2	118.7	104.6	137.4	78.9	53.1	82.2	66.4	118.9		128.7	107	53.7	111.7	85.1	104.9	124.5	129	74.3	126.9	87.5
High	Q99KR7	Peptidyl-prolyl cis-trans isomerase F, mitochondrial OS=Mus musculus OX=10090 GN=Ppif PE=1 SV=1	0.12	0.3	-0.09	0.29	-0.05	0.27	0.09	0.15	-0.26	0.523093	2.43409e-05	0.261125	0.73303	0.838356	0.116553	0.793157	0.68556	0.547464	100.7	74.9	79.6	75.6	66.9	141.3	89.3	87.7	56.4	70.9	82.8	93.2	96.3	128.5	164.2	123.9	65.3	332.3	78.5	78.1	133.9	107.2	111.7	72.2	72.9	78.6	155.5	66.1	135.7
High	P53395	Lipoamide acyltransferase component of branched-chain alpha-keto acid dehydrogenase complex, mitochondrial OS=Mus musculus OX=10090 GN=Dbt PE=1 SV=2	-0.12	0	-0.07	0.03	-0.18	0.16	0.05	0.2	-0.07	0.403024	0.972185	0.451362	0.994898	0.257054	0.59436	0.896793	0.500463	0.957754	92	102.3	90.3	95.5	117.8	109.2	104.6	105.4	81	84.9	95.6	90.4	108	123.8	116.5	106.1	95.7	71.5	83.1	81.6	86.4	98.6	97	118.3	86.9	107.6	97.6	101.3	111.7
High	P35282	Ras-related protein Rab-21 OS=Mus musculus OX=10090 GN=Rab21 PE=1 SV=4	0.05	-0.22	0.3	-0.06	-0.01	-0.01	-0.07	-0.15	0.14	0.939898	0.36458	0.107315	0.965774	0.971644	0.979804	0.966453	0.832955	0.911621	98.3	74.5	103	112.4	122.9	135.8	70.3	107	81.4	88.8	100.6	93.7	97.8	68.8	80.8	86.9	127.5	219.1	110.7	100.1	136.2	130.6	115.6	57.9	126	65.5	131.3	91.5	87.2
High	Q9D8T7	SRA stem-loop-interacting RNA-binding protein, mitochondrial OS=Mus musculus OX=10090 GN=Slirp PE=1 SV=2	0	-0.03	0.03	-0.24	-0.1	-0.14	0.34	0.07	0.24	0.982317	0.933469	0.950657	0.589488	0.654973	0.378299	0.0855468	0.890537	0.605543	91.2	135.2	127.2	118.5	48.8	67.9	84.1	72	116.6	116	109.4	104.3	76.7	59.1	84.6	76	120.1	34.2	110.6	107	63.6	82.8	85.1	99.6	111.1	81.5	111.9	108.5	92.2
High	P22315	Ferrochelatase, mitochondrial OS=Mus musculus OX=10090 GN=Fech PE=1 SV=3	-0.01	-0.03	0.03	0.15	-0.05	0.25	0.14	0.28	0.06	0.98246	0.933486	0.978388	0.966471	0.836227	0.186778	0.643477	0.187311	0.96765	72.8	80.4	93.6	128.1	127.2	114.1	78.5	69.9	62.6	79.1	123.3	89.4	78.6	99.9	98.3	62.4	67.5	94.3	94	106.5	100.6	109.9	66.1	132.4	113.7	123.5	128.3	113.6	122.7
High	Q60994	Adiponectin OS=Mus musculus OX=10090 GN=Adipoq PE=1 SV=2	0.23	0.11	0.11	0.83	0.54	0.25	-0.75	-0.25	-0.44	0.11263	0.361864	0.454462	0.000704272	1.31456e-05	0.19171	1.03962e-05	0.196305	0.0736815	116.9	128	127.6	20.8	118.5	105.4	93.6	95.7	91.2	89.9	126.5	81.1	121.4	129.2	136.2	135.8	80.1	308.9	110.8	109.1	156.8	110.1	142.6	104.7	65.7	95.2	93.4	85.6	158.6
High	P17665	Cytochrome c oxidase subunit 7C, mitochondrial OS=Mus musculus OX=10090 GN=Cox7c PE=1 SV=1	0.11	0.22	-0.1	0.23	0.14	0.06	-0.02	0.09	-0.02	0.545606	0.0044924	0.188852	0.872471	0.591267	0.942234	0.991821	0.872606	0.99117	94.7	92.5	89.1	87.2	93.1	65.6	96.8	116.4	99.3	116.8	117.3	97.5	105	75.5	122.9	116	113.9	114.4	105.2	111.3	98.3	74.3	115.6	98.1	112.9	91.9	102.8	108.9	116.3
High	P05977	Myosin light chain 1/3, skeletal muscle isoform OS=Mus musculus OX=10090 GN=Myl1 PE=1 SV=2	-0.33	-0.13	-0.17	-0.49	0.13	-0.57	-0.07	-0.27	0.08	0.100981	0.680291	0.345014	0.0566711	0.737708	0.00163806	0.947151	0.544686	0.957754	155.1	169.2	83.3	139.6	111.1	58.1	92.6	83	106.4	117	213.7	107.5	125.6	71.8	76.2	71.3	104.5	66.3	188	106.8	68.2	65.3	75.3	85.4	87	56.3	82	94.2	84.7
High	Q9DB15	39S ribosomal protein L12, mitochondrial OS=Mus musculus OX=10090 GN=Mrpl12 PE=1 SV=2	0.04	-0.03	0.02	-0.14	0.05	-0.11	0.1	-0.05	0.11	0.940765	0.920329	0.999884	0.866664	0.909811	0.561025	0.747985	0.872976	0.938366	105.6	104.8	103.1	88.2	90.7	82.4	98.6	94.8	110.1	98.4	105	107.4	80.5	81	87.8	90.9	113.2	45.6	106.3	108.1	96.1	76.2	94.9	106.9	132.6	91.6	96.1	101.8	109.9
High	Q9CR61	NADH dehydrogenase [ubiquinone] 1 beta subcomplex subunit 7 OS=Mus musculus OX=10090 GN=Ndufb7 PE=1 SV=3	0.19	0.07	0.16	0.1	0.27	-0.14	-0.09	-0.25	0.14	0.140432	0.549481	0.104865	0.987315	0.067816	0.376873	0.931909	0.156374	0.925261	95.6	103	101.5	134.5	79.6	83.9	70	72	98.5	109.8	127.7	109	65.6	81.8	68.6	79.2	116.4	97.2	112.6	123.7	78.8	76.6	74.5	71.7	118.1	96.9	93.7	103.7	81
High	P56812	Programmed cell death protein 5 OS=Mus musculus OX=10090 GN=Pdcd5 PE=1 SV=3	-0.18	0	-0.18	-0.05	0.2	-0.21	-0.3	-0.18	-0.17	0.404997	0.933486	0.164384	0.968107	0.439512	0.331947	0.413187	0.661793	0.845778	104.9	130.6	111.5	109.5	123.8	98.6	115.8	111.9	102.5	116.6	129.6	107.8	115.4	102.8	125.1	106.6	89.6	92.4	96.6	111.6	97.1	101.9	113.8	98.9	81.8	71.6	86.7	91.9	48.2
High	P62911	60S ribosomal protein L32 OS=Mus musculus OX=10090 GN=Rpl32 PE=1 SV=2	-0.25	-0.19	-0.06	-0.4	-0.15	-0.33	-0.02	-0.16	0.05	0.0996805	0.231693	0.739819	0.173325	0.520499	0.0455445	0.990753	0.700919	0.974596	106.2	120.3	115.6	108.7	81.3	91.9	94.6	107.9	134.6	94.2	91.4	85.4	75	93.3	89.2	79.1	117.5	44.4	142.9	91.6	87.5	81.6	86.4	86	135	64.6	110.1	83.9	73.6
High	Q9DCB8	Iron-sulfur cluster assembly 2 homolog, mitochondrial OS=Mus musculus OX=10090 GN=Isca2 PE=1 SV=2	-0.13	0.02	-0.15	0.25	0.1	0.18	-0.18	0.19	-0.16	0.480129	0.898589	0.0683758	0.82449	0.786376	0.448973	0.700178	0.529422	0.885978	115.6	127.5	97.4	121.9	69.5	115.8	90.6	83.7	89.7	83.2	122.8	110.5	111.5	101.9	122	123	85.7	123.3	92	97.5	114.3	92.9	90.3	58.1	109.8	100.9	133	109.8	114.7
High	P19123	Troponin C, slow skeletal and cardiac muscles OS=Mus musculus OX=10090 GN=Tnnc1 PE=1 SV=1	0	0.12	-0.09	0.3	0.19	0.09	-0.28	0.04	-0.16	0.991862	0.270115	0.288346	0.688688	0.317562	0.852685	0.357523	0.963998	0.885978	91.1	99.5	66.3	66.4	110.5	125.8	126	117.1	60.2	74.3	92.8	63.8	148.1	142.6	137.5	146.5	57.6	180.1	81.9	98.5	134.7	125.2	108.7	96.7	68.2	73.6	70.3	73.6	168.3
High	P29595	NEDD8 OS=Mus musculus OX=10090 GN=Nedd8 PE=1 SV=2	1.35	0.31	0.94	-0.25	0	-0.25	0.64	-0.87	0.52	1.72527e-16	0.0228572	1.82442e-16	0.578606	0.980352	0.273652	0.00397502	1.14085e-06	0.0210618	85		96.8	191.8		59.9	79.9	93.6	138.4		124.6	133.6	56.5		112.5	55.1			227.7					227.9	151	141.8	104	151.1	137
High	Q8BG95	Protein phosphatase 1 regulatory subunit 12B OS=Mus musculus OX=10090 GN=Ppp1r12b PE=1 SV=2	0.03	0	0.03	-0.08	0	-0.06	0.05	-0.13	0.03	0.947597	0.934756	0.977722	0.951995	0.970349	0.822442	0.870906	0.6712	0.984548	112.5	91.6	112.2	110.8	74.6	97.5	95.8	84.2	111.6	112.4	92.7	110.1	85.5	85.6	74.1	89.6	109	114.6	111.5	126.7	75.3	72.2	111.3	100.4	115.2	104.6	105.8	109.6	79.7
High	Q8C196	Carbamoyl-phosphate synthase [ammonia], mitochondrial OS=Mus musculus OX=10090 GN=Cps1 PE=1 SV=2	-0.14	0.25	-0.37	-2.88	-1.22	-1.47	1.71	-0.36	0.29	0.732703	0.201167	0.0302336	3.45455e-16	3.44318e-16	4.46471e-16	1.68754e-14	0.374987	0.448289	42.7	74.5	68.5		111.1	46.8	21.6	40	64.7	29.6	68.6	98.4		48.9	55.6	105.4	66.5	84.6	36.7	62	36.9		55.9	129.8	21.8	16.9	35.3	122.5
High	O35459	Delta(3,5)-Delta(2,4)-dienoyl-CoA isomerase, mitochondrial OS=Mus musculus OX=10090 GN=Ech1 PE=1 SV=1	0.07	0.1	-0.04	-0.1	-0.04	-0.08	0.13	-0.04	0.02	0.822819	0.359371	0.727943	0.935992	0.8728	0.727434	0.65798	0.884199	0.987216	89.1	106	89.4	101.4	93.8	87.8	98.2	104.2	102.3	98.9	112.4	105	95.7	100.9	95.2	96.8	106.3	57.4	91.6	103	89.9	87.4	93.2	121.6	106.6	88.9	92.2	98.1	103
High	P02535	Keratin, type I cytoskeletal 10 OS=Mus musculus OX=10090 GN=Krt10 PE=1 SV=3	0.25	-0.54	0.88	1.37	0.55	0.88	-0.6	0.42	0.51	0.42499	0.00354487	6.4646e-08	1.63831e-10	0.0216288	6.62995e-06	0.222545	0.0795778	0.0252049	14.6	65.8	15.5		20.1	432.8	10.2	33.1		7.5	12	21.1		25.3	15.7	20.6	7.5	17.4	8.7	36	1417.2		841.2	41.1	66.5	14	76.8	31.2	37.4
High	P0DP27	Calmodulin-2 OS=Mus musculus OX=10090 GN=Calm2 PE=1 SV=1	0.24	0.17	0.12	0.24	0.05	0.11	-0.12	-0.11	-0.11	0.0875578	0.0977117	0.473032	0.850837	0.933961	0.801292	0.870906	0.761445	0.939053	93.7	59.8	79.3	63.2	106.1	138.3	87.4	99.8	48.5	60.5	66	57.6	118.7	123.9	101.5	125.5	68.3	635.4	72.2	53.8	130.7	108.5	132.5	84.6	77.1	66.2	107.6	56	115.4
High	P12382	ATP-dependent 6-phosphofructokinase, liver type OS=Mus musculus OX=10090 GN=Pfkl PE=1 SV=4	0.06	-0.09	0.09	-0.01	0.2	-0.16	-0.21	-0.19	0.09	0.882977	0.806173	0.778232	0.99143	0.442681	0.561025	0.636204	0.596943	0.948175	133.2	119.1	106.5	81.5	115.4	167.8	126.3	127.2	88.9	85.1	70	66.3	84.8	90.5	134.2	139.4	86.6	165.3	100.5	80.4	121	105.3	149.1	93.5	94.3	54.4	94.9	96.1	144
High	Q9Z2I8	Succinate--CoA ligase [GDP-forming] subunit beta, mitochondrial OS=Mus musculus OX=10090 GN=Suclg2 PE=1 SV=3	0.11	0.06	0.07	0.18	0.06	0.11	0.17	0.21	0.18	0.524507	0.69769	0.752511	0.950092	0.878814	0.822442	0.5529	0.434808	0.804752	83.3	80.3	87	81.2	97.3	99.5	100.1	104.3	75.6	88.5	95.5	89.3	112.2	104.4	106.8	88.3	91.1	104.1	79.6	86.8	101.6	91.8	102.3	98.3	107.7	115.3	114	94.7	124.9
High	P18760	Cofilin-1 OS=Mus musculus OX=10090 GN=Cfl1 PE=1 SV=3	-0.06	-0.08	0	0.11	0.03	0.01	-0.28	-0.12	-0.17	0.767328	0.565912	0.917304	0.987315	0.966517	0.979418	0.357523	0.652978	0.857952	122.5	131.7	116.7	99.9	85.3	109.2	99.7	121.7	105	96	128.1	100.1	107	110.5	108	100.3	94.5	140.2	100.5	115.9	103.3	108.2	120.8	58.1	102	83.5	104.2	94.9	86.1
High	Q8CI51	PDZ and LIM domain protein 5 OS=Mus musculus OX=10090 GN=Pdlim5 PE=1 SV=4	0.12	0.04	0.08	-0.06	0	-0.04	0.13	-0.03	0.09	0.524507	0.803676	0.636781	0.965774	0.971644	0.847925	0.660966	0.892653	0.948175	89.6	101.5	105.7	107.9	84.3	88.5	97.8	88.2	114.6	111.4	108.6	103.9	89	79.4	85.2	89.2	109.4	55.9	115	101.7	82.3	87.8	93.1	104	110.3	104.9	99.8	109.1	82.5
High	P61957	Small ubiquitin-related modifier 2 OS=Mus musculus OX=10090 GN=Sumo2 PE=1 SV=1	0.04	0.07	-0.07	0.25	0.1	0.12	-0.27	-0.05	-0.19	0.939898	0.654015	0.60554	0.842445	0.777228	0.822442	0.436911	0.923222	0.774413	129.4	116.3	112.9	81.1	76.4	123.4	91.3	121.1	105.7	92.9	100.7	103.4	124.4	138.4	108	115.2	106	107.4	83.1	122.4	121.7	97.7	120.8	96.8	105	88.1	101.2	96	101.3
High	Q62425	Cytochrome c oxidase subunit NDUFA4 OS=Mus musculus OX=10090 GN=Ndufa4 PE=1 SV=2	0.16	0.06	0.1	0.09	-0.07	0.12	0.07	-0.01	-0.05	0.265204	0.668162	0.468865	0.994898	0.773687	0.77975	0.833693	0.940703	0.974999	101.7	96.3	69.1	100.3	91.6	91.3	100.6	102.4	101.1	104.5	92	110.5	90.4	85.1	109.4	84.7	140	128.9	88.8	100.5	85.6	86.9	98.4	88.5	139.9	133.6	121.9	102	94.1
High	P12787	Cytochrome c oxidase subunit 5A, mitochondrial OS=Mus musculus OX=10090 GN=Cox5a PE=1 SV=2	0.06	0.07	0	0.01	0.04	0.02	0.08	0.01	0.02	0.839051	0.607787	0.917304	0.994898	0.938439	0.98783	0.828494	0.971566	0.984548	105.5	98	107.1	96	92	95.5	92.5	91.7	104.1	96.1	106.5	93.3	100.1	92.5	97.9	101.9	105.7	104.2	97.8	92.3	97.5	96.8	91.4	107.7	89.7	104.9	95.2	91.2	117.8
High	Q6P8J7	Creatine kinase S-type, mitochondrial OS=Mus musculus OX=10090 GN=Ckmt2 PE=1 SV=1	0	-0.03	0.03	0.1	0.06	0.04	0.12	0.23	0.22	0.978526	0.932273	0.940273	0.994898	0.891176	0.98783	0.675001	0.374987	0.712042	94.1	100.5	90.5	88.4	105.7	102.6	99.5	97.2	96.6	92.5	93.4	92.5	100.7	98.1	95.5	95.3	102.6	75.2	91.3	92	95.2	105.5	95.5	83.5	110	121.8	101	100.7	106.6
High	Q61425	Hydroxyacyl-coenzyme A dehydrogenase, mitochondrial OS=Mus musculus OX=10090 GN=Hadh PE=1 SV=2	0.04	-0.04	0.09	-0.03	-0.11	0.06	0.18	0.09	0.11	0.942209	0.887375	0.539345	0.977532	0.616387	0.94569	0.530923	0.872976	0.94112	93.8	95.3	84.3	92.8	86.5	98.7	90.6	119.1	83.2	84.9	94.6	81.8	98.3	102.6	98.9	94.5	99.9	66.2	92	94.1	93.1	101.7	100.6	97.6	103.5	104.7	107.9	99.7	110.6
High	Q61598	Rab GDP dissociation inhibitor beta OS=Mus musculus OX=10090 GN=Gdi2 PE=1 SV=1	-0.1	-0.1	0.03	-0.13	-0.04	-0.09	0.03	-0.04	0.11	0.498675	0.46697	0.951911	0.872471	0.868912	0.660228	0.932319	0.886248	0.938366	102.8	115.8	113.2	109.2	101.1	89.4	90.7	93.7	113.5	99.6	115.2	102.3	84.1	91.3	88.2	83.4	116.5	56.8	100.2	100.4	87.6	98.7	86.5	75.8	124.8	92.6	95	90.3	93.8
High	P62702	40S ribosomal protein S4, X isoform OS=Mus musculus OX=10090 GN=Rps4x PE=1 SV=2	-0.23	-0.04	-0.13	-0.11	0.02	-0.16	-0.23	-0.14	-0.24	0.205126	0.959502	0.39148	0.920544	0.979772	0.561025	0.613248	0.784148	0.644609	142.7	124.2	156.2	151.4	82.8	98.6	91	74.9	139.2	139.4	147.2	113.3	87.7	104.2	92	94.5	114.3	43.9	145.4	112.5	103.7	72.6	86.9	66.6	108.6	86.9	101.9	115	67.7
High	P62751	60S ribosomal protein L23a OS=Mus musculus OX=10090 GN=Rpl23a PE=1 SV=1	-0.11	-0.11	0	-0.22	-0.18	-0.02	-0.07	-0.26	-0.15	0.654831	0.607787	0.93073	0.66577	0.346644	0.942234	0.942111	0.25501	0.885978	110.1	130.4	101.8	93.7	114.8	112.1	92.7	113.3	112.8	99.6	99	101.8	103.5	122.1	99	108.6	122.7	90.1	136.2	108.4	100.3	85.1	103.5	76.4	96.4	60.4	111.1	60	76.3
High	Q04857	Collagen alpha-1(VI) chain OS=Mus musculus OX=10090 GN=Col6a1 PE=1 SV=1	0.23	0.1	0.13	0.07	-0.07	0.16	0.29	0.14	0.07	0.0417799	0.366201	0.254133	0.994898	0.741145	0.604389	0.194103	0.729538	0.957754	73.1	50.3	85.6	86.6	114.1	116.3	90.5	93	73.7	83.9	119.2	81.8	97.2	109.2	113.7	103.1	73.7	66.9	94.1	108.3	100.7	138.9	118.2	127.9	131.2	113.1	122	119.6	86.2
High	P06728	Apolipoprotein A-IV OS=Mus musculus OX=10090 GN=Apoa4 PE=1 SV=3	-0.04	-0.14	0.12	0.03	-0.21	0.25	0.08	0.19	0.07	0.892854	0.216254	0.28732	0.994898	0.125806	0.172626	0.828494	0.544686	0.957754	120.5	92.3	101.7	84.5	98	71.5	129.2	105	110.2	87.4	103.4	76.5	105.1	64.3	77.3	62.1	101.9	91.2	83.9	98.3	102.6	107.3	102	86	127.4	65.1	120.4	99.8	107
High	P56379	ATP synthase subunit ATP5MJ, mitochondrial OS=Mus musculus OX=10090 GN=Atp5mj PE=1 SV=1	0.07	-0.14	0.13	-0.13	-0.2	0.15	0.06	-0.08	0.01	0.805457	0.20133	0.261125	0.872471	0.174973	0.660228	0.862228	0.784148	0.996635	113.5	98.8	93.9	82.3	66.9	91.8	104.5	129.5	103.6	68.8	79.2	78.1	102.7	84.1	110.1	125.3	105	61.4	107.2	113.9	92	79.3	108.8	102.8	102.4	119.8	113.3	99.1	106.5
High	O88441	Metaxin-2 OS=Mus musculus OX=10090 GN=Mtx2 PE=1 SV=1	0.18	-0.04	0.17	0.18	0.26	-0.06	0.01	-0.04	0.19	0.231724	0.917044	0.0632106	0.944015	0.0929191	0.801292	0.942111	0.890537	0.765303	82.4	85.8	84.4	87.2	104.5	109.5	110.3	91.8	79.1	79.9	81.9	78.2	99.5	99.6	113.3	109.3	86.8	113.9	77.9	77.3	168.9	129.9	116.8	118.6	100.8	93	89.5	79.6	97.3
High	Q8BWT1	3-ketoacyl-CoA thiolase, mitochondrial OS=Mus musculus OX=10090 GN=Acaa2 PE=1 SV=3	0.01	-0.02	0.01	-0.03	-0.07	0.03	0.09	0.06	0.04	0.991862	0.949207	0.966978	0.977532	0.751003	0.999129	0.789135	0.929167	0.981162	86	101.3	88.1	110.2	110.9	98.8	94.2	99.8	93	90.4	97.5	95.4	99.3	103.9	92	91.5	101.4	83.8	96.7	93.4	96.3	97	100	94.9	109	103.9	101.9	100	85.9
High	Q03734	Serine protease inhibitor A3M OS=Mus musculus OX=10090 GN=Serpina3m PE=1 SV=2	0.1	0.11	0.26	0.26	0.34	0.03	-0.62	-0.51	-0.51	0.673817	0.433498	0.0262808	0.814595	0.0396324	0.98783	0.00167189	0.00459874	0.0252049	179.3	140.4	62.4	102.3	120.6		126.9		57.3	79.6	138.5	78.2	208.9	180.6		150.6	94.9	598.4	109.6	100.8	93.7		203.3	151.3	66.8	45.6	72.4	99.6	122.5
High	Q9QZJ6	Microfibrillar-associated protein 5 OS=Mus musculus OX=10090 GN=Mfap5 PE=1 SV=1	0.53	0.4	0.25	-0.17	-0.22	-0.24	0.61	-0.17	0.07	6.08638e-05	0.000546034	0.103004	0.804668	0.262102	0.262552	0.000836491	0.720701	0.965909	74	68	149.1	103.4	63	28.6	81.9	65.4	136.3	153	108	102.3	107.6	41.8	78.8	37.4	116.7		218.5	112.4	51.9	77.2	60.4	188.9	149.1	135.9	118.8	112	102
High	P62264	40S ribosomal protein S14 OS=Mus musculus OX=10090 GN=Rps14 PE=1 SV=3	0.25	0.22	0.03	-0.01	0.06	-0.04	0.03	-0.17	-0.14	0.0573443	0.0152299	0.963888	0.983567	0.892012	0.847925	0.91993	0.43468	0.914222	111.6	91.5	114.8	107.2	105.9	78	90.2	74.1	119.3	122.5	110.9	116.8	101.6	104.7	90	84.1	132.5	74.9	145.1	125.2	109.9	57.2	85.8	67.3	111.7	90.6	121.8	122.4	83.1
High	P68134	Actin, alpha skeletal muscle OS=Mus musculus OX=10090 GN=Acta1 PE=1 SV=1	-0.27	-0.05	-0.22	0	0.12	-0.1	-0.61	-0.28	-0.3	0.00686406	0.812077	0.000642575	0.993577	0.664402	0.616443	0.000699386	0.0894095	0.397077	121.2	82.3	97.7	83.6	99.5	148.3	178.9	88.6	83.3	102.1	115.2	78.2	133.7	177.2	177	155	78.8	165.5	96.8	116.9	131.7	139.1	149.1	77.6	44.5	79.4	85.9	86.4	119.2
High	Q8VCT4	Carboxylesterase 1D OS=Mus musculus OX=10090 GN=Ces1d PE=1 SV=1	-0.01	0.19	-0.2	-0.38	-0.18	-0.2	0.15	-0.16	-0.17	0.951236	0.0191243	0.0020637	0.212268	0.235605	0.177162	0.633525	0.457767	0.857836	99.2	105.4	85.1	103.4	145.9	129.8	104.7	97.8	95.6	100.8	71.8	106.1	119.6	127.7	145.7	137.1	106	83.6	80.1	66.8	101.8	88.3	119.7	114.8	69	34.3	67.9	70	111.8
High	Q8BMF4	Dihydrolipoyllysine-residue acetyltransferase component of pyruvate dehydrogenase complex, mitochondrial OS=Mus musculus OX=10090 GN=Dlat PE=1 SV=2	-0.01	-0.04	0.01	-0.01	-0.02	0.01	0.06	0.07	0.06	0.956405	0.859111	0.978329	0.987315	0.927162	0.984325	0.864567	0.925708	0.96765	97.5	118.5	96.6	114.5	94.8	84.6	97.3	88.1	94.9	98.1	103.1	99.6	89.7	93.4	86.1	85.5	98.1	109.6	99.5	92.9	79.6	102.1	88.6	97	102.3	101	97.9	97.8	102.4
High	P82350	Alpha-sarcoglycan OS=Mus musculus OX=10090 GN=Sgca PE=1 SV=1	0.02	0.04	0.04	-0.28	-0.1	-0.13	0.17	-0.09	0.1	0.962652	0.842082	0.950033	0.473818	0.684132	0.561025	0.580542	0.832955	0.945205	75.6	86.1	88.8	111.7	145.2	133.7	88.2	104	76.8	80.7	94.8	97.1	89.3	115.4	131.6	82.7	74	125.6	93.5	76.6	90.6	122.9	118	126.2	100.8	112.9	84.9	86.5	83.5
High	P62852	40S ribosomal protein S25 OS=Mus musculus OX=10090 GN=Rps25 PE=1 SV=1	0.12	0.06	0.06	0.14	0.24	-0.06	-0.16	-0.14	0.08	0.581256	0.665858	0.857896	0.968107	0.224991	0.844214	0.771408	0.728445	0.957754	97.9	127.2	120.4	107.8	88.7	71	90.3	54.1	120.3	120.8	115.7	102	76.3	104.6	77.3	102.7	128.9	100.3	139.9	110.6	109.8	85.5	104.2	68.1	100.1	73	133.2	74.8	110.7
High	Q9D967	Magnesium-dependent phosphatase 1 OS=Mus musculus OX=10090 GN=Mdp1 PE=1 SV=1	-0.04	-0.11	0.18	0.05	0.12	-0.05	-0.2	-0.13	0.08	0.937539	0.630487	0.180223	0.999814	0.713316	0.85469	0.642078	0.728445	0.957754	90.7	123	84.5	103.9	148.8	115.7	91.7	113	63.6	68.8	107.6	91.3	119.9	131.3	96.8	109.4	106.2	102.6	102	96.8	113.8	87.1	123.3	103.5	91.2	91.4	120.2	118.9	82
High	Q9Z2Z6	Mitochondrial carnitine/acylcarnitine carrier protein OS=Mus musculus OX=10090 GN=Slc25a20 PE=1 SV=1	0.14	0.17	-0.03	0.47	0.32	0.12	-0.35	-0.07	-0.18	0.403055	0.0448765	0.803658	0.213069	0.0169227	0.797274	0.178321	0.803378	0.812686	85.6	61.1	125.1	104.7	98.6	132.1	88.4	72.7	91.2	104.2	127.9	83.7	120.4	144.4	89	99.9	79.7	310.6	104.5	100.7	146.4	94	89.5	110.8	67.1	60.3	123.4	71.5	95.9
High	Q9Z2I0	Mitochondrial proton/calcium exchanger protein OS=Mus musculus OX=10090 GN=Letm1 PE=1 SV=1	-0.14	-0.1	-0.08	0.05	-0.04	0.04	-0.1	0.06	-0.05	0.298147	0.451716	0.355554	0.996317	0.849652	0.985954	0.908746	0.929167	0.976962	92.2	107.7	91.4	90.7	105.9	120.5	99	124.6	85.3	92.6	88.5	76.5	122.5	107	140.5	119.3	77.5	106.4	85.5	86.9	110.1	108.6	95.8	87.8	79.7	96.1	108.1	85.6	107.9
High	Q62417	Sorbin and SH3 domain-containing protein 1 OS=Mus musculus OX=10090 GN=Sorbs1 PE=1 SV=2	-0.02	-0.02	0.01	0.19	0	0.22	-0.08	0.11	-0.08	0.941652	0.933486	0.977722	0.944015	0.963164	0.304735	0.939034	0.822367	0.957754	120.6	96.6	96.5	85.7	83.3	117.7	115	111	89.2	98.6	94.4	94.2	108.4	107.8	95	119.9	83.3	126.8	84.6	96.8	118.4	118.4	104.4	89.2	104.6	123.4	110.5	112	104.6
High	P10493	Nidogen-1 OS=Mus musculus OX=10090 GN=Nid1 PE=1 SV=2	0.09	0.04	0.02	-0.18	-0.15	0	0.26	-0.01	0.06	0.684524	0.840713	0.966978	0.784231	0.368954	0.979418	0.249471	0.929167	0.970788	84.7	85.1	86.1	109.2	137.9	101.3	73.3	102.5	77.2	84.4	123.7	98.7	77.8	78.4	123.2	89	72.4	70.3	100	112.9	73.9	103.5	95.1	112.5	138.9	125.2	103.9	105.2	84.3
High	Q60931	Voltage-dependent anion-selective channel protein 3 OS=Mus musculus OX=10090 GN=Vdac3 PE=1 SV=1	-0.01	0.01	-0.01	0.18	0.05	0.12	-0.13	0.04	-0.07	0.950462	0.933486	0.866287	0.944015	0.927162	0.797274	0.841584	0.96635	0.957754	121.9	117.7	89.4	85.5	113	113.8	102	114.7	89.3	87.8	98.3	93.3	110.8	103.6	117.4	124.8	94.1	211.9	82.1	86.9	100.8	105	108.8	81.2	104	89.6	98.5	79.5	108.7
High	Q61838	Pregnancy zone protein OS=Mus musculus OX=10090 GN=Pzp PE=1 SV=3	0.11	0.08	0.08	0.11	-0.09	0.19	-0.01	-0.03	-0.13	0.559509	0.531842	0.683096	0.984311	0.664402	0.430467	0.962679	0.897702	0.927948	123.3	84.3	80.2	82.6	107.7	92.1	103.3	114.1	106.1	76.2	98.6	96.7	116.2	140.6	97.6	104.2	77.2	138	99.4	99.3	114.1	110.3	119.2	138	94.3	41.1	84.7	101	160
High	Q8CGC7	Bifunctional glutamate/proline--tRNA ligase OS=Mus musculus OX=10090 GN=Eprs1 PE=1 SV=4	-0.08	-0.03	-0.05	-0.2	0.03	-0.3	-0.05	-0.22	0.04	0.687304	0.957105	0.674117	0.711833	0.970349	0.0203273	0.965456	0.34284	0.981162	117.7	115	118.7	120.4	101.3	97.7	102.7	102.6	120.7	118.1	83.3	102.6	95	100.3	87.4	102.4	113.4	69.3	117.8	97.8	92.3	113.6	98.3	87.4	93.9	68.6	89.3	75.9	72.1
High	P63017	Heat shock cognate 71 kDa protein OS=Mus musculus OX=10090 GN=Hspa8 PE=1 SV=1	-0.07	0.01	-0.06	-0.03	0.03	-0.06	-0.19	-0.15	-0.14	0.673817	0.933486	0.507415	0.977532	0.966517	0.809892	0.65798	0.51944	0.912844	108.8	112.1	108.6	109.6	113	91.6	111.1	104.5	114.8	107.3	116.7	108.7	101.9	99.8	97.7	105.3	100	89.7	112.2	101.8	95.2	89.6	103.2	102.9	100.4	81.9	96.8	86.9	97.9
High	Q99KQ4	Nicotinamide phosphoribosyltransferase OS=Mus musculus OX=10090 GN=Nampt PE=1 SV=1	0.06	0.1	-0.07	-0.03	-0.1	0.08	0.04	-0.03	-0.18	0.863756	0.355917	0.37727	0.977532	0.654973	0.914408	0.908912	0.916298	0.807242	92.6	92.3	110	107.9	97.3	102.6	85.2	91.9	102.8	109.6	85.5	149.9	90.8	118.4	101.6	98.3	111.4	123.5	90	106.2	99.1	91.4	89.1	104.5	104.1	141.4	90.9	91.2	87.3
High	Q00623	Apolipoprotein A-I OS=Mus musculus OX=10090 GN=Apoa1 PE=1 SV=2	0.12	0.12	0.05	-0.11	-0.16	0.05	0.15	-0.08	-0.11	0.497527	0.233986	0.866287	0.915709	0.313591	0.979418	0.633525	0.784148	0.942773	145.7	91.8	84.9	86.5	87	81.3	107.4	116.4	125.4	86.3	105.3	104.5	114.9	66.9	96.1	98.8	111.4	71	109.3	96.5	110.6	94.3	110.6	103.3	104.8	10.3	105	94.8	119.2
High	Q8K4F5	Protein ABHD11 OS=Mus musculus OX=10090 GN=Abhd11 PE=1 SV=1	-0.04	-0.05	-0.03	0.24	0.05	0.13	-0.15	0.1	-0.09	0.892464	0.814163	0.756199	0.858292	0.929561	0.733284	0.775534	0.841092	0.948175	95.4	94.6	108.1	73.3	159.9	107.2	69.6	78.9	81.3	67.8	89	76.5	136	145.8	136.9	120.4	81.2	110.9	88.5	81.8	140.9	109	112.7	136.5	79.5	82.4	144.6	124.3	109.8
High	P00329	Alcohol dehydrogenase 1 OS=Mus musculus OX=10090 GN=Adh1 PE=1 SV=2	0.29	0.54	-0.22	0.09	-0.91	1.2	0.43	0.27	-1.05	0.395775	6.54218e-05	0.23906	0.994898	6.82331e-07	1.73506e-10	0.26182	0.375322	6.59773e-09	156.2	147.8				93	77.4	90.3	133.3	151.9	200.8	136.7	150.5			127.2	123.9	160.3	146.8	181.9	109.3	114.5	118.6	89.1	193.4	180.9	201.4	213.1	84.2
High	Q8CCM6	Mitochondrial import inner membrane translocase subunit Tim21 OS=Mus musculus OX=10090 GN=Timm21 PE=1 SV=2	0.18	0.01	0.08	0.06	-0.05	0.12	-0.19	-0.26	-0.33	0.523935	0.936232	0.893362	0.994898	0.920754	0.852685	0.779123	0.545356	0.314935	128.4	64.4	155.4	102.6	96.7	95.1	106.7	157.4	163.7	112	92.8	105.9	137.5	107.1	124.7	71.5	102.1	126.7	137.4	85.3	122.7	128.8	76.1	164.6	17.5	66	115.9	101.9	145
High	P45377	Aldose reductase-related protein 2 OS=Mus musculus OX=10090 GN=Akr1b8 PE=1 SV=2	0.11	-0.18	0.26	0.26	-0.05	0.28	-0.02	0.08	0.14	0.637922	0.24957	0.00916043	0.82449	0.872125	0.110351	0.986006	0.877316	0.925261	105.1	102.1	119.9	101.9	86.6	84.2	123.4	86.8	101.9	95.7	70.9	103.1	110.8	79.9	75.7	78.8	102.6	134.1	111.2	106.1	112.1	103.3	106.9	76.6	124	120.7	135.5	123.2	111.4
High	P55264	Adenosine kinase OS=Mus musculus OX=10090 GN=Adk PE=1 SV=2	-0.08	-0.06	0.04	-0.16	-0.12	-0.06	0.03	-0.09	-0.01	0.654128	0.758532	0.921138	0.820415	0.566874	0.797274	0.939034	0.732249	0.99647	121.2	109.7	118.6	87.2	94.5	111.9	109.2	114.3	101.6	85.7	87.3	84.1	114.1	108	105.6	119.9	100.4	107.5	89.1	92.4	102.7	103.4	102.1	90.3	104.1	99.1	100.1	92.7	84.7
High	Q9D0K2	Succinyl-CoA:3-ketoacid coenzyme A transferase 1, mitochondrial OS=Mus musculus OX=10090 GN=Oxct1 PE=1 SV=1	0.05	0.01	0.03	-0.02	-0.03	0.01	0.12	0.05	0.06	0.891268	0.933486	0.961154	0.977532	0.881422	0.984325	0.679898	0.942922	0.96765	93.9	100.2	82.8	87.5	103.1	101.6	100.6	98.6	96.4	86	94.4	98.4	97.5	96.5	102.4	104	101.8	79.7	94.6	97	102.9	87.6	95	108.8	98.5	112.9	103.2	99.4	109.9
High	Q9CPQ1	Cytochrome c oxidase subunit 6C OS=Mus musculus OX=10090 GN=Cox6c PE=1 SV=3	0.02	0.09	-0.05	0.27	0.06	0.17	-0.22	0	-0.26	0.970701	0.431507	0.631247	0.784231	0.881422	0.564167	0.566464	0.952094	0.558929	131.2	114.7	137.4	101.9	62.4	104.3	87.1	86.1	113.3	127.7	105.1	114.1	88.9	108	98.6	88.8	116.9	88.2	112.2	116.7	103.7	107.4	90.9	79.2	89.5	116.1	112.3	109.2	98.6
High	P97927	Laminin subunit alpha-4 OS=Mus musculus OX=10090 GN=Lama4 PE=1 SV=2	-0.03	-0.03	-0.01	-0.2	-0.17	-0.03	0.02	-0.14	-0.14	0.956405	0.97759	0.93347	0.709634	0.637785	0.979418	0.945446	0.841112	0.925261	101.4	101.1	104.4	102.3	90.2	136	94.9	102.9	104.4	105.2	105.5	98.6	96.9	87	126.8	126.7	78.1	154.1	99.6	104.4	127.7	93.2	102.5	138.3	93.5	84	132	89.9	96.3
High	P62960	Y-box-binding protein 1 OS=Mus musculus OX=10090 GN=Ybx1 PE=1 SV=3	0.51	0.27	0.13	0.08	-0.11	0.23	0.07	-0.22	-0.38	0.000214566	0.0370211	0.610341	0.994898	0.776069	0.501064	0.870906	0.643451	0.163927	73.1	85.7	78.3	58.8	79.6	115.6	127.5	128.3	84.4	82.4	96.3	71.6	169.6	142.7	139.9	175.8	56.3	158.2	44.6	43.7	156.4	138	168.4	134.5	30		57.8	50.1	197
High	P04247	Myoglobin OS=Mus musculus OX=10090 GN=Mb PE=1 SV=3	0.16	0.11	0.07	0.04	-0.06	0.04	0.13	-0.04	-0.05	0.293655	0.301735	0.710432	0.996317	0.817624	0.986095	0.668889	0.88594	0.981162	99.9	83.2	118.3	103	93.5	92.9	99	81.3	97.4	105.5	107.1	104.9	99.5	101.6	95.2	94.7	106.5	81.8	112	116.3	101.3	103.5	82.6	106.8	100.1	110.9	117.8	106.4	106.5
High	P85094	Isochorismatase domain-containing protein 2A OS=Mus musculus OX=10090 GN=Isoc2a PE=1 SV=1	-0.04	-0.02	-0.02	0.03	-0.1	0.1	0.15	0.22	0.12	0.884362	0.933486	0.84836	0.994898	0.654973	0.84814	0.613248	0.397112	0.927948	80.3	93	80.3	109.9	128.1	106.9	90.8	86.4	86.6	87.7	87.9	94.9	110.4	107.5	108.8	99.3	92.7	71.1	78.8	75.9	78.6	106.6	101.1	117.1	94.2	123.8	94	80.9	110.6
High	Q8K1Z0	Ubiquinone biosynthesis protein COQ9, mitochondrial OS=Mus musculus OX=10090 GN=Coq9 PE=1 SV=1	-0.02	-0.05	0.05	-0.07	-0.12	0.07	0.17	0.1	0.09	0.947597	0.854078	0.879219	0.95467	0.531501	0.927593	0.566464	0.845165	0.948175	85.9	95	72.7	86	95.3	106.4	110.9	105.9	85.9	93.1	86.3	85.1	98.1	115.2	119.2	118.6	86.6	58.4	92.6	79.2	118.7	103.4	104.3	109.9	85.5	101.1	119.4	91.9	116.4
High	Q9CYT6	Adenylyl cyclase-associated protein 2 OS=Mus musculus OX=10090 GN=Cap2 PE=1 SV=1	-0.24	-0.06	-0.2	0.08	0.11	-0.01	-0.22	0.15	-0.08	0.210673	0.911297	0.177651	0.994898	0.77042	0.979418	0.660966	0.692386	0.957754	152.1	162.9	139	160	146.8	145.3	107.9	97.8	153.4	149.6	158	139.6	126.4	121.7	126.7	129.8		227.8	158.5	132	106.9	79.1	116.6	109.1					131.8
High	P62737	Actin, aortic smooth muscle OS=Mus musculus OX=10090 GN=Acta2 PE=1 SV=1	-0.06	-0.02	-0.06	-0.02	-0.04	0.04	-0.04	0.01	-0.09	0.726093	0.933486	0.473598	0.977532	0.867479	0.98783	0.981388	0.960012	0.953575	103	100	98.4	99	105.9	103	114.5	113.9	99.2	97.2	103.4	92.6	110.6	103.8	111.9	107.4	96.4	85.4	89.6	86.1	107.6	107.9	108.2	119.7	90.5	84.3	86.4	86	117.2
High	P99027	60S acidic ribosomal protein P2 OS=Mus musculus OX=10090 GN=Rplp2 PE=1 SV=3	-0.14	-0.02	-0.12	0.09	0.1	-0.01	-0.6	-0.38	-0.53	0.294704	0.933486	0.107892	0.994898	0.805313	0.942234	0.000693278	0.0156652	0.0202688	152.6	138.5	98	88.3	111.8	150.2	104.4	137.1	93.8	95.3	136	103.3	132.4	175.9	104.1	151.3	94	307.3	92.4	113.7	166	75.4	114.9	30.1	60.1	54.9	87.2	79.9	88.7
High	Q3U1J4	DNA damage-binding protein 1 OS=Mus musculus OX=10090 GN=Ddb1 PE=1 SV=2	-0.05	0.06	-0.07	0.14	0.24	0	-0.08	0.1	-0.33	0.939898	0.725931	0.774435	0.971399	0.395249	0.979804	0.947151	0.819968	0.322377	50.9	156.4	41.4	44.2	77.5	86.7	226.1	174.1	75	37.4	161.7	153	268.4	285.4	92.5	66.5	33.1	167		38.8	93.7	111.8	218.6	61.6	120.3	53.2	41.5	71.2	66.5
High	Q60759	Glutaryl-CoA dehydrogenase, mitochondrial OS=Mus musculus OX=10090 GN=Gcdh PE=1 SV=2	-0.09	-0.06	-0.02	0.01	-0.04	0.07	0.11	0.22	0.13	0.552689	0.758532	0.842901	0.994898	0.867479	0.93419	0.696916	0.420064	0.925261	104.3	121.7	90.2	122.1	98.2	90.1	77.7	66.3	97.4	109.3	92.9	130.9	63.2	82.6	84.8	76.2	113.4	77.3	89.3	112.6	88	81	70.8	78.2	127.8	116.4	108.7	110.2	92.6
High	Q9Z1P6	NADH dehydrogenase [ubiquinone] 1 alpha subcomplex subunit 7 OS=Mus musculus OX=10090 GN=Ndufa7 PE=1 SV=3	0.07	0.05	0.02	-0.11	-0.05	-0.05	0.23	0.07	0.11	0.812989	0.779856	0.978557	0.905054	0.827968	0.840766	0.327669	0.921073	0.935014	104.2	92.2	105	98.8	76.8	94.2	92.7	98.1	110.5	109.7	85.6	100.3	92.9	85.9	98.4	85.7	113.7	49.2	108.5	90.7	87.3	87.9	83.3	101	119.5	108.8	103.1	102.4	92.3
High	Q8K0E8	Fibrinogen beta chain OS=Mus musculus OX=10090 GN=Fgb PE=1 SV=1	0.03	0.04	-0.03	0.43	0.1	0.35	-0.42	0.03	-0.37	0.947597	0.841578	0.808166	0.319545	0.797748	0.0180603	0.0560968	0.980509	0.189791	115.1	48.8	95	48.1	73	105.8	142.6	218.5	127.5	63.4	85.5	67.2	143.7	155.6	137.4	107.3	77.6	84.2	104.7	82.4	146.2	135.7	121.4	165.6	81.3	45.1	128.7	112.6	146.1
High	P09602	Non-histone chromosomal protein HMG-17 OS=Mus musculus OX=10090 GN=Hmgn2 PE=1 SV=2	0.17	0.35	-0.12	-0.16	-0.16	0.03	0.4	0.18	-0.12	0.294773	1.50559e-06	0.147123	0.82449	0.313591	0.98783	0.0315905	0.564913	0.935014	88.6	68.5	96.2	71.7	68.9	109.2	86.7	79.3	106.9	91.7	63.4	126	108.2	100.3	134.7	104.4	98.7	33.6	73	107.5	100.4	72.3	114.8	124.3	126.3	122	87.8	98.9	91.5
High	Q9CQ92	Mitochondrial fission 1 protein OS=Mus musculus OX=10090 GN=Fis1 PE=1 SV=1	-0.12	-0.09	-0.06	0.18	-0.33	0.41	-0.24	0.23	-0.27	0.673817	0.785722	0.745024	0.944015	0.0396324	0.0393868	0.563232	0.397112	0.494054	99.1	152.6	66.1	83.8	167.8	89.6	180	145.2	63.6	72.4	102.6	85.6	103.4	133.3	219	145	78.7	58.3	48.6	35	95.2	49.1	177.4	192.3	93.3	87.3	52.3	76.2	218.5
High	P28654	Decorin OS=Mus musculus OX=10090 GN=Dcn PE=1 SV=1	0.1	-0.07	0.14	0.47	0.03	0.39	0.09	0.46	0.19	0.604741	0.673588	0.148415	0.22534	0.960107	0.00634826	0.79315	0.00351664	0.774413	97.7	111.8	107.1	95.7	76	85.5	70.2	68.4	102.8	76.4	95	125.3	64.7	79	65.4	64.6	106.4	63.9	95.8	116.4	69.7	88.4	77.6	90.8	153	201.2	125.6	157.2	99
High	Q9JKL4	NADH dehydrogenase [ubiquinone] 1 alpha subcomplex assembly factor 3 OS=Mus musculus OX=10090 GN=Ndufaf3 PE=1 SV=1	-0.35	-0.21	-0.1	-0.3	-0.14	-0.17	-0.08	-0.04	-0.02	0.00696166	0.118369	0.424582	0.401444	0.533967	0.388302	0.939034	0.944587	0.984958	116.2	137.5	106.1	113.8	96.7	78	115.7	100.5	120.5	103.1	93.5	115.6	73.3	67.9	101.9	80.8	112.3	99.3	105.7	76.8	82.9	85.5	89	103.7	100.2	93.6	100.4	101.3	77.2
High	Q91ZA3	Propionyl-CoA carboxylase alpha chain, mitochondrial OS=Mus musculus OX=10090 GN=Pcca PE=1 SV=2	-0.02	0	-0.03	-0.02	-0.01	-0.02	0.12	0.14	0.12	0.940495	0.964274	0.791376	0.977532	0.943654	0.927593	0.690749	0.753228	0.934577	82.2	100.8	99.1	110.9	101.3	93.4	90.8	95.4	95.8	96.4	101.5	103.6	93.5	92.4	89.5	87.5	97.6	56.9	90.6	99	86	94.4	94.9	96.8	103.2	101.6	102.5	107.3	99.3
High	Q9JI91	Alpha-actinin-2 OS=Mus musculus OX=10090 GN=Actn2 PE=1 SV=2	-0.03	-0.08	0.07	0.14	0.16	-0.03	-0.23	-0.05	0.04	0.918867	0.552242	0.712036	0.968107	0.503301	0.897016	0.563232	0.857011	0.981162	110.7	111.7	100.8	94.6	101.8	118.7	106.7	99.9	91.9	98.5	91.3	87.4	99.6	104.7	106.5	113	90.7	147.6	98.1	99.7	111.4	116.8	102.3	95.1	89.3	85.8	107.5	89.5	92.7
High	Q8R4N0	Citramalyl-CoA lyase, mitochondrial OS=Mus musculus OX=10090 GN=Clybl PE=1 SV=2	0.04	0.03	0.02	0.07	-0.01	0.08	0.16	0.16	0.11	0.940495	0.85964	0.994588	0.994898	0.942404	0.896967	0.586968	0.641599	0.941052	82.2	100	81	97.7	99.5	94.1	99.7	99.5	86.4	94.3	96.5	94	92.5	88.7	103.4	95.8	97.9	76.8	98.3	85.7	92.1	89.6	97.3	112.7	103.5	105	106.4	109	125.2
High	P97855	Ras GTPase-activating protein-binding protein 1 OS=Mus musculus OX=10090 GN=G3bp1 PE=1 SV=1	0.04	0.09	-0.04	-0.02	0.2	-0.16	-0.15	-0.11	-0.07	0.940495	0.576753	0.879219	0.977532	0.496256	0.572952	0.841584	0.872976	0.957754	111	131.7	119.1	128.2	97.4	118	81.6	61	108	129.6	143.1	137.6	92.1	108.9	40.6	77.1	150.2		138.3	115	73.3	39.3	88.1	90.6	113.4	97.8	96.3	95.7	97.8
High	Q925I1	ATPase family AAA domain-containing protein 3 OS=Mus musculus OX=10090 GN=Atad3 PE=1 SV=1	0.12	0.07	-0.02	0.02	0.08	-0.09	-0.09	0.12	0.13	0.637922	0.651874	0.913551	0.994898	0.859267	0.795904	0.941119	0.784148	0.927948	85.5	95	90.5	124.3	101.6	83.6	56.4	18.4	115.8	110.6	151.6	147.5	61.2	83	5	87.8	149.8	208.6	113.1	113.5	118.5	68.9	45.1	46.9	141.6	127.1	129.7	130.5	35.6
High	Q9Z204	Heterogeneous nuclear ribonucleoproteins C1/C2 OS=Mus musculus OX=10090 GN=Hnrnpc PE=1 SV=1	0	0.03	-0.07	-0.07	-0.12	0.07	0	-0.04	-0.08	0.991862	0.854078	0.638792	0.952739	0.664402	0.947683	0.947151	0.942922	0.957754	116	144	133.4	150	86.7	72.8	76.3	69.5	133.7	138	158.3	154.5	87.5	88.9	81.2	68.7	82.8	81.7	115.7	125.1	93.2	73.7	110.2	70.6	127.4	150.7	78	130.9	75.9
High	Q9DBG5	Perilipin-3 OS=Mus musculus OX=10090 GN=Plin3 PE=1 SV=1	-0.08	-0.02	-0.04	0.07	-0.05	0.11	-0.09	0.08	-0.06	0.617025	0.933486	0.638792	0.994898	0.84769	0.801292	0.92976	0.88594	0.96765	112.3	98.4	95.4	108.1	93.2	111.3	113.2	113.6	97.2	98.2	114.7	102	105.2	102.4	97.4	110.4	92.9	84.3	102.6	104.7	92.4	97.4	101.1	103.5	97.7	120	102.3	104.1	94.6
High	Q9D0M3	Cytochrome c1, heme protein, mitochondrial OS=Mus musculus OX=10090 GN=Cyc1 PE=1 SV=1	0.03	0.01	0.08	0.19	0.21	-0.01	-0.04	0.11	0.21	0.947733	0.95834	0.650731	0.944015	0.248936	0.942234	0.973704	0.806477	0.731471	103.6	82.9	89.2	90.6	104.2	130.4	83.9	77	87.1	96	87.6	101.2	89.4	109.8	82.8	86.2	104.8	136.2	88.8	96.1	108.2	127.7	81.9	78	100.8	102.2	110.6	94.7	85.7
High	Q99KB8	Hydroxyacylglutathione hydrolase, mitochondrial OS=Mus musculus OX=10090 GN=Hagh PE=1 SV=2	0.18	0.18	0	-0.12	-0.03	-0.08	0.1	-0.15	-0.12	0.242565	0.044058	0.950428	0.904746	0.879164	0.733284	0.738369	0.56808	0.927948	106.2	104.8	120	99.8	73.5	82.9	109.1	105	116.3	105.7	113.8	111.4	88.2	94.4	88.6	114.2	116.9	75.3	110.9	113.6	78.1	84.9	91.7	104.9	115.2	89.1	93.5	105.2	82
High	Q5SSZ5	Tensin-3 OS=Mus musculus OX=10090 GN=Tns3 PE=1 SV=1	-0.11	0.12	-0.16	0.23	-0.05	0.26	-0.02	0.22	-0.11	0.722547	0.436632	0.321391	0.882522	0.891176	0.321382	0.973704	0.419105	0.938366	90	86.6	175.5	85.7	88.5	98.5	109.3	83.6	114.4	100	89.2	104.8	99.9	107	99.2	90.6	141.3	14.1	145.1	88.9	113	89.6	76.7	77.7	112.4	131.3	129.8	148.9	89.7
High	Q9CPU2	NADH dehydrogenase [ubiquinone] 1 beta subcomplex subunit 2, mitochondrial OS=Mus musculus OX=10090 GN=Ndufb2 PE=1 SV=1	0.23	0.11	0.12	0.16	-0.03	0.2	0.13	0.09	0.02	0.0453081	0.311496	0.321391	0.965774	0.876773	0.372963	0.65798	0.872976	0.98855	99.1	97.2	77.8	80.5	69.8	89.8	102.1	101.1	88.9	82.8	76.8	94.4	99.2	109.9	109.5	108.6	122.3	87.9	75.9	81.9	100.7	115.2	119	124	106.5	95.6	118.5	89	133.7
High	P20152	Vimentin OS=Mus musculus OX=10090 GN=Vim PE=1 SV=3	-0.05	-0.07	0	-0.14	0.05	-0.19	-0.12	-0.22	0	0.795376	0.654015	0.928508	0.853677	0.927162	0.204468	0.844355	0.242036	0.996798	123.2	130.9	107.6	105.8	108.3	94.2	111.9	101.3	106.5	92.9	111.3	81.6	117.9	103.2	101.3	104.3	99.3	63.4	121.7	90.3	96.5	92.7	115.2	110.5	86	56.4	107.9	73.5	125.1
High	Q8BMF3	NADP-dependent malic enzyme, mitochondrial OS=Mus musculus OX=10090 GN=Me3 PE=1 SV=2	0.01	0.01	0.03	0.41	0.14	0.23	-0.29	0.12	-0.07	0.999464	0.933486	0.953815	0.377158	0.622413	0.256917	0.348608	0.784148	0.957754	97.7	90.4	70.3	72.5	98.7	141.4	100.2	116.9	62	68.4	78.7	81.4	121.4	119.5	129.9	111.7	80.7	223.4	55.5	86.7	135	98.4	128.3	83.6	97.1	90.1	108.5	93.9	116.5
High	Q01853	Transitional endoplasmic reticulum ATPase OS=Mus musculus OX=10090 GN=Vcp PE=1 SV=4	-0.1	-0.06	-0.02	-0.05	-0.02	-0.05	-0.07	-0.05	-0.04	0.532848	0.757381	0.84737	0.968107	0.927162	0.844214	0.939034	0.872976	0.981162	102.5	123.8	103.6	113.8	111.1	98	97.2	94.9	108.4	97.3	109.8	100	98.7	98.1	98.3	93.8	99.8	102	104.1	96.5	92.9	84.3	101.7	91.9	100.5	90.8	95.2	94.7	93.6
High	Q8BIJ6	Isoleucine--tRNA ligase, mitochondrial OS=Mus musculus OX=10090 GN=Iars2 PE=1 SV=1	-0.03	-0.07	0	0.04	0.09	0.02	-0.04	0.05	0.1	0.908306	0.805989	0.917304	0.996327	0.836686	0.989116	0.992338	0.929711	0.946653	131.8	136.2	103.2	105	74.1	99	82	84.6	90.4	103.7	96.4	97.1	71.7	96.6	58.6	84.2	91.5	123.7	88.5	103.8	89.8	130.9	98.9	85.2	122.9	83.8	102.4	71.7	97.5
High	Q922Q1	Mitochondrial amidoxime reducing component 2 OS=Mus musculus OX=10090 GN=Mtarc2 PE=1 SV=1	-0.06	0.19	-0.22	0.01	0.32	-0.35	-0.06	0.04	0.23	0.91395	0.263194	0.230891	0.994898	0.120657	0.090978	0.966367	0.910814	0.64594	93.8	130.8	123.5	125.9	96.9	92.1	35.3	47.7	158.6	162.6	128.2	109.4	100.1	71.7	90.2	40.7	145.3		116.7	129.9	90.8	81.9	31.8	40.9	135.8	90.2	90	143.2	32.3
High	Q9CQQ7	ATP synthase F(0) complex subunit B1, mitochondrial OS=Mus musculus OX=10090 GN=Atp5pb PE=1 SV=1	0	0.03	-0.01	0.13	0.06	0.05	-0.09	0.05	-0.01	0.982317	0.887375	0.879219	0.977532	0.887193	0.976747	0.933591	0.952094	0.996798	105.8	104.2	114.6	93.3	75.5	110	95.6	96.7	109.2	112.5	94.2	102.2	98.9	101.1	105.9	103.9	124.8	106	109.2	103.9	94.8	94.2	90.6	82.7	112	108.2	111.7	111	94.2
High	Q6ZQ73	Cullin-associated NEDD8-dissociated protein 2 OS=Mus musculus OX=10090 GN=Cand2 PE=1 SV=2	-0.1	-0.1	0.03	-0.29	-0.02	-0.26	-0.06	-0.24	0.02	0.726093	0.680291	0.970434	0.439248	0.930854	0.171498	0.947151	0.394641	0.986055	108.3	103.8	124.2	128.9	94.6	86.8	106.8	101.8	102.7	99.7	100.6	88.7	84.1	92.4	106.6	96.4	135.7	97.5	112.3	97.3	90.7	100.9	88.6	113.9	95.6	45.2	106.2	76.9	95.7
High	Q64105	Sepiapterin reductase OS=Mus musculus OX=10090 GN=Spr PE=1 SV=1	0.07	0.07	0.02	0.09	0.07	0.01	0.05	0.07	0.06	0.824132	0.594535	0.989295	0.994898	0.864628	0.983428	0.883414	0.921073	0.970788	87.7	78	96.9	99.8	106	101.3	91.9	92.9	92.6	90.8	97.8	99	98.6	95.3	104.4	100.6	100.8	82.1	106.4	95.1	97.9	106.1	92.7	100.6	109	119.5	107.6	95.6	96
High	Q9R0P5	Destrin OS=Mus musculus OX=10090 GN=Dstn PE=1 SV=3	0.1	0.04	0.04	0.26	0.17	0.08	-0.2	-0.04	-0.1	0.657819	0.832742	0.895624	0.81943	0.499893	0.905068	0.638947	0.886742	0.942773	126.3	89.9	143	113.8	79.3	104.2	108.2	115	148.2	133.3	133.4	130.3	114.1	106.1	99.8	104.5	88.1	213.2	97.7	68.7	111.8	81.4	107	82	80.4	73.4	81	80	105.6
High	Q07076	Annexin A7 OS=Mus musculus OX=10090 GN=Anxa7 PE=1 SV=2	0.06	0	0.05	0.1	0.16	-0.04	-0.04	-0.02	0.11	0.850671	0.933486	0.921138	0.987315	0.631528	0.92441	0.995885	0.987538	0.938366	109.4	79.7	62.9	59.5	123.9	126.3	132.2	111	71.3	63.6	59.9	49.8	142.8	155.8	144.1	129.2	65.2	165.5	64.2	61.5	111.5	137.7	131.1	103.9	60	62.6	124.8	69.4	113.5
High	O08553	Dihydropyrimidinase-related protein 2 OS=Mus musculus OX=10090 GN=Dpysl2 PE=1 SV=2	-0.07	-0.05	0.01	-0.02	0.01	-0.03	-0.03	0.02	0.02	0.695853	0.851685	0.960876	0.981742	0.984299	0.874606	0.995885	0.99412	0.984548	114.8	101.2	98.2	96.8	106.9	111.2	97.1	89.4	92.3	82.8	98.9	99.1	111.6	91.7	102.5	105	84.8	65	92.7	87.7	96.1	106.6	105.8	104.2	129.1	82.3	90.3	88.1	123.1
High	Q9CQM9	Glutaredoxin-3 OS=Mus musculus OX=10090 GN=Glrx3 PE=1 SV=1	0.09	-0.18	0.11	-0.39	0.02	-0.44	0.32	-0.27	0.4	0.850671	0.553681	0.793157	0.187902	0.971644	0.0337044	0.378949	0.498285	0.123444	132.9		138.2	140	95.1	52	66.3	55.7	104.6	140.8		83.8	47.2	62.5	74	84.3	174.8	258.5	140.2	139.6	79.3	80.7	75.6	78.3	120.4	88.5	95.5	105	41.4
High	P53702	Holocytochrome c-type synthase OS=Mus musculus OX=10090 GN=Hccs PE=1 SV=2	0.05	-0.16	0.15	0.02	0.03	0.06	-0.25	-0.26	0.02	0.908626	0.534469	0.535102	0.994898	0.966517	0.946662	0.633525	0.51308	0.984958	128.7	115.9	89.4	108.9	64	168.5	116.3	100.4	106	104	107	104.9	95.4	108.6	61.8	124.7	114.7	105.9	109.6	113.5	75.2	162.7	94.9	64.8	88.3	82.5	83.5	90.7	92.1
High	Q9CQH7	Transcription factor BTF3 homolog 4 OS=Mus musculus OX=10090 GN=Btf3l4 PE=1 SV=1	-0.05	-0.04	0	-0.04	-0.1	0.02	0.07	0.02	-0.02	0.925251	0.958348	0.951237	0.973347	0.750114	0.999129	0.85239	0.949054	0.985764	112.4	144.4	165.2	126.4	98	76.7	87.2	81.9	98.5	111	137.5	104.7	87.2	79.1	96.7	86.7	130	116	136.9	121.3	85.2	44.7	94.4	86.6	99.9	113.7	56.8	117.6	140.7
High	P56375	Acylphosphatase-2 OS=Mus musculus OX=10090 GN=Acyp2 PE=1 SV=2	-0.04	-0.01	-0.02	-0.03	-0.02	-0.03	0.04	0.03	0.06	0.855233	0.983538	0.857143	0.977532	0.903987	0.890247	0.910482	0.987538	0.96765	108.8	114.1	98.8	94	79.6	114.5	87.3	97.5	94.4	96.3	113.7	101	102.1	96.2	100.3	99.1	94.7	124.8	103.6	110.2	95.2	101.4	102.8	75	91.2	108.3	95.6	70.7	102
High	O70250	Phosphoglycerate mutase 2 OS=Mus musculus OX=10090 GN=Pgam2 PE=1 SV=3	0.11	0.08	0.04	-0.15	-0.1	-0.09	0.14	-0.18	-0.01	0.549701	0.493246	0.926199	0.834434	0.653582	0.650989	0.654934	0.377676	0.99117	95.3	90.8	99.8	107.1	107.4	95	108.8	92.3	100.5	98.3	97.2	95.1	102.7	101.1	110.8	102.4	102.6	83.5	113.8	94.8	100.1	99.3	97.4	123.7	88.9	92.5	97.2	88.2	104.2
High	P0C0S6	Histone H2A.Z OS=Mus musculus OX=10090 GN=H2az1 PE=1 SV=2	0.31	0.39	-0.07	0.38	0.18	0.18	-0.02	-0.05	-0.3	0.0875324	0.00140131	0.79579	0.455408	0.591334	0.688927	0.985641	0.952094	0.407068	94.5	59.1	80.6	70.3	104.5	138.1	62.7	77.9	111.8	104.7	85.2	120.7	145.4	181.8	67.9	80.1	120.8	215.4	186.6	116	88.4	57.6	67.3	103.1	92.9	163.7	177.7	143.2	26.8
High	Q9D6K8	FUN14 domain-containing protein 2 OS=Mus musculus OX=10090 GN=Fundc2 PE=1 SV=1	0.17	0.17	-0.01	0.09	0	0.11	-0.19	-0.24	-0.34	0.341178	0.0977117	0.917304	0.994898	0.971644	0.822442	0.65798	0.261606	0.274772	108.1	88.6	107.5	73.2	94.2	141.1	105.4	105.5	95.4	100	85.6	96	128.2	161.3	127.7	139.7	98.9	166.7	92.6	128.5	173.6	119.7	106.6	43.3	89.4	81.9	97.7	85.4	77.4
High	O35226	26S proteasome non-ATPase regulatory subunit 4 OS=Mus musculus OX=10090 GN=Psmd4 PE=1 SV=1	-0.16	-0.07	-0.07	0.23	0.17	0.05	-0.33	0.1	-0.14	0.495283	0.887375	0.712036	0.86606	0.591334	0.979418	0.347608	0.800411	0.911621	123.6	135.9	120	90.2	112.1	94.8	110.3	92.5	124.9	116	89	85.3	124.9	95.1	113.3	108.1	85.6	104	92.2	117.7	107.2	89.3	106.9	65.7	89.8	87.4	107	116.3	113.1
High	O54724	Caveolae-associated protein 1 OS=Mus musculus OX=10090 GN=Cavin1 PE=1 SV=1	0.04	0.09	-0.06	0.07	0.03	0.08	-0.06	0.04	-0.08	0.941652	0.428034	0.535102	0.994898	0.971644	0.897629	0.947151	0.968	0.957754	96.7	98.8	104.7	102.4	82.3	93.9	95.3	69.3	109.7	103.9	106.2	117.5	94.8	103.5	87.9	106.3	110.5	119.5	105.5	113.8	108.1	73	92.3	87.1	92	121.4	109.6	115.3	98.3
High	P46412	Glutathione peroxidase 3 OS=Mus musculus OX=10090 GN=Gpx3 PE=1 SV=2	0.14	-0.02	0.2	0.55	0.31	0.22	0	0.43	0.38	0.522781	0.983941	0.237436	0.0893353	0.0742071	0.442177	0.947151	0.0183369	0.160897	140.9	110.8	55.4	78.6	74.7	102.3	83.4	71.6	69.9	62.9	110.2	106.9	58.8	92.4	52.4	102.6	78.9	218.7	84.5	99.3	115.4	117	67.4	95.7	120.1	183.7	121.4	138	151.2
High	P42125	Enoyl-CoA delta isomerase 1, mitochondrial OS=Mus musculus OX=10090 GN=Eci1 PE=1 SV=2	0.02	-0.02	0.03	0.06	-0.02	0.05	0.05	0.08	0.03	0.970701	0.940589	0.966978	0.996317	0.90239	0.97833	0.899078	0.904669	0.984548	91	102.1	96.6	100	90.5	96.6	100.8	104.9	91.9	92.4	101.1	105.9	98.3	92.8	97	86.6	100.7	95.9	100.2	103.5	94.3	95.6	97.4	107	99.4	111.3	105.7	101.5	115.7
High	Q99K48	Non-POU domain-containing octamer-binding protein OS=Mus musculus OX=10090 GN=Nono PE=1 SV=3	0.23	0.1	0.13	0.44	0.31	0.12	-0.26	-0.06	-0.06	0.412766	0.654015	0.692233	0.285706	0.248936	0.852685	0.693943	0.94534	0.970809	104	98.3	121.9	79.1	83.3	114	89.8	86.5	116.8	81.5	86.7	125.7	101.1	110.3	97.7	109.5	139.1	78.6	118.7	92.7	124.7	122.5	120.4	103.9	99.3	85.3	118	92.5	143.6
High	P26041	Moesin OS=Mus musculus OX=10090 GN=Msn PE=1 SV=3	0.06	0.02	0.03	0.16	-0.01	0.17	-0.19	-0.08	-0.21	0.848525	0.932273	0.961154	0.965774	0.943654	0.507097	0.668889	0.782776	0.731471	121.5	106.9	126.5	98.2	92.1	104.6	100.3	106.5	122.6	107.1	98.4	104.6	98.1	109.2	100.9	100.1	119	94.9	120.8	113.2	103.3	97.4	108.4	101	102.9	114.4	115.2	103.3	106.7
High	Q3UIU2	NADH dehydrogenase [ubiquinone] 1 beta subcomplex subunit 6 OS=Mus musculus OX=10090 GN=Ndufb6 PE=1 SV=3	-0.2	-0.13	-0.05	-0.2	-0.06	-0.1	0.08	0.11	0.13	0.0711539	0.272624	0.613415	0.73303	0.811799	0.604308	0.804476	0.820224	0.925261	101.2	114.5	110.8	113.5	111.8	82.9	96.5	90	105.4	99	105.6	107.9	97.7	93.7	91.8	70.1	109.5	14.7	97.9	89.2	76.5	93.8	89.6	116.4	122.7	108.1	67.7	99	105.6
High	P35700	Peroxiredoxin-1 OS=Mus musculus OX=10090 GN=Prdx1 PE=1 SV=1	-0.02	-0.02	-0.01	-0.09	-0.02	-0.06	-0.09	-0.11	-0.06	0.929296	0.937546	0.889891	0.944015	0.917356	0.801292	0.92976	0.685061	0.96765	105.1	118.3	111.3	113.4	100.3	99.3	97.7	94.9	109.2	102.9	114.3	115.4	95	97	94.7	101.7	112.6	98.1	105.5	113.6	99.9	94.8	96	87.2	100.1	101.8	95.2	101.4	89.7
High	Q6PB66	Leucine-rich PPR motif-containing protein, mitochondrial OS=Mus musculus OX=10090 GN=Lrpprc PE=1 SV=2	-0.03	-0.02	0	0.1	0.04	0.04	-0.13	-0.01	-0.08	0.894029	0.954693	0.93347	0.987315	0.943654	0.981285	0.828494	0.929167	0.957754	95.6	106	103.6	93.6	105.6	115.3	114.6	111.5	90	94.2	93.7	84	103	106.8	132	113.6	89.4	154.9	91.9	86.5	111.7	108.5	112.6	81.4	93.1	75.3	103.2	93.2	105.4
High	P63028	Translationally-controlled tumor protein OS=Mus musculus OX=10090 GN=Tpt1 PE=1 SV=1	0.06	0.09	0.04	0.24	0.19	0.08	-0.21	-0.02	-0.09	0.882391	0.447024	0.926199	0.852263	0.310028	0.890247	0.601087	0.927161	0.948175	119.8	108.5	116.7	96.6	71.6	81	96.1	97.1	120.2	110.1	138.5	115.3	107.4	100.7	87.4	87.7	118.3	75.9	139.6	112.5	96.4	88.6	100.1	74.5	129.4	98.8	121.6	104.3	110
High	Q9CPY7	Cytosol aminopeptidase OS=Mus musculus OX=10090 GN=Lap3 PE=1 SV=3	0.02	-0.02	0.06	0.15	0.01	0.14	-0.06	0.07	-0.01	0.970701	0.947582	0.795926	0.966471	0.982082	0.683215	0.959741	0.916298	0.996798	103.1	105.7	94.4	125.5	90.9	107.5	106.7	106.5	93.1	93.9	99.8	88.9	69.8	118.8	111.7	112.4	96.8	142.5	106.1	92	96.7	100.1	94.6	83.9	102.4	77.9	134.4	88.1	105
High	Q9D1A2	Cytosolic non-specific dipeptidase OS=Mus musculus OX=10090 GN=Cndp2 PE=1 SV=1	0.09	-0.2	0.22	-0.28	-0.6	0.52	0.08	-0.04	-0.37	0.876177	0.436632	0.333379	0.455408	0.00137601	0.020318	0.892242	0.987538	0.188778	95.5	122.1	80	71.5	168.6	141.1	131.5	120.9	59.7	84.7	140.5	113.7	104.4	110.4	116.2	89.8	114.1	153.2	117.6	82.9	113	122.6	141.6	151.2	125	117.9	111.5	85.7	117.4
High	Q8QZT1	Acetyl-CoA acetyltransferase, mitochondrial OS=Mus musculus OX=10090 GN=Acat1 PE=1 SV=1	-0.02	-0.01	-0.01	0.07	-0.02	0.1	0.04	0.11	0.03	0.941928	0.976393	0.889891	0.994898	0.903987	0.852685	0.91937	0.820224	0.984548	99.4	101.9	100.8	102	103.6	108.4	87.2	92.3	84.3	90.1	104.5	103.7	100.1	105.9	96.6	94.1	97.8	76.8	88.2	99.9	98.6	89.9	94.6	89.1	108.4	104	108	104.7	101.1
High	Q0II04	Nebulette OS=Mus musculus OX=10090 GN=Nebl PE=1 SV=1	-0.05	-0.03	-0.01	-0.02	0.02	-0.04	-0.1	-0.05	-0.05	0.808814	0.917044	0.858685	0.980316	0.994791	0.852685	0.908001	0.859152	0.981162	113.8	112	112.8	101.7	85.2	96.6	96.6	100.5	110.3	110.6	104.7	108.3	94.3	91.4	90.9	98.7	110.6	73.3	110.1	112.6	97.3	91.4	94.2	95.8	103.6	104	102.5	106.9	88.3
High	Q8VIJ6	Splicing factor, proline- and glutamine-rich OS=Mus musculus OX=10090 GN=Sfpq PE=1 SV=1	0.17	0.18	0.02	0.12	0.02	0.16	-0.11	-0.12	-0.23	0.586581	0.315365	0.996172	0.977532	0.971644	0.735608	0.932968	0.872976	0.64594	77.1	77.5	118.1	112.4	57.6	102.5	109	94.6	108.7	76.7	83.3	100.5	122.8	102.8	95.2	88.1	109.2	57.9	120.9	67.9	105.5	95.2	106.5	100.9	86.7	100.5	124.5	72.5	96.1
High	Q9CPU0	Lactoylglutathione lyase OS=Mus musculus OX=10090 GN=Glo1 PE=1 SV=3	0.01	0.03	0.05	-0.12	-0.22	0.1	0.03	-0.12	-0.19	0.992124	0.858551	0.868723	0.903484	0.10038	0.840766	0.934265	0.648393	0.765303	118.3	137.7	110.1	108.5	104.3	82.4	98.7	89.1	97.8	105.5	108.9	115.1	117.9	100.5	103.9	104.1	105.1	122	92.8	100.4	106.4	104.6	99.4	97.4	108.5	103.6	87.3	104.9	107.9
High	Q3URD3	Sarcolemmal membrane-associated protein OS=Mus musculus OX=10090 GN=Slmap PE=1 SV=2	0	-0.14	0.16	0.42	0.14	0.31	-0.22	0.17	0.08	0.982317	0.222448	0.0903812	0.352312	0.637785	0.0526211	0.5637	0.611362	0.957754	116	108.6	101.5	96	115.8	98.4	105.4	91.7	92.9	79.4	94.8	74.5	101.5	86.2	95.4	108.2	98.6	116.9	125.2	99	91.1	112.2	105.9	95.8	115.8	109.6	131.7	130.8	111.6
High	Q9CXS4	Centromere protein V OS=Mus musculus OX=10090 GN=Cenpv PE=1 SV=2	-0.04	-0.03	0	0.05	0.03	0	0.2	0.24	0.2	0.947597	0.994	0.951911	0.999939	0.948401	0.98783	0.635875	0.419359	0.761627	90.9	105.7	84.7	123.3	80	99.5	96.8	82.7	106.9	118.6	112.8	88.2	77.7	96.3	69.7	84.2	84.1	107.4	113.5	138	90	81.4	78.4	69.4	160.1	101.2	103.9	133.3	66.5
High	P63323	40S ribosomal protein S12 OS=Mus musculus OX=10090 GN=Rps12 PE=1 SV=2	0.08	0.09	0.01	0.25	0.15	0.03	-0.42	-0.33	-0.31	0.784889	0.473939	0.978329	0.830849	0.591334	0.98783	0.0569943	0.0284209	0.37953	128.2	131.6	150.8	111.4	73.6	88.4	102.9	79.7	133.1	123.2	125.5	144	101	110.1	82.2	102.9	142.9	128.5	151.2	123.5	118.9	58.6	85.8	61.2	91.3	92.5	130.6	109.1	97.6
High	Q9JLZ3	Methylglutaconyl-CoA hydratase, mitochondrial OS=Mus musculus OX=10090 GN=Auh PE=1 SV=1	-0.12	-0.09	-0.04	-0.03	-0.06	-0.02	0.12	0.17	0.15	0.42499	0.539657	0.677414	0.977532	0.790305	0.93419	0.675084	0.624213	0.908124	93.9	100.6	98.7	109.8	93.5	93.7	96.5	93	94.5	97.5	98.6	100	72.4	92.5	86.2	85.1	101	80.8	92.1	94.7	79.6	93.2	91.2	80.5	106.5	101.3	118.5	109.1	98.8
High	P48774	Glutathione S-transferase Mu 5 OS=Mus musculus OX=10090 GN=Gstm5 PE=1 SV=1	6.64		6.64					-6.64		1.72527e-16		1.82442e-16					1.89157e-16																			4800
High	Q6ZWV7	60S ribosomal protein L35 OS=Mus musculus OX=10090 GN=Rpl35 PE=1 SV=1	0.02	-0.03	0.15	-0.28	-0.18	-0.13	0.19	-0.15	0.16	0.962652	0.958348	0.378346	0.458679	0.339537	0.566022	0.499443	0.709082	0.86318	120	136.8	73.5	98.1	74	101.3	91.2	108	85.4	84.7	74.2	65.6	85.6	117.7	113.3	97.5	94.8	65.3	128.4	111.3	82	110.1	100.7	47	171.3	88.6	127.2	92.2	63.4
High	Q3TTY5	Keratin, type II cytoskeletal 2 epidermal OS=Mus musculus OX=10090 GN=Krt2 PE=1 SV=1	1.33	-0.32	1.92	0.16	-0.12	-0.3	0.19	-1.56	0.21	1.72527e-16	0.0516862	1.82442e-16	0.95467	0.760528	0.186778	0.635875	1.89157e-16	0.735196	36.5	58.1	21.8	32.2	12	117.2	12.4	26.4	23.5	25.7	34.8	18.6	11		7.3		44.4	91.9	43.7	82	1815.6	22	850.3	104.5	95.4	15.8	35.9	55.2
High	Q9CQX8	Alpha-ketoglutarate dehydrogenase component 4 OS=Mus musculus OX=10090 GN=Mrps36 PE=1 SV=1	-0.02	0.03	-0.03	-0.02	-0.03	0.02	0.1	0.06	0.02	0.947597	0.880603	0.778232	0.977532	0.881422	0.989962	0.761446	0.929665	0.987216	100	123.2	126.1	114.4	77.3	81.8	88.8	91.8	117.7	109.6	107.1	116	83.5	77.9	87.4	88.3	117.3	56.4	99.1	102	84.3	90.7	88.3	91	116.8	88.7	100.9	92.9	112.6
High	Q8R1I1	Cytochrome b-c1 complex subunit 9 OS=Mus musculus OX=10090 GN=Uqcr10 PE=1 SV=1	0.36	0.17	0.21	0.52	0.32	0.15	-0.16	-0.04	-0.01	0.000262049	0.0565337	0.0108822	0.137447	0.0124983	0.650989	0.745987	0.884199	0.996798	93	67.7	83.1	83.1	85.2	106.5	81.4	77.9	85.2	107	85	82.5	87.7	99.6	95.5	83.8	125.2	649.3	104.4	112.5	106.3	93.4	80.1	50.7	109.2	80.1	136	84.4	82.2
High	Q9CPU4	Microsomal glutathione S-transferase 3 OS=Mus musculus OX=10090 GN=Mgst3 PE=1 SV=1	0.37	-0.06	0.23	0.18	0.34	-0.27	-0.37	-0.46	0	0.0025406	0.860247	0.0206475	0.944015	0.0196221	0.104907	0.14885	0.00728181	0.996798	79.7	69.9	173	121.9	104.9	231.4	42.7	29.3	97.2	104.9	126.3	109.7	99.3	166	34.9	93.8	100.1	223.8	133.5	147.5	167.5	97.2	54.6	13	57.2	60.9	108.2	88.3	19.8
High	P58252	Elongation factor 2 OS=Mus musculus OX=10090 GN=Eef2 PE=1 SV=2	-0.01	0.02	-0.02	-0.04	0.05	-0.07	-0.12	-0.09	-0.06	0.962652	0.920329	0.854762	0.977532	0.927162	0.782763	0.859597	0.730709	0.96765	94.5	93.5	92.1	94	115.5	102.3	105.8	101.8	109.8	88.3	91.1	91.6	102.9	113.1	129.6	120.2	91.4	82.3	94.5	91.9	106.1	96.3	96.8	95.2	102.1	77.3	92.4	86.3	92.7
High	Q9CQE8	RNA transcription, translation and transport factor protein OS=Mus musculus OX=10090 GN=RTRAF PE=1 SV=1	-0.17	-0.26	0.23	6.64	6.64	0.35	-6.64	-0.12	-0.29	0.614043	0.234979	0.392379	3.45455e-16	3.44318e-16	0.255523	3.89744e-16	0.886957	0.429752	183.1	260.5	184.4	144.4				179.9	128.7	150	222.9		84.2	99.7		142.7	129.1	496.2	142.8	195.2	159.1	352.4			172.7		152.6	104.1
High	P03888	NADH-ubiquinone oxidoreductase chain 1 OS=Mus musculus OX=10090 GN=Mtnd1 PE=1 SV=3	0.15	-0.04	0.14	1.63	0.19	0.22	-0.88	0.04	-0.25	0.461434	0.936232	0.515944	7.33713e-15	0.531033	0.505301	5.4379e-06	0.923222	0.584209	80.8	77.7	45.1	37	94.9	150.6	154.8	90.2	49.2	51.7	78.4	47.2	204.7	128	212.7	264.8	60.3	604.1	42	51.4	194	160.3	246.8	35.2		65.7	106.4	60.2	125.7
High	Q9DCT8	Cysteine-rich protein 2 OS=Mus musculus OX=10090 GN=Crip2 PE=1 SV=1	0.01	0.04	0	-0.14	0.07	-0.24	0.01	-0.15	0.07	0.998779	0.813977	0.944299	0.86606	0.861324	0.0828979	0.945446	0.51944	0.960033	114.5	107.2	117.8	103	117.2	99.5	81	61.5	108.1	116.1	102.3	107.5	86.4	105.2	74.7	96	110.7	65	117.7	102.4	111.2	112.2	81.7	94.2	102.6	74.4	93.5	92.9	95.2
High	P50171	(3R)-3-hydroxyacyl-CoA dehydrogenase OS=Mus musculus OX=10090 GN=Hsd17b8 PE=1 SV=2	0.12	0.02	0.07	0.24	0.04	0.21	0.07	0.19	0.07	0.487304	0.932273	0.724259	0.85021	0.943654	0.309234	0.846508	0.537455	0.957754	95.2	92.7	102.2	105.4	88.5	107.6	81.1	82	88.5	86.9	96.1	101.1	89.8	107.1	94.9	88.2	94.7	99.5	100.6	99.4	104.2	101.1	97.4	88.9	103.4	122.5	123.1	117	108.5
High	P62858	40S ribosomal protein S28 OS=Mus musculus OX=10090 GN=Rps28 PE=1 SV=1	0.24	0.18	-0.03	-0.12	-0.08	0.19	0.12	-0.03	-0.13	0.293118	0.295405	0.910451	0.896362	0.867479	0.645133	0.761446	0.987538	0.927948	104	108.9	89.8	106.4	53.3	80.5	81.6	49.2	90.1	85.3	147.7	109.2	76.6	120.6	77.8	113.2	105.1	469.7	132.7	88.6	98.9	70.4	116.1	79	86.5	63.3	115.5	79.8	112.1
High	P14206	40S ribosomal protein SA OS=Mus musculus OX=10090 GN=Rpsa PE=1 SV=4	-0.12	0.02	-0.09	0.06	0.13	-0.04	-0.23	-0.02	-0.09	0.389083	0.927496	0.243444	0.996272	0.654973	0.859469	0.558123	0.929167	0.948175	112.5	114.8	88.6	100.3	117.3	98.6	114.6	83.3	102.7	96.5	126.4	101.7	115.5	118.8	99.9	99	95.6	115.5	97	96.8	102.5	85.2	118.1	99.7	87.2	77.9	101.3	87.4	113.8
High	Q3V384	AFG1-like ATPase OS=Mus musculus OX=10090 GN=Afg1l PE=1 SV=1	-0.02	0.01	0.01	-0.03	0.08	-0.15	-0.17	-0.15	0	0.970701	0.947598	0.950428	0.977532	0.84769	0.357852	0.728398	0.618967	0.996798	82.8	109.8	125.1	114.2	175.3	106.2	88.2	87	119.9	93.7	126	102.6	86.2	139	85	105.6	86	32.1	65.9	73.7	136.4	103.4	95.8	83	95.8	79.8	82.6	77.8	92.6
High	Q9CQM5	Thioredoxin domain-containing protein 17 OS=Mus musculus OX=10090 GN=Txndc17 PE=1 SV=1	0.01	-0.06	0.01	0.12	0.01	0.16	-0.2	0.06	-0.06	0.978526	0.874593	0.981977	0.977532	0.99133	0.59436	0.654805	0.916298	0.96765	103.8	106.8	118.9	141	111.1	68	83.5	82.3	113.6	48.1	123.1	129.4	51.5	70.3	87.9	79.6	135	94.8	128	98.8	76.2	80.9	101	112.8	165.9	115.1	128.9	131.1	99.4
High	Q7TMM9	Tubulin beta-2A chain OS=Mus musculus OX=10090 GN=Tubb2a PE=1 SV=1	-0.13	-0.08	-0.06	-0.21	0	-0.17	-0.16	-0.2	-0.05	0.604741	0.848633	0.730626	0.693155	0.971644	0.507097	0.793157	0.59659	0.97987	91.8	118.4	121.3	143.3	105.3	97.2	107.3	91.9	144.1	105.7	130	121.4	81.3	85.2	67.4	100.4	95.8		102.8	120.8	87	84.3	139	112.8	87.9	35.7	95.3	78.5	101
High	Q8BZF8	Phosphoglucomutase-like protein 5 OS=Mus musculus OX=10090 GN=Pgm5 PE=1 SV=2	0.05	-0.07	0.15	0.29	0.25	0.05	-0.23	-0.05	0.14	0.884362	0.885385	0.426155	0.737512	0.233661	0.979418	0.633525	0.929167	0.925261	121.7	97.3	99.6	77.3	86	133.1	95.7	99.1	74.6	75.2	87.2	78.7	107.1	145.4	85.1	73.2	79.1	374.9	105.4	82.4	136.5	109.9	101.5	80.4	88	69.1	127.5	76.2	94.1
High	Q9JHU4	Cytoplasmic dynein 1 heavy chain 1 OS=Mus musculus OX=10090 GN=Dync1h1 PE=1 SV=2	0	0.01	-0.04	-0.07	-0.01	-0.04	-0.06	-0.02	-0.03	0.978526	0.949207	0.638792	0.952739	0.934451	0.852685	0.946265	0.929167	0.984548	113.2	118	103.8	119	138.3	85.9	123.4	51.3	101.1	101.2	118.9	97.4	96.5	113.7	157.3	131.2	95.4	124.1	108.2	99.8	110.5	69.9	69.9	100.5	82.1	63	102.1	90.2	65
High	P00405	Cytochrome c oxidase subunit 2 OS=Mus musculus OX=10090 GN=Mtco2 PE=1 SV=1	0	-0.06	0.03	0.24	0.18	0.13	-0.11	0.12	0.09	0.978526	0.779856	0.93347	0.85021	0.384302	0.733284	0.896083	0.784148	0.948175	106.3	107.3	81	84.1	117.7	108.6	97	103.1	76.5	95.7	112.2	103.4	100.2	96.7	87.8	102.9	88.4	162.9	78.9	77.4	91.6	103	102.4	95.1	110.6	107.4	119.3	101.4	111.1
High	Q9Z1E4	Glycogen [starch] synthase, muscle OS=Mus musculus OX=10090 GN=Gys1 PE=1 SV=2	0.09	0.02	-0.03	-0.06	0.12	-0.1	0	-0.02	0.01	0.728839	0.911297	0.857143	0.965774	0.733029	0.782315	0.947151	0.984544	0.99117	77.5	116.6	93.3	101.2	129	132.8	63.3	85.1	93.6	85.4	75.3	97.5	101.2	123.1	89.3	112.1	91.4	247.2	124	67.8	85.6	90.8	109.1	108.6	89.8	111.7	88.4	56.6	95.8
High	Q8WTY4	Anamorsin OS=Mus musculus OX=10090 GN=Ciapin1 PE=1 SV=1	6.64		6.64					-6.64		1.72527e-16		1.82442e-16					1.89157e-16																			4800
High	P11404	Fatty acid-binding protein, heart OS=Mus musculus OX=10090 GN=Fabp3 PE=1 SV=5	0.07	0.19	-0.09	0.11	0.03	0.01	-0.11	-0.05	-0.19	0.774619	0.024666	0.292362	0.987315	0.970349	0.986095	0.896083	0.851528	0.765303	118.4	84.3	88.2	67.5	65.5	36.5	109.1	140.6	66	76.7	104.8	67	145.6	151.1	126.6	158.9	66.1	226.7	84.1	83.8	128.1	136.4	122.6	89.8	58.1	49.5	104.8	63.6	157.5
High	Q93092	Transaldolase OS=Mus musculus OX=10090 GN=Taldo1 PE=1 SV=2	0.01	-0.06	0.08	-0.06	-0.07	0	0.03	-0.01	0.04	0.991862	0.812077	0.701412	0.965774	0.776069	0.959265	0.919682	0.954882	0.981162	91.9	96.2	100.7	95.7	64.3	91.1	96.5	109.5	108.1	93.8	90.7	120.3	73.7	79.9	104.1	68.8	110.1	29.8	135.3	92.6	76.5	73.2	86.1	139.4	137.7	93.9	113.8	97	118.2
High	Q9D8E6	60S ribosomal protein L4 OS=Mus musculus OX=10090 GN=Rpl4 PE=1 SV=3	0.02	0.04	0.03	-0.25	-0.07	-0.16	0.24	-0.04	0.11	0.973122	0.803128	0.960876	0.572949	0.744894	0.291529	0.317927	0.884199	0.938366	100.3	107.5	87.1	118.2	75.6	80.3	83.1	92.3	87.1	89.5	132	99.8	80.1	95.8	103.9	81.5	97	44	118.3	105.7	89.3	83.2	101.6	88	143.7	96.2	107.8	109.3	93.6
High	Q91WK5	Glycine cleavage system H protein, mitochondrial OS=Mus musculus OX=10090 GN=Gcsh PE=1 SV=2	-0.06	-0.01	-0.04	-0.14	0.05	-0.19	0.02	-0.03	0.07	0.884362	0.998938	0.771408	0.85021	0.927162	0.19171	0.939034	0.940788	0.96765	112	120.7	110.9	121.2	112.3	99.5	95.4	73.8	100.2	112	131	117.9	85.3	70.9	78.7	79.8	92.4	35.9	95.7	106.9	70	89.6	95.3	106.4	128.7	100.9	103.7	107.3	100.7
High	Q80XN0	D-beta-hydroxybutyrate dehydrogenase, mitochondrial OS=Mus musculus OX=10090 GN=Bdh1 PE=1 SV=2	-0.27	-0.15	-0.09	0.13	0.4	-0.29	0.26	0.66	0.86	0.00684157	0.14365	0.28732	0.977532	0.000824281	0.0252636	0.27135	1.66349e-06	4.89218e-06	97.6	68.8	78.9	84.4	102.8	87.4	102	82.6	80.6	80.4	71.9	56.4	88	81.4	76.1	104	63.5	44.2	61.5	55.4	69.6	106.9	72.6	84.6	104.9	133.4	103.6	101.7	107
High	Q8BVI4	Dihydropteridine reductase OS=Mus musculus OX=10090 GN=Qdpr PE=1 SV=2	0.03	0.15	-0.12	0.06	0.07	-0.01	-0.06	-0.02	-0.03	0.951236	0.0865845	0.121337	0.994898	0.854074	0.942234	0.945446	0.923222	0.981162	77.9	96.5	101.6	107.6	105.9	90.8	110.3	87.5	110.4	103.1	98.9	97.9	95.7	101.3	87	103.1	103.3	78.7	112	104.8	76.4	98.7	91.8	99.9	103.7	110.3	99.9	107.3	92.5
High	P14131	40S ribosomal protein S16 OS=Mus musculus OX=10090 GN=Rps16 PE=1 SV=4	-0.18	-0.18	-0.01	0.19	0.21	-0.01	-0.52	-0.1	-0.09	0.522781	0.478086	0.950033	0.939523	0.531033	0.986095	0.117078	0.916298	0.948175	162.6	126.1	103.6	89.2	96.6	118.6	112.7	48.9	90.3	94.7	110.5	91.1	99.6	105.9	106.1	110.1	91.4	316.1	110.2	97.8	132.5	71.9	129.6	73.1	94.5	68.3	102	84.8	110.6
High	Q9QZ23	NFU1 iron-sulfur cluster scaffold homolog, mitochondrial OS=Mus musculus OX=10090 GN=Nfu1 PE=1 SV=2	-0.07	-0.08	-0.09	-0.39	-0.14	-0.31	0.16	-0.11	0.06	0.840924	0.852165	0.494383	0.192592	0.547958	0.0597629	0.635875	0.836409	0.96765	107.1	131.2	97.9	129.1	131.4	37.4	88.9	83.5	120	110.2	118.9	112	101.4	86.2	93	51.5	101.6		81.9	95.6	84.5	95.5	103	124	91.7	69	85.5	96.6	126.2
High	Q6NXH9	Keratin, type II cytoskeletal 73 OS=Mus musculus OX=10090 GN=Krt73 PE=1 SV=1	0.29	-0.88	1.91	0.61	0.44	0.39	-0.83	-1.52	0.49	0.230121	3.37718e-08	1.82442e-16	0.0364488	0.109003	0.161173	0.0276373	1.89157e-16	0.0328687					40.8	999.4	113.1				61.5							35		138.5	1123.9		1096.6	230.8	135.1	48.3	97.4
High	P10649	Glutathione S-transferase Mu 1 OS=Mus musculus OX=10090 GN=Gstm1 PE=1 SV=2	0.09	0.01	0.11	0.43	0.09	0.31	0.05	0.35	0.15	0.673817	0.933486	0.342092	0.311976	0.783545	0.0618363	0.883414	0.0500368	0.885978	74.3	84.8	76	79.8	86.4	114.3	97.1	103.3	66.1	76.8	80.5	97.4	95.7	122.4	115	108.7	79.7	201.2	78.8	86.3	121.2	108.3	103.2	70.6	103.7	153.9	124.7	101.8	139.5
High	P63011	Ras-related protein Rab-3A OS=Mus musculus OX=10090 GN=Rab3a PE=1 SV=1	-0.28	0.01	-0.28	-0.04	0.03	-0.1	-0.35	-0.16	-0.3	0.283792	0.933486	0.116603	0.973691	0.966517	0.852685	0.531648	0.820224	0.397077	169.2	101.1	116.2	86.6	86.1	133.4	130.7	134.8	92.3	88.7	81.8	86.1	136.7	142.9	147.4	153	84.4	57	84.4	86.9	110.7	148.2	119.3	71.8	71.7	44.6	84.9	46.5	106.9
High	P63030	Mitochondrial pyruvate carrier 1 OS=Mus musculus OX=10090 GN=Mpc1 PE=1 SV=1	0.22	0.11	0	0.15	0.22	-0.11	-0.02	-0.1	0.07	0.0653989	0.309583	0.940273	0.967414	0.188046	0.561025	0.981388	0.694571	0.957754	95.9	82.6	128.5	56.7	72.5	103.4	77.8	66.6	59.1	88.7	60.3	75.3	80.4	116.7	162.9	236.8	106.4	139	72.1	93.6	91.9	96.2	107.7	61.2	77	127.3	110.3	101.9	66.5
High	Q8CI94	Glycogen phosphorylase, brain form OS=Mus musculus OX=10090 GN=Pygb PE=1 SV=3	-0.1	-0.08	-0.02	0.12	-0.04	0.19	-0.06	0.14	-0.06	0.523935	0.607787	0.84836	0.977532	0.849652	0.432395	0.947151	0.720701	0.96856	119.2	115	107.8	101.1	103.8	97.4	97.2	105.6	85.6	89.9	101	89.2	115.4	109.4	108.6	110.8	95.6	135.2	77.6	91.2	104.5	102.5	102.2	96.4	107.6	94.3	113.8	99.8	114.4
High	D3Z7Q2	Small integral membrane protein 20 OS=Mus musculus OX=10090 GN=Smim20 PE=1 SV=1	-0.04	-0.1	-0.03	-0.02	-0.04	0	-0.21	-0.19	-0.13	0.947597	0.746808	0.894767	0.977532	0.901438	0.986095	0.660966	0.634622	0.927948	101.7	109.3	90.1	106.3	90	127.3	121.7	120.2	74.7	80.7	100.2	86.6	108.2	133.6	123	132.1	31.3	102.2	93.1	120.4	108	131.1	136	78.5	94.6	20.1	97.7	101.6	91.4
High	Q68FD5	Clathrin heavy chain 1 OS=Mus musculus OX=10090 GN=Cltc PE=1 SV=3	-0.01	-0.07	0.08	0.11	0.11	-0.05	-0.11	-0.08	0.04	0.968317	0.627843	0.638792	0.984311	0.721624	0.844214	0.870906	0.793912	0.981162	110.2	96.6	100.9	96.6	88	99.8	107.1	102.2	101.9	94.2	88.4	98.5	99.9	112	102.1	113.5	94.7	208.3	102.5	96.5	104	109.6	123	105.6	95.9	70.5	98.6	87.9	103.1
High	Q8JZQ2	AFG3-like protein 2 OS=Mus musculus OX=10090 GN=Afg3l2 PE=1 SV=1	-0.08	-0.05	-0.06	-0.09	-0.03	-0.05	-0.05	0.01	0.02	0.654128	0.854078	0.492751	0.944015	0.883272	0.844214	0.966367	0.961486	0.984548	111.8	122.9	115	121	91.3	85.1	84.5	92	120.3	124.4	110.4	112.1	79.9	77.6	95.5	81.6	110.8	108.1	103.5	106.3	77.1	75.1	100.3	96.7	116.9	102.6	117.5	108.6	76.1
High	P47955	60S acidic ribosomal protein P1 OS=Mus musculus OX=10090 GN=Rplp1 PE=1 SV=1	-0.27	-0.3	0.08	0.08	0.13	-0.07	-0.23	0.1	0.23	0.0481766	0.00349615	0.789634	0.994898	0.667534	0.765359	0.563325	0.812353	0.676267	164.8	149.4	108.2	131.2	123.1	91	83.4	64.3	106.3	79	136.7	108.9	72.1	89.9	53.7	64.5	92.3	99.7	105.6	97.9	88.1	69.8	80.2	85.1	175.2	106.7	115.5	100.8	95.6
High	Q61316	Heat shock 70 kDa protein 4 OS=Mus musculus OX=10090 GN=Hspa4 PE=1 SV=1	-0.1	-0.09	-0.04	0.04	0.11	-0.1	-0.18	-0.09	0.01	0.495283	0.493246	0.653983	0.996317	0.713316	0.64538	0.671778	0.754747	0.996798	112.6	127.2	87.2	114.1	119.4	97.7	111.8	111.8	113.5	106.1	116.4	108.4	132.4	108.4	91	107.8	102.9	87.2	99.6	101.9	118.2	106.2	104.9	73.4	92.5	84.9	84.1	87.8	70.4
High	P46638	Ras-related protein Rab-11B OS=Mus musculus OX=10090 GN=Rab11b PE=1 SV=3	-0.01	-0.03	0.04	0.16	0.13	0.03	-0.29	-0.07	-0.02	0.978526	0.933486	0.917304	0.96294	0.684132	0.999129	0.357523	0.832955	0.985764	135.2	124.2	100.7	81.4	78.3	101.7	108.5	111.5	101.1	87.9	94.8	102.9	101.8	113	99.3	107.7	96.1	163.8	87	82.8	111.6	110.5	114.7	80.6	96.7	93.9	111.3	86	118.8
High	Q9CR16	Peptidyl-prolyl cis-trans isomerase D OS=Mus musculus OX=10090 GN=Ppid PE=1 SV=3	0.25	0.59	-0.07	-0.56	-0.04	-0.19	0.61	-0.04	0.05	0.395559	0.000948763	0.803872	0.0182836	0.930854	0.623044	0.127195	0.974884	0.976391	54.3		90.5	110.5	39		29.3	27.5	158.4	170.4	141.4	161	92.3	92.4	80.1	86.3	154.6	106.5	149	132.8			116.5	48.1	164.8	93.1	137.6	115.7	114.6
High	P35980	60S ribosomal protein L18 OS=Mus musculus OX=10090 GN=Rpl18 PE=1 SV=3	0.03	0.03	0.02	-0.05	0	-0.05	0.02	-0.04	0.05	0.962652	0.859473	0.994317	0.9717	0.970349	0.822442	0.939034	0.923222	0.972959	108.6	126.1	116.5	131.6	79.3	70.6	67.3	74.7	115.3	98.9	121.1	114.2	86.4	80.4	99.8	82.1	104.4	71.3	124.3	140.2	84.1	76.2	98	83.7	122.9	98.8	115.9	122.7	85.6
High	P14152	Malate dehydrogenase, cytoplasmic OS=Mus musculus OX=10090 GN=Mdh1 PE=1 SV=3	0.03	0.11	-0.06	-0.11	-0.03	-0.08	0.11	-0.03	-0.02	0.947597	0.336672	0.519613	0.924461	0.879458	0.706278	0.734746	0.911562	0.984958	92.5	100.5	100.6	106.9	106.3	98.8	97.6	89.9	105.4	100.2	99.1	113.7	93.9	93	97.6	92	98.6	107.9	97.9	99.1	94.6	95.1	93.6	97.8	103.4	104.9	87.9	89.1	95.1
High	O08600	Endonuclease G, mitochondrial OS=Mus musculus OX=10090 GN=Endog PE=1 SV=1	-0.02	-0.1	0.1	0.03	0.09	-0.02	-0.04	-0.02	0.12	0.947597	0.436632	0.436847	0.994898	0.790086	0.927593	0.985641	0.929167	0.927948	104	127.6	90.4	115.9	123.8	79.1	92.8	96.4	107.5	108.2	123	105	78.6	83.1	91.8	83.1	121.7	95.1	117.6	111.1	85.7	93.5	90.7	103.2	107.5	109.6	102.2	93.7	96.6
High	P47962	60S ribosomal protein L5 OS=Mus musculus OX=10090 GN=Rpl5 PE=1 SV=3	-0.19	0.1	-0.3	-0.03	-0.06	-0.05	0.01	0.11	-0.05	0.2994	0.436632	0.000666865	0.977532	0.838356	0.851126	0.945446	0.784148	0.976391	96.4	123.2	133.8	123.1	77.9	83.7	82.8	65.3	141.2	101.5	138.2	127.5	79.5	82.6	73.1	85	114.9	41.5	114.2	91.2	90.7	60.3	68.2	70.2	116.5	90.1	104.8	105.5	111.7
High	Q8C0M9	Isoaspartyl peptidase/L-asparaginase OS=Mus musculus OX=10090 GN=Asrgl1 PE=1 SV=1	0.09	-0.11	0.22	0.25	0.03	0.22	-0.06	0.05	0.07	0.726093	0.64144	0.0961133	0.830435	0.960107	0.398883	0.959741	0.916298	0.957754	127.6	95.5	102.6	91.9	62.1	115.7	103.1	105.9	80.5	93.5	78.7	98.7	96	99.9	114.7	93.3	102.4	84.4	100.7	107.8	110.7	118.3	110.9	95.4	102.4	122.5	111.1	101.4	124.8
High	Q9CXT8	Mitochondrial-processing peptidase subunit beta OS=Mus musculus OX=10090 GN=Pmpcb PE=1 SV=1	-0.23	-0.14	-0.05	0.11	0.08	-0.01	-0.13	0.13	0.08	0.160875	0.46059	0.743267	0.987315	0.849652	0.968871	0.839173	0.754403	0.957754	83.4	98.6	84	107	147.4	101	149.8	148.4	113.5	71	89.1	78.5	94.5	98.8	138.9	145.2	93.1	68.3	87.1	66.9	73.4	98.1	77.8	124.9	95.6	70.8	120.5	73.1	165.6
High	Q01768	Nucleoside diphosphate kinase B OS=Mus musculus OX=10090 GN=Nme2 PE=1 SV=1	0.06	-0.04	0.06	-0.07	-0.1	-0.02	-0.02	-0.14	-0.02	0.848053	0.874593	0.801472	0.951995	0.654973	0.905068	0.986006	0.564597	0.986055	105	116.1	98.1	118.9	88.5	88.4	109.1	96.4	104.6	102	84.4	96.7	96.7	101.4	97.4	98.5	106.6	102.8	117.1	112.8	91.6	95.4	99.3	96.1	103.2	91.4	97.8	91.3	84.2
High	Q9Z2X1	Heterogeneous nuclear ribonucleoprotein F OS=Mus musculus OX=10090 GN=Hnrnpf PE=1 SV=3	0.11	-0.06	0.22	0.26	0.22	0.06	-0.07	0.04	0.22	0.852632	0.933486	0.467805	0.816825	0.627586	0.97005	0.966367	0.923222	0.688879	105.3	155.6	123.5	91.3			103.2	94.4	106.4	86.9	106.4	130.1	92.7	91.5	102.2		108		128.1	108.3	114.5	120.3	134.4	97.3	149.9	132	99.7		137.6
High	P62075	Mitochondrial import inner membrane translocase subunit Tim13 OS=Mus musculus OX=10090 GN=Timm13 PE=1 SV=1	-0.07	0.09	-0.19	-0.04	-0.02	0	-0.05	0.04	-0.14	0.699237	0.426736	0.00490801	0.973347	0.927162	0.979418	0.965456	0.969459	0.924211	106	108.2	101.3	91.9	99.2	99.3	97.3	94	114.9	100.6	99.1	104	105.7	111.8	108.9	110.7	91.4	186.8	92.9	104	102.3	88	91.8	87.9	92.8	89	99.4	101.1	91
High	P51660	Peroxisomal multifunctional enzyme type 2 OS=Mus musculus OX=10090 GN=Hsd17b4 PE=1 SV=3	-0.1	-0.16	0.04	-0.01	0.11	-0.11	0.02	0.1	0.23	0.762303	0.469259	0.940273	0.990161	0.752228	0.750908	0.939034	0.800463	0.666472	97	118.2	93.6	122	75.4	95	108.2	98.5	126.5	110.4	99.8	92.1	90.9	85.4	65.2	87.6	98.5	78	85.3	91.8	83.7	96.1	90.9	79	104.3	109.4	120.7	104.6	93.9
High	P31786	Acyl-CoA-binding protein OS=Mus musculus OX=10090 GN=Dbi PE=1 SV=2	0	0.04	-0.07	-0.18	-0.12	-0.07	0.14	-0.02	0.01	0.982317	0.854078	0.447154	0.786324	0.555974	0.784628	0.638947	0.929167	0.996798	100.2	104.8	123.8	107.6	108.6	71.2	97.4	90.1	130.2	115.8	121.5	132.4	93.3	73.2	83.9	74	119.4	50.6	118.5	119.7	71.9	74.2	92.1	107.4	115.4	104.5	96	122.8	103.2
High	P17751	Triosephosphate isomerase OS=Mus musculus OX=10090 GN=Tpi1 PE=1 SV=5	0.06	-0.02	0.08	0.25	0.12	0.1	-0.13	0.03	0	0.852632	0.933486	0.613415	0.839238	0.656362	0.847925	0.8354	0.987538	0.996798	103	94.6	105.9	83.6	89.6	98.6	100.8	103.1	100.9	94.8	102.8	91.6	111.9	115.4	98.1	101.2	105.5	87.9	110.1	103.2	106.9	108.7	96.7	102.5	108.6	119.3	94.7	103.8	111.4
High	Q8VDN2	Sodium/potassium-transporting ATPase subunit alpha-1 OS=Mus musculus OX=10090 GN=Atp1a1 PE=1 SV=1	-0.03	-0.05	0	0.02	0.04	-0.02	-0.09	-0.04	-0.01	0.925251	0.848633	0.93347	0.994898	0.936964	0.928681	0.931174	0.878088	0.99117	96.3	111.6	101.1	106.3	101.7	107.1	106.8	104.3	100.2	101	94.2	97.4	101.4	107.9	103.8	103.7	99.7	94.3	96.8	93.9	98.7	110	99.7	88.3	98.7	102.2	91.6	95.3	94.8
High	Q61768	Kinesin-1 heavy chain OS=Mus musculus OX=10090 GN=Kif5b PE=1 SV=3	-0.02	-0.09	0.05	-0.17	-0.11	-0.11	-0.04	-0.11	0.07	0.976381	0.813868	0.928134	0.814595	0.706194	0.795904	0.992338	0.872976	0.965851	129.9	132.3	128.6	102.4	104.4	100.5	85.4	101.1	173	149.9	85	73.9	80.7	84.3	99.2	84.9	96.7	111.9	79	88.9	84.2	123.3	110.9	81	94.1	62.3	74.4	89.2	78.1
High	P14211	Calreticulin OS=Mus musculus OX=10090 GN=Calr PE=1 SV=1	-0.13	0.05	-0.2	-0.24	-0.15	-0.11	-0.08	-0.27	-0.28	0.361822	0.727703	0.00233143	0.610034	0.36933	0.566729	0.939034	0.0949499	0.477687	113.4	116.7	106.3	101	106.3	91.7	122.2	124.4	130.6	106.1	103.3	110.2	119.9	110.5	107.3	109.4	96.5	89.1	108.4	84.9	97.3	82.6	107.1	137.9	87.2	61.9	78.4	77.9	120.7
High	Q9WTP7	GTP:AMP phosphotransferase AK3, mitochondrial OS=Mus musculus OX=10090 GN=Ak3 PE=1 SV=3	0.09	0.03	0.08	0.01	-0.04	0.03	-0.06	-0.12	-0.11	0.699237	0.877013	0.676959	0.994898	0.868539	0.98783	0.945446	0.634622	0.939704	95.4	99.1	96.5	103.6	126.1	79.1	102.2	100.8	95.3	85.9	109.8	86.2	89.8	114.4	93.5	111.6	111.7	106.6	128.7	110.8	102.2	96.7	97.9	104.5	86.9	88.9	120.5	114.3	103.4
High	P02301	Histone H3.3C OS=Mus musculus OX=10090 GN=H3-5 PE=3 SV=3	0.15	0.25	-0.08	-0.02	0.01	-0.04	0.18	-0.02	-0.09	0.344093	0.000817226	0.318761	0.977532	0.993858	0.869825	0.530923	0.923222	0.946653	75	76.5	88.9	66	104.5	92.6	115.7	108.1	89.1	83.3	89.6	57.8	106.2	110.6	181.9	95.9	78.1	99.3	81.1	73.1	113.6	125.5	135	142.8	98.7	96.2	82.2	83.8	103.1
High	Q9DCX2	ATP synthase subunit d, mitochondrial OS=Mus musculus OX=10090 GN=Atp5pd PE=1 SV=3	-0.08	0.02	-0.1	-0.06	-0.08	0.02	0.05	0.04	-0.06	0.672854	0.917165	0.227994	0.965774	0.713316	0.986095	0.896083	0.957416	0.96765	109.6	107.9	113.3	103.6	92.3	97.1	93.6	98.4	96.5	100.5	108.2	111.7	91.7	93.4	97.8	91.2	105.7	79.7	91.9	99.5	96.8	97.7	92.7	112.4	90.8	108	89.4	96.1	108.5
High	Q9Z2U0	Proteasome subunit alpha type-7 OS=Mus musculus OX=10090 GN=Psma7 PE=1 SV=1	0	-0.04	0.03	0.08	-0.04	0.16	-0.05	0.04	-0.05	0.992124	0.919346	0.966978	0.994898	0.881422	0.571359	0.982795	0.947696	0.976962	100.5	91.7	117.4	110.8	100.8	81.7	101.6	94.8	123.1	102.2	111.4	100.1	72.1	99.8	78.5	85.4	112.9	100.5	109.6	98.3	85.3	97.6	101	77	102.4	112.2	108.2	117.6	106.9
High	Q9WUR2	Enoyl-CoA delta isomerase 2 OS=Mus musculus OX=10090 GN=Eci2 PE=1 SV=2	-0.02	-0.05	0.04	-0.08	-0.04	-0.03	0.01	0.03	0.05	0.925251	0.84923	0.93347	0.951995	0.865808	0.880517	0.945446	0.989983	0.972959	100.2	118.8	107.6	129.3	108.4	93.1	90	85.4	100.4	108.3	114.4	109.7	90.4	96.6	78.4	84.3	99.8	94	109	106.6	93.8	86.2	89.5	84.7	108	90.7	102.8	109.7	92.5
High	P97384	Annexin A11 OS=Mus musculus OX=10090 GN=Anxa11 PE=1 SV=2	0.07	0	0.12	0.02	0.14	-0.09	-0.18	-0.19	-0.04	0.836299	0.933486	0.504284	0.994898	0.654973	0.722851	0.679657	0.51308	0.981162	95.1	110.9	116.1	105.9	94	163.6	94.7	85.4	80.2	93.7	108.3	109.6	91.4	94	141.9	136.3	91.5	148	93.3	103.4	143.4	152.8	93.1	59.2	104.5	85.8	134.5	87.3	76.8
High	P35486	Pyruvate dehydrogenase E1 component subunit alpha, somatic form, mitochondrial OS=Mus musculus OX=10090 GN=Pdha1 PE=1 SV=1	0.14	0.06	0.09	0.12	0.11	0.01	0.06	0.02	0.09	0.395559	0.658949	0.577353	0.977532	0.734746	0.979418	0.859597	0.998598	0.94675	96.4	96.5	90.7	98.2	90.5	96.1	92.4	89.5	100.5	101.7	96.2	105.3	89.5	98	88.9	96.9	107.9	115.5	112.6	103.6	101.2	96.1	91.5	87.5	104.8	123.2	120.7	102.7	96.9
High	Q9D404	3-oxoacyl-[acyl-carrier-protein] synthase, mitochondrial OS=Mus musculus OX=10090 GN=Oxsm PE=1 SV=1	-0.91	-0.18	-0.86	-0.13	-0.1	-0.06	-0.14	0.21	0.67	2.03524e-11	0.451716	4.43639e-12	0.882522	0.773687	0.882625	0.859597	0.542258	0.00102222	93.4	146.4					196		173.3				98.9			116.5	111.8	176.8	90.4	108.3	56	58.8	70.9	98.8	115.4	223.6	228.3	122	220.9
High	P68254	14-3-3 protein theta OS=Mus musculus OX=10090 GN=Ywhaq PE=1 SV=1	0.29	0.21	0.03	0.33	0.11	0.18	-0.33	-0.11	-0.41	0.338272	0.318154	0.960876	0.612789	0.849652	0.748359	0.636204	0.916298	0.122008	78.5	74.7	81.9	63	64.9	157.5	109.8	112.4	76.4	69.1	82.3	84.4	160.5	156.9	122.7	147.1	76.3	271.7	91.5	58.2	154.5	132.8	120.1	99.7	70.6	55.3	133.3	58.6	160.9
High	P08228	Superoxide dismutase [Cu-Zn] OS=Mus musculus OX=10090 GN=Sod1 PE=1 SV=2	-0.02	0.05	-0.03	0.21	0.01	0.19	-0.13	0.11	-0.17	0.940495	0.765256	0.789768	0.904746	0.987145	0.447087	0.828494	0.823703	0.857952	114.4	108.3	90.1	76.2	86.5	104	100.3	115.3	89.9	67.4	90.9	91.9	114.3	113	108.5	115.7	93.3	107.4	85.7	92.4	114.1	94.4	102.8	87.8	110.5	98.4	95.3	105.5	122.5
High	Q91XE4	N-acyl-aromatic-L-amino acid amidohydrolase (carboxylate-forming) OS=Mus musculus OX=10090 GN=Acy3 PE=1 SV=1	0	-0.06	0.02	0.29	0.3	-0.04	0.08	0.34	0.43	0.993559	0.927195	0.999884	0.74334	0.181835	0.942234	0.844591	0.160179	0.0920224	91.2	115.8	130.8	115.3	69.5	85.4	45.4	53.4	124.6	108.1	88.9	96.6	49.7	67.5	80.8	53.3	103.6	42.1	115.3	82.6	82.3	127.7	49.9	96.2	154.6	122.5	126.4	119	59.5
High	Q9D7J4	Cytochrome c oxidase assembly protein COX20, mitochondrial OS=Mus musculus OX=10090 GN=Cox20 PE=1 SV=1	-0.21	-0.16	0.01	0.09	0.13	-0.12	-0.17	0.09	0.16	0.208796	0.358459	0.955863	0.994898	0.664402	0.59436	0.742422	0.851528	0.857952	93.8	100.3	79.3	83.8	157.1	151	113	110	63.5	78.9	96.3	65	107.9	118.6	157	113.6	77.7	129.2	61.4	60.9	111.3	149.2	110.8	94.3	93.2	66.9	101.7	65.2	90.3
High	P62071	Ras-related protein R-Ras2 OS=Mus musculus OX=10090 GN=Rras2 PE=1 SV=1	0.28	0.09	0.1	0.17	0	0.24	-0.05	-0.01	-0.28	0.170118	0.662123	0.807042	0.951995	0.982082	0.443801	0.983843	0.976576	0.477687	83	75.9	74.3	59.9	52.2	116.6	102.8	135.2	72.2	76.4	71.7	62.2	109.1	118.8	126.3	127	68.3	319.4	90.5	56.5	131.7	124.4	142.8	176.1	54.1	98.4	119.1	83.4	108
High	Q9DCM2	Glutathione S-transferase kappa 1 OS=Mus musculus OX=10090 GN=Gstk1 PE=1 SV=3	-0.1	0.03	-0.14	0.33	0.08	0.22	-0.13	0.26	-0.06	0.500484	0.874593	0.0424975	0.610034	0.827307	0.306373	0.828494	0.261606	0.96765	93.8	108.3	101.9	81.1	102.9	116	109.6	100.8	93.9	93.1	95.2	101.9	111	121	97.5	107.3	86.5	144.7	87.2	87.5	105.3	106.6	100.7	84.1	95.1	120.1	127.9	113.8	112
High	Q3ULD5	Methylcrotonoyl-CoA carboxylase beta chain, mitochondrial OS=Mus musculus OX=10090 GN=Mccc2 PE=1 SV=1	-0.05	-0.04	0	0.03	0.01	0.01	0.06	0.18	0.11	0.824141	0.888762	0.917304	0.994898	0.979772	0.979804	0.857971	0.601199	0.935014	86.9	100.4	107.3	110.7	106.1	113	88.3	92.1	99.5	103.9	100.7	97.9	85.8	99.6	90.7	87.4	102.3	65.5	90.5	88.9	101.3	103.3	91.8	90.7	108	104.4	103.8	106	96
High	Q9D8N0	Elongation factor 1-gamma OS=Mus musculus OX=10090 GN=Eef1g PE=1 SV=3	0.03	-0.01	0	-0.14	0.02	-0.14	0.01	-0.19	0.03	0.957777	0.988405	0.928508	0.852263	0.994119	0.37576	0.945446	0.362157	0.984548	104.2	110.9	109.9	107.5	91	97.3	104.6	96.9	110	104.7	95.3	93.7	101.9	100.2	98.6	114	122.9	113.9	122.1	94.7	101.7	98.5	104.6	86.8	99.5	64.5	99	89.4	101.7
High	Q61792	LIM and SH3 domain protein 1 OS=Mus musculus OX=10090 GN=Lasp1 PE=1 SV=1	-0.03	-0.02	-0.06	0.21	0.16	0.04	-0.11	0.12	0.02	0.971072	0.998938	0.778232	0.904746	0.613347	0.985954	0.922172	0.756324	0.984958	110.3	108.6	113.7	125.5	108.6	96.7	84.5	82	101.8	109.2	123	108.1	94.3	93.9	98.4	85.4	111.5	82.8	116.6	124.3	102.8	76.1	56.4	86.4	134.6	94.6	109.9	115	97.7
High	O70400	PDZ and LIM domain protein 1 OS=Mus musculus OX=10090 GN=Pdlim1 PE=1 SV=4	-0.05	-0.03	-0.02	0.21	0.04	0.14	-0.05	0.17	0.03	0.836886	0.911297	0.821399	0.904746	0.929561	0.677575	0.966367	0.603715	0.984548	117.4	104.1	101.3	97.2	103	100.5	85.9	93.7	99.5	105.4	105.5	89.6	98.7	101.1	96.6	100.6	104.9	77	109.9	101.9	99.7	91.6	91.1	96.5	120.1	93.1	106.7	107.2	90.5
High	P63254	Cysteine-rich protein 1 OS=Mus musculus OX=10090 GN=Crip1 PE=1 SV=2	0.15	0.15	0	0.17	0.17	-0.03	-0.04	-0.08	-0.04	0.35968	0.0902066	0.939248	0.952739	0.436568	0.876947	0.986006	0.784148	0.981162	113.7	92.9	137.6	78.7	71.3	101.3	113.3	70.6	136.5	113.7	98.1	115	117	119.4	67.3	84.9	123.6	43.3	132.1	102.6	111.8	100.7	93.2	116.8	107.4	93.4	113.6	99.6	99.3
High	Q8K0Z7	Translational activator of cytochrome c oxidase 1 OS=Mus musculus OX=10090 GN=Taco1 PE=1 SV=1	-0.11	-0.11	-0.02	0.15	0.11	0.02	-0.21	0.05	0.01	0.461434	0.408432	0.84836	0.968107	0.713316	0.989921	0.624447	0.943848	0.994618	117	112.7	110.5	126.9	99.5	105.3	111.8	87.6	120	127.7	102.8	97.7	83	103.2	94.5	107.5	115.9	90.6	106.7	108.3	83.5	99.7	81.7	84.8	116.5	112.6	115	102.6	85.9
High	Q9D819	Inorganic pyrophosphatase OS=Mus musculus OX=10090 GN=Ppa1 PE=1 SV=1	0.15	-0.15	-0.17	0.14	0.19	-0.14	-0.24	-0.11	-0.03	0.615455	0.605709	0.30348	0.973691	0.555974	0.722566	0.686667	0.884199	0.981162	219.9	32.9	130.4	23	56.3	114.4	54		100.2	100.7	139.6	119.8	91.4	61.1	83.6	107.5	82.2	470.6	86.3	157.5	96.3	62.5	179.3	349.1	26.1	111.4	131.5	85.4	65.9
High	P58771	Tropomyosin alpha-1 chain OS=Mus musculus OX=10090 GN=Tpm1 PE=1 SV=1	-0.02	0.04	-0.04	0.01	0	0.02	-0.07	-0.07	-0.13	0.947597	0.854078	0.669334	0.994898	0.971644	0.98783	0.942111	0.803378	0.925261	115.7	111.7	113.3	101.1	85.6	99.9	100.3	103.4	109.3	116.4	111	106.9	102.6	88.8	96.2	101.4	105.7	74.8	108.6	114.7	96.3	91	99.4	95.6	103.7	105.1	99.7	96.5	100.8
High	Q9R1P4	Proteasome subunit alpha type-1 OS=Mus musculus OX=10090 GN=Psma1 PE=1 SV=1	0.04	-0.03	0.06	-0.03	-0.01	-0.01	0.05	-0.06	0.03	0.9301	0.938358	0.839353	0.977532	0.942404	0.942234	0.893915	0.875011	0.984548	95.7	100.8	103.6	108	88.8	96	103.9	93.5	107.5	89.6	94.8	91.9	89.3	111.9	99	92.5	103.5	80.8	113	89.1	92.2	88.7	115.5	96.9	96.8	94.9	95.8	99.1	115.6
High	Q8BGK2	Inactive ADP-ribosyltransferase ARH2 OS=Mus musculus OX=10090 GN=Adprhl1 PE=1 SV=1	-0.04	-0.21	0.14	0.26	0.28	-0.07	-0.28	-0.04	0.2	0.849282	0.0134461	0.180223	0.814595	0.049425	0.744349	0.363705	0.886742	0.757875	121.1	110	98.5	139.5	118.8	121.6	116.8	88.7	76.2	98	95.7	58.3	110.2	93.2	84.1	111.6	84	228.7	109	73.6	111.1	142.4	103.4	50.7	82.3	62.8	111.4	71.3	63.8
High	Q9EQ20	Methylmalonate-semialdehyde dehydrogenase [acylating], mitochondrial OS=Mus musculus OX=10090 GN=Aldh6a1 PE=1 SV=1	0.06	0.01	0.03	0.12	0.1	0.01	0.14	0.17	0.22	0.852632	0.952313	0.955863	0.977532	0.752228	0.981285	0.654934	0.634622	0.700157	83	92.2	93.3	109.6	100.6	89.4	85.6	86.6	99.1	88.7	97.1	103.9	83.3	87.9	90.6	79.1	97.2	68.7	94.7	101.8	88.1	90.4	87.9	97.9	113.6	108.8	103.1	119	93.7
High	Q8K3C3	Protein LZIC OS=Mus musculus OX=10090 GN=Lzic PE=1 SV=1	-0.14	0.01	-0.11	0.1	-0.03	0.1	-0.29	-0.03	-0.25	0.625773	0.932273	0.637472	0.987315	0.929561	0.889348	0.531648	0.998598	0.558929	180.5	172.3	128	114.3	55.1	86.7	102	102.2	110.1	54.6	130.5	60.4	101.7	114.3	120.8	104.3	90.5	170.2	123	162	99.5	87.3	107.6	57.6	58.9	114	106.1	112.4	104.9
High	O88342	WD repeat-containing protein 1 OS=Mus musculus OX=10090 GN=Wdr1 PE=1 SV=3	-0.11	-0.14	0.02	-0.01	0.01	-0.03	-0.09	-0.02	0.02	0.455312	0.188565	0.978557	0.987315	0.991951	0.886525	0.919682	0.921073	0.986055	111.1	124.6	105.4	128.9	101.3	100.8	99	95.1	112.8	98.6	107.7	98.6	87.2	89.7	95.6	97.1	105.8	78.1	112	111	88	94.1	91.6	83.9	112.3	93.7	108.2	102.9	80.7
High	P97371	Proteasome activator complex subunit 1 OS=Mus musculus OX=10090 GN=Psme1 PE=1 SV=2	-0.14	-0.05	-0.06	-0.09	-0.02	-0.06	-0.22	-0.17	-0.16	0.497527	0.932273	0.644094	0.944015	0.933961	0.844214	0.586968	0.611362	0.86318	123.4	128	124.5	91.1	86.1	101.1	118.6	118.6	82.7	102.9	103.1	97.6	118.6	136.4	138.5	111.1	107.6	110.3	88.9	90.8	94.4	112.9	167.2	55.2	88.1	81.9	102.2	63.8	112.9
High	P48962	ADP/ATP translocase 1 OS=Mus musculus OX=10090 GN=Slc25a4 PE=1 SV=4	0.1	0.09	0.03	0.31	0.3	0.01	-0.19	0	0.04	0.638866	0.482618	0.951911	0.672286	0.0275696	0.979804	0.668889	0.954882	0.981162	97.6	94.4	118.6	99.8	82.4	110.8	109.5	98.2	112.8	119.3	105.5	94.2	102.4	109.1	99.8	107.6	108.1	172.3	109.8	99.9	112	106.2	94	87.9	89.2	102.8	115.3	100.1	88.9
High	Q62446	Peptidyl-prolyl cis-trans isomerase FKBP3 OS=Mus musculus OX=10090 GN=Fkbp3 PE=1 SV=2	0.21	0.05	0.09	-0.05	0.01	-0.12	-0.02	-0.27	-0.08	0.0875578	0.752997	0.520193	0.968107	0.982082	0.529941	0.977307	0.103105	0.957754	101.9	119.3	116.6	113.8	76.7	92.8	73.5	80.7	136.2	122.9	135.5	126.6	84.5	87.9	79.1	90.1	133.6	93.4	126.3	143.8	100.6	75.7	94.2	66.1	103	102.9	104.2	103.7	79.6
High	A2ASS6	Titin OS=Mus musculus OX=10090 GN=Ttn PE=1 SV=1	0.23	0.2	0.03	0.08	0.16	-0.06	-0.06	-0.21	-0.12	0.0436058	0.0117905	0.950657	0.994898	0.506115	0.795904	0.947151	0.252041	0.935014	72.1	63.2	107.5	82.9	104.1	120.2	109.8	95.9	101.3	111.6	102.6	94.6	113.9	111.5	110.4	116.9	84.4	162.4	112.7	108.7	120.8	112.1	112.5	97.4	79.6	76.2	109.1	100	86.3
High	P05064	Fructose-bisphosphate aldolase A OS=Mus musculus OX=10090 GN=Aldoa PE=1 SV=2	0.01	0.01	0	-0.02	-0.02	-0.01	0.02	0	0.01	0.992124	0.953999	0.947791	0.977532	0.909542	0.947683	0.939034	0.94534	0.996798	105.2	105.9	104.1	104.6	95.2	90.7	103.9	99.7	108.7	103.4	94.6	109	102	85.6	98.4	95.8	114.8	73.3	106.7	98.3	96.8	87.8	94.9	98.3	108.1	108.1	95.1	97.8	108.3
High	P06151	L-lactate dehydrogenase A chain OS=Mus musculus OX=10090 GN=Ldha PE=1 SV=3	-0.02	-0.06	0.07	0.04	0.01	-0.02	-0.3	-0.27	-0.2	0.947733	0.723528	0.767592	0.996272	0.975336	0.93419	0.306263	0.0949499	0.76381	124.7	108.6	104.2	93.5	88.3	121.6	108.6	109.3	89.6	91.6	92.5	84.7	112.7	124.7	117.9	119.2	98.6	276.9	96.3	88	127.7	121.2	105.6	89.1	68.4	58.8	93.3	70.6	101.5
High	Q8VEM8	Phosphate carrier protein, mitochondrial OS=Mus musculus OX=10090 GN=Slc25a3 PE=1 SV=1	0.16	0.11	0.03	0.46	0.31	0.11	-0.24	0.06	-0.01	0.280187	0.333419	0.947791	0.237411	0.018528	0.801292	0.499599	0.929167	0.996798	94.4	80.4	95.2	86.5	98.9	124.4	91.8	96	93.4	89.6	89.2	100.9	95.6	123.1	98.1	104	93.4	166.8	80.8	85.8	115.8	129	97.7	94.1	91.2	88.8	107.6	95.8	112.4
High	Q922B2	Aspartate--tRNA ligase, cytoplasmic OS=Mus musculus OX=10090 GN=Dars1 PE=1 SV=2	0.03	-0.05	0.09	0.05	0.04	0.05	-0.21	-0.11	-0.05	0.973122	0.933486	0.839353	0.999939	0.94159	0.979418	0.793157	0.911562	0.981162	186.6	74.2	140.9	91.5	81.1	114.1	97.9	102	81.7	102.8	60.1	57.6	108.2	114.1	108.9	130.1	90.7	249	67.6	85.4	105.1	132.4	139.8	71.6	66.4	59	155.8	68.7	97.7
High	P68368	Tubulin alpha-4A chain OS=Mus musculus OX=10090 GN=Tuba4a PE=1 SV=1	-0.08	-0.07	0.01	0.1	0.17	-0.06	-0.21	-0.04	0.04	0.672854	0.667501	0.984786	0.987315	0.442681	0.795904	0.601087	0.884199	0.981162	101.2	99.9	103.3	107.2	141.1	110.9	103.8	93.3	99.9	96.9	99	82.2	103.6	113.7	98.7	105	89.8	143.7	92.3	92.9	116.8	115.2	102.1	78.5	84	64.4	107	77.3	97.7
High	P70349	Adenosine 5'-monophosphoramidase HINT1 OS=Mus musculus OX=10090 GN=Hint1 PE=1 SV=3	-0.02	0.02	-0.03	-0.07	-0.05	-0.02	0.03	-0.01	-0.01	0.947597	0.932273	0.803264	0.952739	0.828634	0.939525	0.933488	0.929439	0.99647	98.2	102.6	115.6	110.5	87.4	83.6	88	83.8	119.2	104.3	110.3	112.7	89.3	74.5	87.4	91.4	121.2	54.3	102.7	117.2	90.7	89.5	88.9	86.6	117.2	122.9	97.3	91.3	84.5
High	Q08857	Platelet glycoprotein 4 OS=Mus musculus OX=10090 GN=Cd36 PE=1 SV=2	0.08	0.11	-0.04	0.21	0.09	0.1	-0.05	0.05	-0.1	0.722547	0.336672	0.638792	0.904978	0.820782	0.844214	0.960448	0.944942	0.946653	114.8	112.7	102.9	97.9	78.9	103.8	93	97.7	101.2	113.4	112.9	107	96.4	115.1	102.4	108.6	103.8	122.5	96.5	103.4	107.3	116.2	101.2	76.9	107.8	121.4	104.9	107	95.7
High	P52480	Pyruvate kinase PKM OS=Mus musculus OX=10090 GN=Pkm PE=1 SV=4	-0.02	-0.04	0.02	-0.06	-0.05	-0.02	-0.05	-0.08	-0.06	0.929296	0.894579	0.991277	0.965874	0.838837	0.92441	0.963705	0.77863	0.972959	113.8	114.2	106	107.8	93.1	93.8	109.5	104.3	107.7	101.7	104	111.8	92.3	87.6	107.8	106.5	108.7	98.8	113.5	108.9	91.7	90	105.4	93.7	101.1	81.7	105.1	101.2	94.3
High	Q61937	Nucleophosmin OS=Mus musculus OX=10090 GN=Npm1 PE=1 SV=1	-0.17	-0.07	-0.08	0.17	0.09	0.06	-0.39	0.02	-0.2	0.245394	0.752997	0.406273	0.951995	0.808692	0.959265	0.109087	0.976097	0.761627	129.2	112.1	112.8	113.3	216.5	94.3	106.4	97.7	99.8	84.5	109.4	105.1	107.5	130.4	114.3	110.6	96.4	77.4	86.6	80.7	118	95.4	129.3	78.5	95.2	94.2	85.2	97.5	147.1
High	Q8BFZ3	Beta-actin-like protein 2 OS=Mus musculus OX=10090 GN=Actbl2 PE=1 SV=1
High	Q91X72	Hemopexin OS=Mus musculus OX=10090 GN=Hpx PE=1 SV=2	-0.05	0.02	-0.09	0.39	0.25	0.2	-0.71	-0.27	-0.52	0.790648	0.927195	0.23786	0.435699	0.102284	0.378124	2.85767e-05	0.108336	0.0232925	103.7	93.4	101.8	70.1	92.7	86.5	212	191.1	187.3	79.5	112.3	58.7	165.6	247.5	83.9	90.1	85.6	117.6	141	90.4	82.3	73.2	89.5	371.1	62.6	30.4	95	85.6	126
High	P21619	Lamin-B2 OS=Mus musculus OX=10090 GN=Lmnb2 PE=1 SV=2	0.21	0.18	0.14	-0.36	-0.41	0.02	0.81	0.2	0.29	0.440381	0.297495	0.593125	0.247981	0.0101223	0.999129	0.000332006	0.570672	0.435201		105.9	101.3	104.3	72.8	30.4	49.5	65.1	146.1	103.9	148.8	121.2	40.8	42.3	60.7		119.6		122.4	112.1	44.7	87.4		142.8	200.2	207.5	111.8	133.3	43.4
High	O70468	Myosin-binding protein C, cardiac-type OS=Mus musculus OX=10090 GN=Mybpc3 PE=1 SV=1	0	-0.04	0.03	0.05	0.08	-0.05	-0.1	-0.04	0.02	0.978526	0.874593	0.95266	0.996677	0.82555	0.831244	0.919078	0.872976	0.984548	107.2	105	106.4	100.7	96	104.5	99.4	100.8	103.3	106.3	96.1	94.2	96.7	98	95.4	102.7	101.7	126.1	102	101.5	103.8	106.1	94	93	101	96.9	99.4	93.9	83.7
High	Q9D5T0	Outer mitochondrial transmembrane helix translocase OS=Mus musculus OX=10090 GN=Atad1 PE=1 SV=1	0.02	0.09	-0.14	0.33	0.26	0.07	-0.31	0.04	-0.1	0.970701	0.518009	0.240952	0.610034	0.152039	0.942234	0.310996	0.929167	0.946653	79.7	73.4	67.7	61.1	91.1	142.9	140.8	137.9	61.8	63.6	80.7	68.6	149.9	146.3	152.1	151.7	48.7	167.3	56.2	54.9	152.3	146.4	143.4	120.1	65.9	65.2	79.4	50.7	127.7
High	E9Q401	Ryanodine receptor 2 OS=Mus musculus OX=10090 GN=Ryr2 PE=1 SV=1	0.03	0.03	0	-0.07	0.04	-0.12	-0.12	-0.19	-0.07	0.951236	0.887375	0.940273	0.952739	0.943654	0.509322	0.854203	0.359756	0.962101	89	98.5	101.6	97.1	111.1	133	112.3	97.8	91.4	97.3	97.1	100.4	104.3	126.4	109.4	117.1	83.4	180.2	93.4	91.2	120	126.7	107.6	83.9	81.1	87.3	100.2	87.5	68.2
High	Q9JII6	Aldo-keto reductase family 1 member A1 OS=Mus musculus OX=10090 GN=Akr1a1 PE=1 SV=3	0.21	0.05	0.18	0.22	0.05	0.07	0.28	0.26	0.22	0.346897	0.851685	0.431228	0.903248	0.927162	0.942234	0.407158	0.32453	0.708027	58.2	71.4	60.8	58.1	36.8	57.4	59.9	76.3	61.2	55.8	66.7	66.8	59.9	51.5	63.9	67.6	113.4	149.6	139.3	124.2	63.9	97.4	123.2	81.7	179.4	177.4	121.6	138.9	185.5
High	P56135	ATP synthase subunit f, mitochondrial OS=Mus musculus OX=10090 GN=Atp5mf PE=1 SV=3	-0.17	-0.07	-0.13	0.09	-0.03	0.02	-0.09	0.22	0.04	0.170118	0.665858	0.0737977	0.994898	0.875957	0.98783	0.931909	0.419105	0.981162	102.3	99.4	87.3	101.6	127.7	128.6	94.4	97.9	71.8	75.9	102.2	97.4	98.3	127.6	107	110.5	72.8	118.2	79	79.7	123.6	131.3	111	87.8	75.8	75.5	120.8	70.1	119.6
High	Q99LF4	RNA-splicing ligase RtcB homolog OS=Mus musculus OX=10090 GN=Rtcb PE=1 SV=1	0.01	0.14	-0.15	-0.04	-0.16	0.11	0.06	-0.01	-0.18	0.991862	0.428728	0.402289	0.976452	0.633085	0.859469	0.880711	0.987538	0.805162	81.7	81.6	68.5	70	159.1	124.3	145.4	110.7	84.4	107.6	95.1	65.8	135.2	54.1	129	129.2	80.7		82.8	90.9	97.4	96.1	118.1	171	107.5	66.8	91.8	96.6	123.5
High	Q3V132	ADP/ATP translocase 4 OS=Mus musculus OX=10090 GN=Slc25a31 PE=1 SV=1	1.05	0.41	0.66	0.4	-0.21	0.27	0.76	0.24	0.33	9.90197e-10	0.0209506	6.81527e-05	0.388286	0.555974	0.460297	0.00495192	0.500736	0.296401	19.7	8	30		21.2	82.7	76	68.8		21	44.2	10.7	68	71.9	40	140.9	30.2	2501		51.7	142.3	88.7	70	32.4			108.3	13.1	80.2
High	P43024	Cytochrome c oxidase subunit 6A1, mitochondrial OS=Mus musculus OX=10090 GN=Cox6a1 PE=1 SV=2	0.16	-0.03	0.16	-0.03	0.08	-0.1	0.2	0.11	0.23	0.275978	0.915893	0.09908	0.977532	0.838837	0.623044	0.44168	0.822367	0.673771	99.3	144.8	116.4	146.5	68.1	61.2	80.6	86	143.7	101.3	137.5	141.9	96.8	118.1	86	73.1	155.6	113.8	168.5	138.7	103.7	96.4	127.3	135.7	76.2	74.1	67.8	67.1	75.1
High	Q60668	Heterogeneous nuclear ribonucleoprotein D0 OS=Mus musculus OX=10090 GN=Hnrnpd PE=1 SV=2	0	0	0.04	0.14	0.06	0.13	-0.12	-0.03	-0.1	0.992294	0.933486	0.950428	0.973347	0.900794	0.733284	0.85239	0.929167	0.946653	117.7	113.3	126.1	95.9	89.3	97.1	74.7	71.5	121.5	117	94	122.7	81.8	93.7	74.2	101.6	114.1	152.3	92	114.6	103.9	76.8	97.6	66	99.2	110	103.5	106.2	101.7
High	P62821	Ras-related protein Rab-1A OS=Mus musculus OX=10090 GN=Rab1A PE=1 SV=3	0.02	-0.07	0.15	-0.08	0.06	-0.16	-0.09	-0.18	0.05	0.978526	0.712491	0.111846	0.944015	0.902007	0.316824	0.933488	0.391435	0.976391	107.9	109.7	100.4	109.1	89.1	98.3	89.7	89.9	97.4	83.3	103.5	94.2	85.3	106.3	90.8	100.2	92	268.5	101.4	117.6	109	104.2	112.1	86.8	89.8	71.5	103.1	88.4	103.7
High	P03921	NADH-ubiquinone oxidoreductase chain 5 OS=Mus musculus OX=10090 GN=Mtnd5 PE=1 SV=3	0.07	0.21	-0.07	0.44	0.12	0.28	-0.55	-0.21	-0.66	0.801434	0.00639623	0.401807	0.270504	0.664402	0.0961168	0.00363144	0.273591	0.00123764	86.9	93	77.8	65.5	99.2	144.8	107.8	116.3	55.2	69	94.3	58.6	178.2	187.8	213.7	163.7	49.8	465	74.8	89.8	147.3	111	123.7	67.5	37.1	67.5	84.1	57.3	134.1
High	Q64737	Trifunctional purine biosynthetic protein adenosine-3 OS=Mus musculus OX=10090 GN=Gart PE=1 SV=3	-0.13	-0.07	-0.12	0.04	0.06	-0.05	-0.23	-0.07	-0.15	0.511679	0.803128	0.194272	0.996317	0.885213	0.844214	0.586968	0.865192	0.900978	112.4	125.1	124.8	126	126.8	91.1	120	116.4	99.6	112.2	122.3	86.9	112.6	122.2	93.3	90.3	105.3	98	105.2	122	105.7	125.3	103.7	56.6	97.4	104.4	89.5	100.1	80
High	Q9WV60	Glycogen synthase kinase-3 beta OS=Mus musculus OX=10090 GN=Gsk3b PE=1 SV=2	-0.24	-0.2	-0.03	-0.08	-0.01	-0.11	-0.1	0.02	0.17	0.176682	0.283836	0.900284	0.947685	0.971644	0.765359	0.939034	0.940028	0.845778	137.8	137.7	116.8	118.7	82.1	121.6	103.6	64.7	105	119.4	91.9	106.6	86.1	85	68.9	99.2	97.2	68.7	112.3	96.3	99.7	125.5	90.5	77	85.6	79.5	98.1	75.5	71
High	Q9D023	Mitochondrial pyruvate carrier 2 OS=Mus musculus OX=10090 GN=Mpc2 PE=1 SV=1	0	-0.04	-0.04	0.22	0.16	0.09	-0.34	0.03	-0.13	0.97525	0.854078	0.72325	0.894413	0.519702	0.859469	0.194103	0.987538	0.927948	122	95.2	137.5	92.6	87.4	114.4	66.1	74.3	110.2	138.3	93	117	82.6	114	74.1	102.1	110	168.4	93.1	135.4	109.1	94.4	79.4	38.6	110.9	105.1	119.1	109.1	79.9
High	Q8C8R3	Ankyrin-2 OS=Mus musculus OX=10090 GN=Ank2 PE=1 SV=2	-0.15	-0.23	0.07	-0.1	-0.13	-0.01	0.01	0.03	0.16	0.489954	0.093279	0.854762	0.939398	0.629908	0.973756	0.942086	0.943848	0.878032	114.4	115.3	131.4	124.9	87.3	63.3	94.8	113.3	146.9	121.5	107.3	99.9	61.4	56.1	46.8	57.4	126	73.2	136.4	97	85.4	89.5	81.3	89.5	142.7	115.7	110.2	120.4	82
High	Q9CQR2	40S ribosomal protein S21 OS=Mus musculus OX=10090 GN=Rps21 PE=1 SV=1	-0.11	-0.04	-0.08	-0.27	-0.1	-0.17	-0.11	-0.26	-0.18	0.639139	0.911158	0.451362	0.48749	0.664402	0.264797	0.901617	0.213929	0.804469	108	132.1	109.2	116.3	126	91.6	129.3	86.7	116.7	100.7	136.3	109.5	101.1	106.7	98.3	99.1	97.5	7.1	97.1	97.4	84.1	82.6	113.1	100.8	91.5	71.8	71	80.1	125.1
High	P14824	Annexin A6 OS=Mus musculus OX=10090 GN=Anxa6 PE=1 SV=3	0.01	0.01	-0.02	-0.04	-0.08	0.03	-0.1	-0.15	-0.21	0.992124	0.933486	0.839353	0.977532	0.713316	0.996193	0.910482	0.51944	0.742929	95.2	105.1	97.4	102.9	87	76.8	83.6	99.5	126.3	114.1	105.5	130.8	82.6	81.3	82.2	82.1	114.4	125	108	130.1	70	91.7	98.3	96.2	109.2	157.4	94.3	153.1	74.2
High	Q6GSS7	Histone H2A type 2-A OS=Mus musculus OX=10090 GN=Hist2h2aa1 PE=1 SV=3	0.02	0.01	0.06	-0.07	-0.06	0	0.23	0.11	0.2	0.972315	0.958348	0.839507	0.951995	0.819684	0.979418	0.350575	0.822367	0.761406	116.5	92.7	75.2	95.4	105.8	91.8	67.5	97.9	75.1	69.3	95.2	96.2	75.7	96.8	99	75.3	99.5	86.9	107	104.7	87	83.8	107.6	87	159.8	141.7	122	119	70.1
High	P09103	Protein disulfide-isomerase OS=Mus musculus OX=10090 GN=P4hb PE=1 SV=2	0.04	0	0.02	-0.05	-0.05	0.02	-0.08	-0.17	-0.18	0.940495	0.983941	0.995024	0.968107	0.828634	0.986095	0.939034	0.41229	0.828792	129	108.9	102.2	94.9	79.5	103.3	100.3	116.4	119.4	113.3	109.6	90.6	98.4	116	107.5	117.1	107.2	118.2	123.9	98	106.1	107.5	111.2	100.3	96.2	52	107.7	80.3	139.8
High	Q99L47	Hsc70-interacting protein OS=Mus musculus OX=10090 GN=St13 PE=1 SV=1	-0.11	-0.1	-0.01	-0.13	0.1	-0.15	-0.11	-0.12	0.14	0.688288	0.779856	0.928508	0.874241	0.778947	0.582826	0.910482	0.822367	0.91854	128.3	125	120	123.4	67.1	77.3	104.6	86.2	114.8	107.4	126	104.2	83.8	82.7	82.9	88.5	100	47.9	110.6	94.1	84.9	93.3	97.2	112.5	92	62.2	98.4	92.2	106.1
High	P45952	Medium-chain specific acyl-CoA dehydrogenase, mitochondrial OS=Mus musculus OX=10090 GN=Acadm PE=1 SV=1	0.02	0.02	-0.01	0.03	-0.03	0.05	0.17	0.2	0.12	0.98246	0.908814	0.894767	0.994898	0.881422	0.977568	0.558123	0.486933	0.935014	84.2	105.3	95.4	101.7	96.3	86.2	87.8	93	93.1	92.6	101.7	100.7	87.5	88.3	93.1	84.3	104.4	74.3	92.9	95.8	87.6	83.6	88.1	107.4	113.6	111.1	103.2	105.4	104.8
High	Q99LC5	Electron transfer flavoprotein subunit alpha, mitochondrial OS=Mus musculus OX=10090 GN=Etfa PE=1 SV=2	-0.03	-0.04	0.02	-0.05	-0.03	0.01	0.14	0.13	0.15	0.924733	0.887375	0.996172	0.968107	0.881422	0.979418	0.654934	0.781209	0.898694	91.4	100.1	87.5	94.9	109.7	97.4	99.8	99.1	82.5	82.6	99.3	94.6	103.4	102.6	96.7	94.1	92.4	80	88.2	91.1	94	91.9	99	101.2	104.9	107	98.9	102.9	105.7
High	Q61584	Fragile X mental retardation syndrome-related protein 1 OS=Mus musculus OX=10090 GN=Fxr1 PE=1 SV=2	-0.14	-0.03	0.05	-0.26	0.07	-0.25	0.01	-0.19	0.07	0.654831	0.994	0.926199	0.551559	0.873797	0.317342	0.945446	0.752879	0.957754	107.4	111.5	134.3	135.4	53.6	56.3	78.2	96.9	144	130.3	139.5	142	55.3	44.1	53.8	59.4	150.3		125.8	108.4	62.4	73.4	89.9	99.2	118.1	49.1	95.5	76.4	87
High	Q8R104	NAD-dependent protein deacetylase sirtuin-3 OS=Mus musculus OX=10090 GN=Sirt3 PE=1 SV=2	-0.04	-0.01	-0.09	0.07	-0.21	0.28	-0.24	-0.05	-0.46	0.957777	0.959502	0.652761	0.994898	0.437832	0.321382	0.633525	0.954882	0.0530284	96.4	166	118.3	100.5	50.5	66.3	113.8	168.3	101.6	138.6	140.6	129.6	93	64.9	89.8	115.8	114.3	54.1	95.8	108.2	91.8	88.1	112.2	116.5	94.3	85.2	108.9	139.4	86.9
High	P53026	60S ribosomal protein L10a OS=Mus musculus OX=10090 GN=Rpl10a PE=1 SV=3	-0.12	0.03	-0.11	-0.13	-0.15	0	-0.02	0	-0.16	0.444811	0.885385	0.14996	0.894413	0.452354	0.979418	0.981483	0.962173	0.885978	139.4	143	142.6	123.7	68.6	76.3	78.2	88	133.9	107.8	161.4	118.1	82.5	97.3	86.6	80.4	113.6	80.3	133.8	112.7	84.3	73.7	102.4	73.7	129.2	95.8	122.1	107.2	80
High	P12970	60S ribosomal protein L7a OS=Mus musculus OX=10090 GN=Rpl7a PE=1 SV=2	-0.08	-0.09	-0.02	-0.21	-0.09	-0.12	0.12	0.05	0.14	0.637295	0.493246	0.839353	0.693484	0.654973	0.501514	0.671884	0.952094	0.920929	119.9	113.2	99.6	104.5	74.2	92.2	93	92	112.1	105.3	93.5	84.9	71.6	101.8	109.5	88.1	103	61.9	113.3	83.7	83.9	88.7	110.6	87.7	140.8	106.9	101	101.4	85.2
High	Q8BH59	Calcium-binding mitochondrial carrier protein Aralar1 OS=Mus musculus OX=10090 GN=Slc25a12 PE=1 SV=1	0.04	-0.02	0.08	0.2	0.11	0.11	-0.12	0.03	0.02	0.924733	0.94146	0.664285	0.924461	0.700338	0.831244	0.844355	0.974628	0.985764	104.4	89.3	80.8	78.7	109.7	130.4	107	115.3	74.8	86.2	86.7	77.5	107.4	120.2	120	121.3	78.1	214.4	81.2	83.7	123.5	121.8	104.7	97.3	84	82.6	110.3	80.3	115.1
High	Q9QUH0	Glutaredoxin-1 OS=Mus musculus OX=10090 GN=Glrx PE=1 SV=3	0.11	0.04	0.13	-0.2	0.02	-0.22	0.01	-0.27	0.05	0.656868	0.813868	0.474955	0.727523	0.987145	0.233636	0.947151	0.288678	0.97987	106.4	137.5	124.8	151.4	94.2	56.8	95.7	65.2	129.5	125.2	111.3	98.9	77.9	60.2	68.5	69.2	128.7	160.6	149	117.5	57.9	63.6	62.8	60.6	119.2	83.3	108.6	111.6	40.4
High	P70670	Nascent polypeptide-associated complex subunit alpha, muscle-specific form OS=Mus musculus OX=10090 GN=Naca PE=1 SV=2	0	0.03	-0.06	-0.11	-0.01	-0.11	0.07	-0.03	0.03	0.973122	0.854078	0.533905	0.904746	0.945146	0.557254	0.833693	0.90522	0.981162	92.9	98.6	92.6	100.3	115.6	118.5	86.9	92.6	85.2	83.2	95.8	103.1	107.1	123.6	106.4	109.5	98.8	75.4	92.2	97.9	110.3	105.2	108.4	81.8	102.3	82.4	89.9	86.5	90.2
High	P43274	Histone H1.4 OS=Mus musculus OX=10090 GN=H1-4 PE=1 SV=2	0.09	-0.09	0.17	-0.38	-0.24	-0.14	0.29	-0.19	0.12	0.696749	0.493246	0.0722424	0.204542	0.0645641	0.398209	0.194103	0.360834	0.927948	99	95.5	91.4	99.9	78.5	104.7	95.4	106.2	102	86.7	87.6	86.8	70.6	89.6	127.8	84.5	91.4	41	108.4	81.9	86.9	117.7	115.7	144.4	134.1	104.4	95.2	87.7	93
High	Q9CQR4	Acyl-coenzyme A thioesterase 13 OS=Mus musculus OX=10090 GN=Acot13 PE=1 SV=1	-0.02	0.01	0	0.06	0.03	0	0.12	0.19	0.19	0.941652	0.958348	0.915566	0.996317	0.970349	0.979418	0.675084	0.529038	0.792938	87.3	94.8	86.8	117.6	93.4	79.2	96.9	88.5	97.1	90.2	98.6	95.9	91.8	84.1	88.1	83.8	105.1	57	112.8	98.9	84.9	80.1	82.8	96.3	122.1	112.5	114.3	113.3	90.1
High	Q9DCL9	Multifunctional protein ADE2 OS=Mus musculus OX=10090 GN=Paics PE=1 SV=4	0.17	-0.05	0.12	0.19	0.22	0.1	-0.09	0.04	0.12	0.363139	0.927195	0.607142	0.939398	0.324275	0.868781	0.939034	0.929167	0.927948	93.3	104.6	110.1	115	60.9	66.2	100.4	89.3	117.9	118.1	112.3	106.2	98.9	103.4	70.4	48	100.7	153.3	104.2	119.1	114.4	46.1	84	51.7	123.4	130	137.8	126.7	75.5
High	P56382	ATP synthase subunit epsilon, mitochondrial OS=Mus musculus OX=10090 GN=Atp5f1e PE=1 SV=2	0.15	0.04	0.12	-0.02	-0.06	0.12	0.15	0.02	0.06	0.357253	0.813868	0.321391	0.977532	0.795901	0.797274	0.61906	0.987538	0.96765	93.8	97.6	128.6	111.8	67.5	80.5	78.9	71.7	137.9	135.3	97	111.8	74.8	79.4	75.2	71.6	149.6	67.5	138	103.9	89.9	77.4	70.9	96.1	112.5	124.7	119.9	126.9	83.6
High	Q91WD5	NADH dehydrogenase [ubiquinone] iron-sulfur protein 2, mitochondrial OS=Mus musculus OX=10090 GN=Ndufs2 PE=1 SV=1	0.02	-0.03	0.01	0.13	0.1	0.06	-0.06	0.06	0.02	0.976381	0.927195	0.964983	0.977532	0.747634	0.942234	0.947151	0.929711	0.987216	94.6	109.4	91.9	107.9	91.9	94.9	106.4	99.1	87.5	96.5	97.2	97.1	95.3	89.2	106.7	99.9	96.9	144.1	84.1	89.7	97.3	101.6	97.8	109.2	101.8	100.7	95.6	91.5	116.5
High	P20029	Endoplasmic reticulum chaperone BiP OS=Mus musculus OX=10090 GN=Hspa5 PE=1 SV=3	-0.06	0.02	-0.07	-0.05	-0.01	-0.03	-0.08	-0.08	-0.13	0.765808	0.908814	0.451362	0.968107	0.929561	0.892684	0.939034	0.781209	0.927948	113.2	108	103.2	89	105.4	91.2	100.5	112.9	102.1	105.1	112.2	111.6	103	105.2	110.2	106.6	104.2	98.9	101.8	101.8	106.7	88.3	110.1	96.2	98.2	104	100.9	86.5	112.2
High	P61027	Ras-related protein Rab-10 OS=Mus musculus OX=10090 GN=Rab10 PE=1 SV=1	-0.19	-0.09	-0.11	-0.05	-0.06	-0.03	-0.17	-0.16	-0.18	0.274871	0.69769	0.326173	0.968107	0.833268	0.914408	0.733046	0.611362	0.836272	138.2	109.8	101.6	97.6	103.2	117.3	104.9	135.7	114	98	101.8	109.8	112.2	109.3	115.3	100.3	101.8	122	112.2	97.8	90.6	83.8	88.9	106.7	110.5	104	106	83.4	91.9
High	Q8R3Q6	Protein MIX23 OS=Mus musculus OX=10090 GN=Mix23 PE=1 SV=1	0.15	0.15	0.01	-0.2	-0.31	0.14	0.22	-0.14	-0.22	0.48507	0.273495	0.991183	0.732902	0.0565713	0.795904	0.417285	0.784148	0.712042	96.2	102.6	116.6	92.8	84.8	79.7	97.9	98	132.6	127.1	94.6	113.6	112.1	87.1	98.2	92.7	134		135.8	91.9	89.6	97.5	90.6	128	89.3	105.5	99	114.5	109.7
High	P56399	Ubiquitin carboxyl-terminal hydrolase 5 OS=Mus musculus OX=10090 GN=Usp5 PE=1 SV=1	0.02	-0.1	0.07	-0.33	-0.11	-0.26	0	-0.2	0.09	0.96702	0.728372	0.852224	0.329112	0.664402	0.136589	0.947151	0.552579	0.948175	95.2	134.2	80.4	119.8	40.8	84.5	88.3	84.6	85.8	99.9	91.8	93.6	38.2	146.8	65.5	90.8	84.6	69.4	107.9	104.9	166.4	81.3	111.2	97.4	114.9	92.3	89.9	103.9	83.1
High	Q64727	Vinculin OS=Mus musculus OX=10090 GN=Vcl PE=1 SV=4	0.04	0.01	0.02	0.17	0.03	0.16	-0.09	0.06	-0.06	0.941652	0.957105	0.989295	0.952739	0.960107	0.616443	0.933488	0.929167	0.970788	95.4	99.9	102.1	88.5	91.9	109.4	106.4	109.1	87	86.9	95	98.6	105.4	109.6	109	113.9	90.6	92.9	100.6	93.1	105.1	113.1	110.2	111	93.9	106.7	105.6	99.1	107.8
High	Q80W21	Glutathione S-transferase Mu 7 OS=Mus musculus OX=10090 GN=Gstm7 PE=1 SV=1	2.66	-6.64	6.64				-6.64	-6.64		1.72527e-16	4.75e-16	1.82442e-16				3.89744e-16	1.89157e-16								654.8											4145.2
High	Q9D7J9	Enoyl-CoA hydratase domain-containing protein 3, mitochondrial OS=Mus musculus OX=10090 GN=Echdc3 PE=1 SV=1	0.04	0.01	0.04	0.18	0.1	0.07	0.09	0.31	0.19	0.941652	0.933486	0.900284	0.944015	0.74856	0.93419	0.779844	0.126109	0.765303	55.6	87.1	70.1	97.5	123	91.2	108.9	102.8	90.4	58.9	81.1	79.9	105.5	99.9	93.2	108.4	89.3	103.9	84.9	88.4	100.5	86.8	104.6	124.2	110	96.7	109.9	104.3	137.4
High	O70325	Phospholipid hydroperoxide glutathione peroxidase OS=Mus musculus OX=10090 GN=Gpx4 PE=1 SV=4	0.21	0.02	0.06	-0.07	-0.01	-0.06	0.37	0.16	0.32	0.298147	0.917165	0.893921	0.951995	0.960107	0.876384	0.162016	0.611628	0.33305	100.3	90.6	89.5	103.2	99.3	75.7	58.6	53.3	98.5	81.4	128.1	96.6	70.6	78	78.3	83.1	106.2	190.9	114.6	119.1	82.5	60	69.2	73.3	148	108.9	113.4	116.6	92.3
High	Q71FD7	Filamin-binding LIM protein 1 OS=Mus musculus OX=10090 GN=Fblim1 PE=1 SV=2	-0.08	-0.11	0.03	-0.2	0.17	-0.44	0.04	-0.04	0.24	0.864831	0.785443	0.966978	0.707355	0.570306	0.0161404	0.939034	0.96635	0.605543	133.4	43.1	143.7	150.5	48.2	122.5	96.7	68.1	142.2	126	109.5	112.7	26.3	103.8	32.9	106.5	116.3	97.1	117.6	111	125	27.2	25.2	80.3	103.8	44.1	129.8	95.3	32.2
High	Q9Z1N5	Spliceosome RNA helicase Ddx39b OS=Mus musculus OX=10090 GN=Ddx39b PE=1 SV=1	0.03	0.08	0.03	0.03	-0.13	0.19	0.25	0.04	0.09	0.940495	0.615408	0.960876	0.994898	0.654973	0.623044	0.357523	0.923222	0.948175	105.8	118.9	106.4	179	80.7	47.2	55.4	47.7	118.5	134.4	143.3	140	63	55.5	61.1	59.6	88.1	88.3	147.8	151.8	53.7	61.2	69.6	79.1	182.4	144.8	131.9	127.6	75
High	Q922R8	Protein disulfide-isomerase A6 OS=Mus musculus OX=10090 GN=Pdia6 PE=1 SV=3	-0.22	-0.3	0.08	0.03	0.1	-0.01	-0.47	-0.15	-0.12	0.395559	0.0842429	0.859362	0.994898	0.833268	0.979418	0.194103	0.822367	0.935014	148.6	122.4	75.4	72.3	137.1	177.4	95.4	164.3	86.1	63.6	77.2	49.4	150	166.8	98.7	94.4	72.3	433.8	92.2	69	102.6	117.6	154	72.3	47.4	46.7	141.9	54.7	94.9
High	Q8BH64	EH domain-containing protein 2 OS=Mus musculus OX=10090 GN=Ehd2 PE=1 SV=1	0.01	-0.01	0.02	0.29	0.09	0.17	-0.19	0.12	-0.05	0.991862	0.997046	0.995024	0.737512	0.808692	0.519123	0.65798	0.795164	0.976962	113.4	113.5	109.5	103	90.1	115.7	94.3	85	96.5	100.7	109.2	99.6	92.2	102.6	96.2	97.3	90.5	101.1	90.3	103.7	98.2	93.9	107.3	91.4	99.9	128.5	107.2	111.7	105.9
High	Q1XH17	Tripartite motif-containing protein 72 OS=Mus musculus OX=10090 GN=Trim72 PE=1 SV=1	-0.02	-0.01	-0.04	-0.23	-0.1	-0.14	-0.14	-0.31	-0.21	0.940495	0.999335	0.644402	0.613862	0.637785	0.409699	0.79315	0.0500368	0.742929	115.1	104.7	109.9	112.1	111.8	97.4	104.6	109.3	113.9	112.3	102.6	85.9	122.2	114.3	106.2	106.9	101.9	94.1	128.8	98.5	102.5	100.3	100.2	119.6	83.8	85.5	98.8	87.6	79.3
High	P49722	Proteasome subunit alpha type-2 OS=Mus musculus OX=10090 GN=Psma2 PE=1 SV=3	-0.06	-0.09	0.07	0.09	-0.02	0.1	0	0.14	0.12	0.889146	0.728372	0.844459	0.994898	0.936204	0.844214	0.945446	0.68556	0.927948	92	106.3	91.9	99.9	139.4	96.1	88.4	93.6	86.9	94.5	100.9	84.4	93.8	104.5	92.5	102.8	95	126.6	90.1	90.5	92.8	101.7	101.7	84.6	102.9	105.5	108.4	106.6	118
High	O35857	Mitochondrial import inner membrane translocase subunit TIM44 OS=Mus musculus OX=10090 GN=Timm44 PE=1 SV=2	-0.03	0.05	-0.11	0.07	0.02	0.06	-0.15	-0.04	-0.17	0.924733	0.779856	0.172703	0.994898	0.982082	0.942234	0.792323	0.89775	0.857952	96	109.3	113.5	101.5	68.2	78.3	91.5	81.2	136.9	158.5	136.3	116.6	85.9	81.3	87.5	99.6	137.3	170.6	125.7	105.5	89.1	75	82.4	77.1	109.1	134.3	112	133.4	75.5
High	P27546	Microtubule-associated protein 4 OS=Mus musculus OX=10090 GN=Map4 PE=1 SV=3	-0.04	0.01	-0.08	-0.03	0.02	-0.05	-0.03	-0.01	-0.01	0.886286	0.933486	0.342092	0.977532	0.991951	0.844214	0.999083	0.929167	0.99117	110.4	85.4	99.9	78	81.4	135.3	102.6	80.2	86.6	83.8	78.9	88.8	113.1	121.8	117.1	118.8	82.3	145.1	98.9	80.1	112.9	114.2	122.8	90.8	89.8	72.3	96.2	74.8	122.6
High	Q9DCW4	Electron transfer flavoprotein subunit beta OS=Mus musculus OX=10090 GN=Etfb PE=1 SV=3	0.05	-0.01	0.08	-0.03	-0.03	-0.02	0.18	0.08	0.19	0.884362	0.969342	0.620762	0.977532	0.896446	0.939525	0.531648	0.884199	0.780959	97.4	100.1	90	100	89.8	88.8	92.1	89	90	83.9	101.6	100.1	92	106.5	83.9	90.4	108.3	97	100.9	102.8	88.4	92.8	92	87.3	104.5	108.8	118.7	106.2	103
High	P24369	Peptidyl-prolyl cis-trans isomerase B OS=Mus musculus OX=10090 GN=Ppib PE=1 SV=2	0.04	0.03	0.01	0.11	-0.01	0.15	-0.27	-0.13	-0.33	0.937808	0.854078	0.97663	0.987315	0.970349	0.702481	0.413187	0.752937	0.298019	112	128.9	112	128.8	112.5	76.2	95.7	99	127.8	110.5	120.1	120	86.4	108.4	109.1	91.8	138.9	93.6	121.2	144.5	89.2	89.8	107.6	65.5	98.5	94.6	120.4	117.7	106.9
High	P09411	Phosphoglycerate kinase 1 OS=Mus musculus OX=10090 GN=Pgk1 PE=1 SV=4	0.01	-0.03	0.04	-0.02	0	0	-0.1	-0.08	-0.04	0.985538	0.918881	0.918896	0.977532	0.959411	0.973682	0.916406	0.776181	0.981162	94.9	109.9	101.1	110.3	110.2	91.4	113	104.7	107.7	99.3	102.6	101.5	102	94.1	103.7	99.4	105.2	82.3	113.7	101	96.2	100.4	101.4	106.6	101.7	103.2	98.6	92.8	93.7
High	P15105	Glutamine synthetase OS=Mus musculus OX=10090 GN=Glul PE=1 SV=6	0.42	0.32	0.01	0.54	-0.09	0.55	0.16	0.21	-0.17	0.00230223	0.011486	0.976954	0.100898	0.822439	0.00265907	0.645735	0.469377	0.857952	46.9	28.9	114.1	71.5	181.9	80.3	78.7	95.6	67.6	74.5	40.5	81.8	132.7	134	48.8	54.4	148.1	192.8	171.6	115.1	93.3	116.6	66	119	76.2	189.9	92.2	155.1	117.3
High	Q91VN4	MICOS complex subunit Mic25 OS=Mus musculus OX=10090 GN=Chchd6 PE=1 SV=2	-0.04	-0.08	-0.02	-0.17	0	-0.08	0.36	0.26	0.37	0.947597	0.880603	0.926928	0.814595	0.996507	0.881368	0.295983	0.374004	0.189072	61.3	108	115.9	123.3	75.7	62.4	92.8	62.7	99.4	116.7	108.9	100.7	64.2	52.9	57.7	88.9	83.5	59.7	112.9	106.5	89.8	88.6	63.5	66.3	123.4	132.6	105.1	156.8	67.6
High	P07310	Creatine kinase M-type OS=Mus musculus OX=10090 GN=Ckm PE=1 SV=1	0.09	0.03	0.07	-0.03	0.06	-0.1	0.05	-0.08	0.1	0.673147	0.885385	0.775684	0.977532	0.879458	0.623044	0.88669	0.781209	0.945205	112.2	102.8	104.9	106.6	91.4	93.9	93.2	94.7	107.9	114	102.6	97.1	92.5	93.7	91.7	94.8	108.5	101.8	111.8	112.3	101.8	100	91.5	92.5	103.2	101.6	98.4	98.3	91
High	P63330	Serine/threonine-protein phosphatase 2A catalytic subunit alpha isoform OS=Mus musculus OX=10090 GN=Ppp2ca PE=1 SV=1	-0.04	0.05	-0.02	-0.05	-0.05	-0.07	0.09	0.15	0.04	0.940495	0.775721	0.895624	0.968107	0.878814	0.844214	0.828494	0.687817	0.981162	93.4	102	73.9	95.9	110.8	101.2	90.6	98.9	72.8	78.9	87.7	84.7	114	96.1	99.4	102.2	65.4	347.4	55.9	62.2	105.8	82.7	101.6	97.3	77.5	79.9	68.5	58.7	122.3
High	P31230	Aminoacyl tRNA synthase complex-interacting multifunctional protein 1 OS=Mus musculus OX=10090 GN=Aimp1 PE=1 SV=2	-0.21	-0.03	-0.1	-0.42	-0.06	-0.35	-0.03	-0.25	-0.05	0.275978	0.990246	0.539345	0.135172	0.867479	0.0345025	0.999083	0.375177	0.976391	104.7	110.7	112.4	169.7	110.4	76.2	84.6	103.2	116.4	115.9	87.4	116	86	86.1	67.3	86.1	145.4	26.7	137.8	104.2	69.9	95.9	83.2	106.8	127.1	79.3	97.4	97.8	64.3
High	P48036	Annexin A5 OS=Mus musculus OX=10090 GN=Anxa5 PE=1 SV=1	0.07	0.02	0.04	0.23	0.02	0.21	-0.13	0.04	-0.09	0.790648	0.920094	0.917304	0.872471	0.987145	0.3172	0.839733	0.954882	0.948175	125.2	101	89.1	94.7	73.7	103.4	93.1	101.2	92.2	74.7	113.3	95.5	101.4	100.2	108.5	112.9	84.8	170.9	85.6	92.3	94.1	112.7	104.6	146.9	102.7	102.8	131.7	100.3	99.6
High	P14148	60S ribosomal protein L7 OS=Mus musculus OX=10090 GN=Rpl7 PE=1 SV=2	0.07	0.18	-0.09	-0.03	-0.11	0.07	0.2	0.05	-0.13	0.830579	0.0887041	0.447154	0.977532	0.654973	0.942234	0.447374	0.929167	0.927948	81.6	96.4	121.3	60	75.2	111.2	125.1	66.1	110.7	122.9	64.1	136.1	145.3	140.7	119.8	108.1	105.3	60.6	120.7	97.2	135.5	96.1	126.9	84.9	135.8	133.9	137.9	122	89.6
High	Q60870	Receptor expression-enhancing protein 5 OS=Mus musculus OX=10090 GN=Reep5 PE=1 SV=1	0	0.09	-0.11	0.21	0.09	0.16	-0.5	-0.26	-0.49	0.998779	0.512335	0.318761	0.904746	0.833268	0.660228	0.0141542	0.200087	0.032156	135.3	69.9	88.7	33.3	29.1	139.3	119.4	160.5	92.4	104	53	63.7	169.3	160.6	125.8	186.1	79.2	388.8	95.2	97.4	152.2	103.8	126	80.9	79.4	103.6	87	81.9	68.3
High	P54116	Stomatin OS=Mus musculus OX=10090 GN=Stom PE=1 SV=3	0.03	0.01	0.06	-0.14	-0.13	0	0.07	-0.15	-0.12	0.951236	0.924919	0.868723	0.858292	0.531033	0.979418	0.832497	0.602566	0.929274	90.1	106.2	97.8	99.2	80.1	115.7	86.8	116.6	94.6	94.8	109.7	90	83.7	90.4	105.6	97.6	96.6	81.2	92.3	108.3	91.5	94.5	91.9	108.5	125.1	92.7	105	99	73.8
High	P01869	Ig gamma-1 chain C region, membrane-bound form OS=Mus musculus OX=10090 GN=Ighg1 PE=1 SV=2	-0.62	0.13	-0.74	-0.35	0.48	-0.86	-0.35	0.08	-0.31	3.1091e-06	0.403057	3.48247e-11	0.259825	0.00250214	4.41896e-08	0.350437	0.850843	0.37953	276	61.5	69.5	40.5	20.2	137	195	232	206.6	52.4	40.9	26.8	253.8	21.2	202.5	240.4	58.4	38.2	334.7	16	128.2			19.6	24.9	41.1	22.8	58	181.1
High	Q9D172	Glutamine amidotransferase-like class 1 domain-containing protein 3, mitochondrial OS=Mus musculus OX=10090 GN=Gatd3 PE=1 SV=1	0.05	-0.01	0.06	0.04	0.04	0.01	0.15	0.13	0.2	0.905454	0.997574	0.830965	0.996317	0.955587	0.979418	0.61906	0.784148	0.757875	94.9	97	97.7	95.5	107.8	101.2	94.1	95.1	86.9	88.3	98.3	94.5	91	97.1	96	92.7	94	83.7	88.1	94.9	95.2	100.3	100	99	98.1	100.1	107.3	104.5	106.7
High	P09671	Superoxide dismutase [Mn], mitochondrial OS=Mus musculus OX=10090 GN=Sod2 PE=1 SV=3	0.11	0.04	0.07	0.28	0.04	0.25	-0.01	0.15	0	0.530741	0.852165	0.754379	0.766628	0.945146	0.17617	0.966367	0.687817	0.996798	99.7	95.1	94.9	86.5	89	114.3	103.9	95.9	87.9	92.2	90.2	85.8	104.2	119.8	110.9	111.3	94.9	146.5	85.7	99.9	115	107.8	104.3	91.3	92.9	115.4	119.8	107.7	116.5
High	Q8VDQ1	Prostaglandin reductase 2 OS=Mus musculus OX=10090 GN=Ptgr2 PE=1 SV=2	-0.01	-0.02	-0.01	0.19	0.13	0.05	-0.16	0.04	0	0.962652	0.936232	0.858685	0.939398	0.654126	0.979418	0.728398	0.954882	0.999181	93.8	101.5	100.6	102.9	118.5	96.3	93.1	73.1	99.3	100.9	102.5	95	116.7	138.7	94.7	110.9	89.5	126.3	94	99.6	121.2	104.9	98.5	84.5	99.9	97.3	102.6	91.2	107.8
High	P49813	Tropomodulin-1 OS=Mus musculus OX=10090 GN=Tmod1 PE=1 SV=2	0.08	0.02	0.06	-0.13	-0.07	-0.05	0.12	-0.13	0	0.767328	0.927195	0.839353	0.884493	0.751003	0.829837	0.675084	0.59011	0.996798	108	98.9	95.4	98.9	89.6	92.6	100.9	96.4	100.1	92.2	120.8	98.1	86	90.6	80.3	90.9	100.6	188	114.8	99.2	96	93.7	90.5	99.1	94.4	95.9	95	94.4	123.1
High	Q922J3	CAP-Gly domain-containing linker protein 1 OS=Mus musculus OX=10090 GN=Clip1 PE=1 SV=1	0.05	-0.03	-0.05	0.25	-0.05	0.26	-0.07	0.05	-0.11	0.942209	0.976393	0.894767	0.841659	0.905141	0.442177	0.955941	0.916298	0.940728	180.3	137.6	142.4	98.6	166.1	163.8	114.4	116.4			44.8	81.6	155.5	158.5	125.7	80.2		132.5	31.1	130	141.8	133.7	154.3	63.2	65.9	164.1	136.5	136.5	158.3
High	P47802	Metaxin-1 OS=Mus musculus OX=10090 GN=Mtx1 PE=1 SV=1	0.07	-0.21	0.09	0.33	0.03	0.15	0.04	-0.14	0.03	0.942209	0.399997	0.889685	0.615295	0.960107	0.823782	0.939765	0.859152	0.984548	198.3	172.1	50.1		188.3	227.5	51.9	180.2	101.5	121.5	134.8	91.9	157.1	210.7	84.3	99.3	45.9	417.8	78.7	82.5	118.7	86.3	69.8			110.3	176.3	70.1	62
High	P61205	ADP-ribosylation factor 3 OS=Mus musculus OX=10090 GN=Arf3 PE=2 SV=2	0.1	0.26	0.31	0.5	1.48	-0.97	-0.12	-0.72	0.33	0.844291	0.100152	0.0738909	0.158138	3.44318e-16	2.31623e-12	0.939765	0.000348265	0.314935			234.7		155		34.4	31.9		281.6	192.6				52.1			2019.4	239	252.3	108.1	31.5	152.2					148.9
High	Q64521	Glycerol-3-phosphate dehydrogenase, mitochondrial OS=Mus musculus OX=10090 GN=Gpd2 PE=1 SV=2	0.19	0.09	-0.05	-0.08	-0.06	0.02	0.42	0.19	0.18	0.409641	0.654015	0.84836	0.947418	0.876093	0.996538	0.0828108	0.570297	0.834217	91	109.8	82.3	151.4	49.9	76.1	81.7	29.9	131.4	95.5	136.9	159.4	70.6	70.9	67.2	75.9	115	124.4	130.5	130.3	45.5	69.7	102.6	62.4	151.8	141.4	118.2	135.1	114.9
High	P10853	Histone H2B type 1-F/J/L OS=Mus musculus OX=10090 GN=H2bc7 PE=1 SV=2	0.15	0.16	0.01	-0.08	-0.07	-0.01	0.14	-0.04	0.04	0.332925	0.0710531	0.960876	0.944015	0.750114	0.942234	0.635875	0.884199	0.981162	97.5	90.5	103.3	95	103.6	91.4	90.4	94.5	90.1	74	97.6	113.8	90.5	109.9	95.4	87.1	111.9	79.5	109.9	102.3	105.7	71.7	94.6	108.9	109.7	133.5	101	113	84.5
High	P37804	Transgelin OS=Mus musculus OX=10090 GN=Tagln PE=1 SV=3	0.05	-0.05	0.09	0.18	-0.04	0.23	-0.06	0.03	-0.08	0.888924	0.904026	0.669226	0.944015	0.872125	0.263948	0.947151	0.952094	0.957754	115.1	136	111.5	94.2	122	83.2	76	69.8	103.7	87.6	125.5	109.6	135.9	59.4	62.2	59.6	126.9	77.6	95.4	88.5	118.5	90.5	127.3	115.4	116.8	90	150.6	110.2	156.5
High	Q9CXI0	2-methoxy-6-polyprenyl-1,4-benzoquinol methylase, mitochondrial OS=Mus musculus OX=10090 GN=Coq5 PE=1 SV=2	0.13	-0.07	0.2	0.09	-0.04	0.08	-0.18	-0.16	-0.07	0.524507	0.805989	0.0483516	0.994898	0.872125	0.897629	0.695359	0.59659	0.957754	89.4	123.1	122.6	115.5	60.7	72.8	104.2	111.3	113.2	102.2	107.5	89.7	73.1	81.7	87.1	105.4	106.4	112.5	142.2	96.5	98.5	118	94.2	113.2	96.6	91.1	116.1	107.3	98.9
High	Q9QZ88	Vacuolar protein sorting-associated protein 29 OS=Mus musculus OX=10090 GN=Vps29 PE=1 SV=1	0.23	0.27	0.04	0.46	-0.31	0.69	0.28	0.53	-0.06	0.508907	0.158134	0.951911	0.230915	0.257054	0.00101367	0.553607	0.0224142	0.970788	135.2	126.2	70.6	78.6		94.1	100.4	60.3	40.9	86.9	81.2	47.8	96.6	125.6	104.7	147.3	60.3	231.9	67.8	108.9	108.8	103.8	112.7	87.4	89.6	193.3	164.2	165.5	158.7
High	Q9CQA3	Succinate dehydrogenase [ubiquinone] iron-sulfur subunit, mitochondrial OS=Mus musculus OX=10090 GN=Sdhb PE=1 SV=1	0.09	0.03	0.06	0.04	0.03	0.02	0.16	0.08	0.12	0.673147	0.854078	0.784389	0.996317	0.959411	0.990509	0.58673	0.886957	0.927948	89.8	94.4	106.3	105.5	86.4	89.6	86.6	78.5	104	111.3	98.7	105	81.2	85	84.6	81.8	112.6	74	107.6	104.7	91.4	84.5	86.8	97.7	119.7	111.3	102.8	114.1	93.4
High	Q9JJZ2	Tubulin alpha-8 chain OS=Mus musculus OX=10090 GN=Tuba8 PE=1 SV=1	-0.11	-0.08	-0.03	-0.36	0.09	-0.34	-0.14	-0.28	0.08	0.455312	0.605709	0.79579	0.249937	0.804964	0.00473336	0.792323	0.082839	0.957754	107.7	117	112.4	137.8	136.3	107.5	98.4	54.9	107.6	102.1	123.3	99.6	93.8	122.3	93.1	87.8	93.1	78.6	93.7	98.3	106.9	129.6	105.4	101.1	87.8	63.6	58.9	71.4	96
High	P23506	Protein-L-isoaspartate(D-aspartate) O-methyltransferase OS=Mus musculus OX=10090 GN=Pcmt1 PE=1 SV=3	-0.09	-0.06	0.02	0.1	0.07	-0.01	-0.06	0.06	0.05	0.593117	0.792876	0.993493	0.994898	0.875957	0.944715	0.947151	0.929167	0.978384	93.5	98.5	133.6	92.5	90.5	92.3	85.1	125	89.5	88.4	102.3	97.4	85.8	118.6	77	109.6	91.6	50	96.6	100.6	86.1	87.8	117.3	98.7	137.3	95.7	136.7	95.5	139.5
High	Q9JHL1	Na(+)/H(+) exchange regulatory cofactor NHE-RF2 OS=Mus musculus OX=10090 GN=Slc9a3r2 PE=1 SV=2	0.53	0.32	0.32	0.26	0.11	0.05	0.11	-0.48	-0.01	0.0261736	0.12358	0.205148	0.817211	0.862716	0.979418	0.870906	0.133034	0.996635	107.1	96.9	97	69.6			148.5		88.6	91.5	87.3	108.7	156	231.9	136.5	185.1		589.2	128.2	105.8	194.8		204.6	89.9	63.4		62.8	93.4
High	P07758	Alpha-1-antitrypsin 1-1 OS=Mus musculus OX=10090 GN=Serpina1a PE=1 SV=4	-0.07	-0.09	-0.01	-0.32	-0.17	-0.13	0.02	-0.19	-0.01	0.722547	0.536492	0.879936	0.333767	0.265861	0.470427	0.939034	0.362157	0.996798	123.2	95.7	91.2	124.5	100.8	64.4	114.3	107.6	125.9	98.8	111.1	102.9	99.7	79.5	92.9	84.1	101.5	76.2	131.9	90.7	78.2	87.4	104.4	153.6	86.6	29.4	86.5	95.1	108.6
High	P26443	Glutamate dehydrogenase 1, mitochondrial OS=Mus musculus OX=10090 GN=Glud1 PE=1 SV=1	0.09	-0.01	0.13	0	-0.08	0.07	0.16	0	0.11	0.687304	0.993721	0.2301	0.994898	0.737659	0.939525	0.586968	0.95393	0.938366	97.6	87.8	94.7	101.3	101.9	97.7	81.2	94.4	85	82.5	98.1	98.5	82.6	97	87.7	86.6	113.3	153.5	97.7	99.7	106.1	94.3	93.7	94.7	115.9	91.3	124.5	97.4	101.1
High	Q9JK42	[Pyruvate dehydrogenase (acetyl-transferring)] kinase isozyme 2, mitochondrial OS=Mus musculus OX=10090 GN=Pdk2 PE=1 SV=2	0.02	-0.1	0.12	0.21	0.19	0.05	-0.1	0.1	0.16	0.978526	0.428034	0.335263	0.904978	0.346644	0.979804	0.904277	0.851528	0.875595	111.4	108.4	110.4	96.3	74.2	102.3	83.1	94.3	94.2	106.9	94.3	93.9	86.6	106.5	90.2	87.7	93.6	118.3	106.2	109.4	105.4	121.4	83.1	78	118.2	96.8	124.7	124.5	97.4
High	Q9CQJ8	NADH dehydrogenase [ubiquinone] 1 beta subcomplex subunit 9 OS=Mus musculus OX=10090 GN=Ndufb9 PE=1 SV=3	0.24	0.07	0.2	0.19	0.29	-0.03	0.01	-0.07	0.24	0.0333845	0.557241	0.0137406	0.939398	0.0418029	0.882837	0.942111	0.80824	0.605543	102.3	84.6	92.6	91.4	103.5	138.3	93.2	78.7	79.5	94.6	85.8	89	89.7	124.2	86.6	112.6	105.4	146.5	93	98.1	128.7	144	94.5	65.5	92.5	75.9	96.6	79.5	98.9
High	Q8CHT0	Delta-1-pyrroline-5-carboxylate dehydrogenase, mitochondrial OS=Mus musculus OX=10090 GN=Aldh4a1 PE=1 SV=3	0.12	0.04	0.06	0.17	-0.01	0.16	0.25	0.29	0.16	0.500484	0.813868	0.839507	0.951995	0.934451	0.567188	0.306263	0.16263	0.861023	92.2	86.1	98.9	95	83.7	93	76.6	85.7	90.7	93.8	89.6	95.9	83.8	101	89.2	83.9	101.4	67.1	91.2	93.7	87.5	89.4	90.2	96.8	123.1	119.9	114.6	121	116.1
High	Q9DC70	NADH dehydrogenase [ubiquinone] iron-sulfur protein 7, mitochondrial OS=Mus musculus OX=10090 GN=Ndufs7 PE=1 SV=1	-0.07	-0.01	-0.06	-0.04	0.07	-0.1	0.08	0.12	0.2	0.673147	0.972185	0.494383	0.973347	0.868539	0.596243	0.803528	0.803378	0.76381	102.7	87.6	114.3	114.9	94	91.4	93.5	91.9	108.5	108	92.4	112.7	87.2	90.7	92.4	93.5	103.6	88.2	99.9	91.6	96.8	86.2	86.5	93	110.1	99.7	99.6	100.7	90.1
High	Q9Z2Y8	Pyridoxal phosphate homeostasis protein OS=Mus musculus OX=10090 GN=Plpbp PE=1 SV=1	-0.03	0.05	-0.08	0.16	0.08	0.06	-0.06	0.12	-0.01	0.925251	0.779856	0.40831	0.952739	0.838356	0.942234	0.955502	0.797285	0.996798	115.4	111.5	93	94.6	106.7	110.9	107.6	114.6	80	72.7	88.1	83.1	124.2	122.2	92.6	122.9	73.7	59.9	76.1	99.1	121.9	100.4	96	75.7	89.7	110.8	105	99.6	105.8
High	Q8BG32	26S proteasome non-ATPase regulatory subunit 11 OS=Mus musculus OX=10090 GN=Psmd11 PE=1 SV=3	-0.04	-0.06	0.08	0.03	-0.06	0.2	-0.05	0.05	-0.01	0.953767	0.898589	0.833161	0.994898	0.867479	0.580251	0.98658	0.917595	0.993461	123.3	103.3	114.1	78	138.6	99	94	88.6	103.2	94.6	101	116	84.3	97.2	85.2	98.6	101	161.9	92.2	106	107.5	88.5	113.1	91.4	134.2	102.6	115	98.5	108.9
High	P10605	Cathepsin B OS=Mus musculus OX=10090 GN=Ctsb PE=1 SV=2	0.05	0.3	-0.26	0.08	-0.09	0.24	0.29	0.22	-0.1	0.902929	0.00104916	0.00236186	0.994898	0.734111	0.256461	0.214428	0.393813	0.946653	72.5	57.9	88.6	52.5	79.4	128.2	109.5	123.5	77.8	36.4	79.1	76	150.8	155.2	133.3	136.2	83.3	221.1	97.5	56.3	124	122.9	96.5	129.4	111.4	89.1	134.6	108.3	172.2
High	O08756	3-hydroxyacyl-CoA dehydrogenase type-2 OS=Mus musculus OX=10090 GN=Hsd17b10 PE=1 SV=4	0.04	0.03	-0.02	0.16	0.05	0.11	-0.07	0.1	-0.05	0.925251	0.866074	0.84836	0.95467	0.927162	0.801292	0.942111	0.856586	0.976962	90.2	87	99.5	136.3	78.8	77.5	84.4	81.9	161.6	105.9	97.7	97.3	64.1	90.8	74.9	64.2	111.2	143.2	84.2	69.4	79.8	92	97	109.7	136.6	97.1	114	98	97.3
High	O08677	Kininogen-1 OS=Mus musculus OX=10090 GN=Kng1 PE=1 SV=1	0.25	0.09	0.12	0.69	0.28	0.39	-0.17	0.23	-0.04	0.029687	0.458731	0.304943	0.0116504	0.0468986	0.00668951	0.715602	0.362157	0.981162	98.5	65.7	93.9	64.1	80.5	82.3	110.8	128.4	134.3	82.4	103.3	108.3	97.8	108.5	93.8	79	106.5	79.1	120.4	120.4	88.5	95.1	98.5	162.1	135.4	69.6	135.6	177	150.6
High	Q9QYR9	Acyl-coenzyme A thioesterase 2, mitochondrial OS=Mus musculus OX=10090 GN=Acot2 PE=1 SV=2	-0.01	-0.03	0.01	0.13	0.02	0.1	-0.04	0.12	0.01	0.958201	0.911297	0.950657	0.977532	0.994556	0.847925	0.986006	0.79658	0.99117	86.3	100.6	85	100.3	110	109.4	108.3	111.7	94.5	82.8	95.3	99.2	111.2	116.4	99.8	100.7	89	79.6	85.5	83.5	101.6	108.5	107.7	112.4	96.1	97.7	99.2	89.7	119.8
High	P19783	Cytochrome c oxidase subunit 4 isoform 1, mitochondrial OS=Mus musculus OX=10090 GN=Cox4i1 PE=1 SV=2	-0.02	-0.02	0.01	0.18	0.04	0.14	-0.12	0.08	-0.06	0.947597	0.958348	0.950657	0.945595	0.936591	0.673024	0.850822	0.911562	0.968577	99.1	110.3	108.6	103.2	92.2	109.5	97.9	100.7	108.7	98.3	100.6	107.5	95.4	103.6	96.6	104.3	102.5	93.4	92.8	94.4	103.1	115.4	103.5	94.5	96.5	95.2	96.6	90.7	118.9
High	P43023	Cytochrome c oxidase subunit 6A2, mitochondrial OS=Mus musculus OX=10090 GN=Cox6a2 PE=1 SV=2	0.18	0.13	0.06	-0.02	0.14	-0.2	0.36	0.12	0.4	0.197478	0.191339	0.806994	0.977532	0.622413	0.155535	0.0584669	0.800463	0.131178	58.6	69.1	96	125.8	134.7	90	71.3	55.6	99.9	112.7	69.2	100.1	72.4	93.7	71.4	69.6	99.9	84.2	98.9	93.8	101.3	112.2	68.9	72.9	118.3	103.6	90.3	94.7	77.1
High	P07901	Heat shock protein HSP 90-alpha OS=Mus musculus OX=10090 GN=Hsp90aa1 PE=1 SV=4	-0.09	-0.13	0.05	-0.15	0.11	-0.22	-0.06	-0.14	0.15	0.686319	0.387359	0.900284	0.832422	0.756564	0.112023	0.947151	0.635699	0.885978	143	112.8	83.3	103.4	140.8	68.6	90.2	108.5	110.1	115.1	111.3	84.2	96.3	78	87	90.6	83.9	123.5	144.2	118.1	87.5	104.5	91.4	100.6	110.3	68.1	105.8	74.2	83.6
High	Q4VAA2	Protein CDV3 OS=Mus musculus OX=10090 GN=Cdv3 PE=1 SV=2	-0.14	-0.23	0.03	-0.21	-0.04	-0.08	0.04	0.05	0.2	0.581036	0.168637	0.978557	0.675255	0.913274	0.825637	0.91739	0.916298	0.757875	109.8	80.9	102.3	81.8	110.6	97.6	150.9	139.6	104	82	84.7	84	108.1	84.3	105.8	86.3	84.5	29.1	96.7	74.5	99.6	111.8	100.1	156.2	90	65.1	76.8	79.9	125.3
High	Q8BGD8	Cytochrome c oxidase assembly factor 6 homolog OS=Mus musculus OX=10090 GN=Coa6 PE=1 SV=1	0.04	-0.04	0.12	-0.1	-0.24	0.11	0.03	-0.07	-0.09	0.927146	0.952313	0.612704	0.929137	0.234895	0.852685	0.938282	0.916298	0.957754	95	91.5	106.9	101	104.6	87.4	103.4	98.9	104.1	105.2	99	84.6	103.2	95.8	89.6	79	115.3	114.8	122.5	102.9	93.9	81.3	88.5	130.3	107.5	91.4	104.2	102.2	115.3
High	Q9WUM5	Succinate--CoA ligase [ADP/GDP-forming] subunit alpha, mitochondrial OS=Mus musculus OX=10090 GN=Suclg1 PE=1 SV=4	0.06	0	0.06	-0.06	0	-0.05	0.07	-0.02	0.11	0.849282	0.983941	0.784389	0.965774	0.966517	0.839579	0.833693	0.923222	0.937491	92.8	86.8	118.2	106.2	103.1	95.5	97.7	87.7	115.8	102.7	90.6	99.6	97	98.1	92.6	90.7	118.1	62.7	113.9	105	101.6	81.1	88.3	102.9	100.4	102.4	101.6	109.9	81.5
High	Q9QUI0	Transforming protein RhoA OS=Mus musculus OX=10090 GN=Rhoa PE=1 SV=1	0.04	-0.03	0.1	0.16	0.18	-0.01	-0.18	-0.03	0.06	0.940495	0.972185	0.579301	0.952739	0.443107	0.942234	0.706997	0.929167	0.970809	107	107	131.4	128.5	102	84.6	77.9	80.4	129.6	111.3	110.7	116	65.4	98.1	66.4	71.3	131.1	71.7	138.6	126.2	89.2	93.7	69.7	83.3	141.3	133.8	105.4	107.6	63.4
High	Q61990	Poly(rC)-binding protein 2 OS=Mus musculus OX=10090 GN=Pcbp2 PE=1 SV=1	-0.04	-0.08	0.08	0.2	0.17	-0.09	-0.17	0	0.17	0.949105	0.858016	0.839353	0.920201	0.591267	0.825637	0.809603	0.971055	0.840302	55.4	87.5	164.5	79.9	173.9	103.9	132.2	84.1	62.5	113.1	76.4	44.4	160.4	141.6	90.5	119.6	146.9	129.8	112.8	140.8	94	83.3	80.1	56.2	80.1	47.4	109.8	61.6	57.4
High	Q8R1S0	Ubiquinone biosynthesis monooxygenase COQ6, mitochondrial OS=Mus musculus OX=10090 GN=Coq6 PE=1 SV=3	0.12	-0.01	0.09	-0.06	-0.05	0	0.17	0.03	0.1	0.500484	0.999335	0.530696	0.965774	0.84769	0.979418	0.558123	0.987538	0.942773	98.6	104.8	105.3	124.7	76.8	89.5	78.5	71.3	92	97.5	118.5	105.6	70.9	85.9	89.2	73.2	113.4	64.2	110.1	123.5	88.3	84.6	82.7	95.8	123.1	115	123.7	124.5	75.1
High	P26043	Radixin OS=Mus musculus OX=10090 GN=Rdx PE=1 SV=3	-0.15	0.04	-0.16	0.14	-0.04	0.3	-0.3	0.09	-0.31	0.673147	0.887375	0.590132	0.972691	0.936204	0.372963	0.628582	0.836409	0.380026	102.5	150.2	173	149.9	88.4	93.5	134.3	159.1	155	140.5	166.3		126.1	116.6	108.5	104.9	99.7			134.2	105.9	123.5	144.1	95.9	159.3		114.1		100.5
High	O35206	Collagen alpha-1(XV) chain OS=Mus musculus OX=10090 GN=Col15a1 PE=1 SV=2	0.16	-0.01	0.16	0.15	-0.04	0.21	-0.14	-0.15	-0.18	0.401451	0.97419	0.266699	0.965874	0.883272	0.448973	0.833693	0.694106	0.829053	107.4	117.4	128.8	106	97	84.1	85.7	94.6	102.4	111.8	123.4	118.3	73.5	80.8	110.7	104	108.8	120	89.8	118.8	110.9	86.2	114.2	109.4	121.8	111.6	121.9	101	108.4
High	O88569	Heterogeneous nuclear ribonucleoproteins A2/B1 OS=Mus musculus OX=10090 GN=Hnrnpa2b1 PE=1 SV=2	0.09	0.11	0	0.14	0.11	0.01	-0.11	-0.1	-0.13	0.666568	0.308274	0.928508	0.968107	0.721624	0.979418	0.88069	0.729538	0.925261	96.7	106.4	108	101.9	88.4	108.4	93	89.7	108.7	102	117.4	111	88.8	105.5	93.1	97	108.8	119.5	100.7	101.7	108.1	87.2	105.7	89.6	98.8	87.5	94.5	98.9	101.4
High	Q5U458	DnaJ homolog subfamily C member 11 OS=Mus musculus OX=10090 GN=Dnajc11 PE=1 SV=2	-0.06	0.02	-0.03	0.13	0.15	-0.04	-0.29	-0.12	-0.16	0.894029	0.887375	0.84836	0.977532	0.641311	0.927472	0.447374	0.814308	0.861023	132.7	143.9	142.1	155.4	93.3	78.9	62.8	55.8	153.2	146.4	197.7	133.4	80.5	52	48.4	51.9	140.1	96.2	139.1	140.9	76.8	84.3	95.6	72.5	126.5	122.1	65.6	121.1	60.7
High	Q3UTJ2	Sorbin and SH3 domain-containing protein 2 OS=Mus musculus OX=10090 GN=Sorbs2 PE=1 SV=2	-0.03	0	0	0.07	0.06	0.03	-0.03	0.09	0.04	0.908466	0.978539	0.926199	0.994898	0.891176	0.98783	0.992338	0.872976	0.981162	121.1	92.7	99	93	92.6	106.4	106	94	94.2	100.5	94.7	100.7	102.7	98.7	103.1	110.5	92.2	88.8	96.9	87.4	100.9	95.9	103.6	115.5	107.7	93.5	98.7	86.7	117.6
High	P17182	Alpha-enolase OS=Mus musculus OX=10090 GN=Eno1 PE=1 SV=3	-0.02	-0.01	-0.02	0.17	0.05	0.13	-0.1	0.1	-0.06	0.925251	0.994995	0.842901	0.951995	0.929561	0.711661	0.91739	0.841092	0.96765	95.1	118.1	103	103	111.9	94.7	101.6	93.2	97.9	95.1	104.9	111.1	89.5	105	96.5	96.7	101.6	65.3	100.9	96.7	96.5	88.4	102.6	97.4	107.6	126.1	100.9	108.2	106
High	P56392	Cytochrome c oxidase subunit 7A1, mitochondrial OS=Mus musculus OX=10090 GN=Cox7a1 PE=1 SV=1	0.14	0.12	0	0.22	0.06	0.16	-0.03	0.08	-0.02	0.37378	0.258854	0.940273	0.89525	0.892012	0.600645	0.997203	0.884199	0.987216	90	103.6	60.1	74.7	97.4	85.9	86.7	98.8	70.1	84.4	87.3	79.3	98.9	78.8	110.4	113.5	95.8	477.1	80.4	88.2	104.5	80.3	108.8	81.3	107.5	91.8	123.5	91.7	101.1
High	Q71RI9	Kynurenine--oxoglutarate transaminase 3 OS=Mus musculus OX=10090 GN=Kyat3 PE=1 SV=1	-0.08	-0.06	-0.03	0.01	-0.03	0.04	0.2	0.29	0.24	0.637922	0.7865	0.735279	0.994898	0.885213	0.984325	0.439179	0.162317	0.605543	92.4	111.9	105.7	110.9	121.3	88.9	83.3	76.3	96	104.7	106.6	117.2	80.8	79.4	74.3	70.7	100.8	70.6	90.9	99.6	82.9	80.8	80.4	93.3	126.6	120.1	119.9	114.5	104.5
High	Q99NB1	Acetyl-coenzyme A synthetase 2-like, mitochondrial OS=Mus musculus OX=10090 GN=Acss1 PE=1 SV=1	0.06	-0.02	0.04	0.36	0.13	0.19	-0.07	0.23	0.06	0.840924	0.933486	0.898718	0.519991	0.654973	0.432395	0.945446	0.377373	0.970809	95	101.8	94.6	88.3	102.4	121.1	85.2	81.4	89.8	98.6	96.8	115.7	84	105.5	96.8	88.4	107.8	161.7	85.6	97.4	108.5	96.9	87.2	83	103.3	111.3	120.1	104.5	112.9
High	Q791V5	Mitochondrial carrier homolog 2 OS=Mus musculus OX=10090 GN=Mtch2 PE=1 SV=1	0.1	0.05	0.06	0.06	0.07	-0.04	-0.14	-0.2	-0.13	0.654831	0.721539	0.839353	0.996317	0.849935	0.862532	0.819181	0.294599	0.927948	90.1	88.5	107.4	101.8	113.8	125.9	100.7	104.5	67.8	96.1	107.6	89.6	110.2	120.4	107.8	130.6	77.1	196.5	97.3	117.4	131.8	115.7	109.7	92.6	73.4	69.3	105.6	75.8	97
High	Q99LP6	GrpE protein homolog 1, mitochondrial OS=Mus musculus OX=10090 GN=Grpel1 PE=1 SV=1	-0.11	-0.02	-0.09	-0.02	-0.05	-0.05	-0.12	-0.02	-0.07	0.460841	0.933486	0.288661	0.980316	0.847163	0.8381	0.850545	0.929167	0.957754	116	122.8	102.1	104.4	100.8	89.9	100.9	106	99.4	102.6	123.4	109.6	96.3	90.5	108.1	100	102.6	63.7	107.2	106.8	91.7	95.7	100.9	82.7	86.2	89.1	107.7	102.3	111.6
High	Q8VCM7	Fibrinogen gamma chain OS=Mus musculus OX=10090 GN=Fgg PE=1 SV=1	0.11	0.03	-0.02	0.19	-0.16	0.39	-0.29	-0.1	-0.44	0.527998	0.888762	0.84836	0.942886	0.313591	0.00541988	0.347608	0.729534	0.0736815	149.7	72.4	87.1	56.2	96.1	82.7	160.2	225.1	138	66.5	88.1	69	163.5	143.9	129.8	107.9	54.4	110	87.4	92.6	120.5	115.8	126	183	60.7	41	125.7	113.1	134.2
High	Q9WV96	Mitochondrial import inner membrane translocase subunit Tim10 B OS=Mus musculus OX=10090 GN=Timm10b PE=1 SV=1	0.03	0.03	-0.02	-0.15	-0.03	-0.21	0.1	-0.09	0.07	0.950034	0.887375	0.922628	0.832422	0.942404	0.382624	0.793157	0.916298	0.957754	118.8	117.6	127	121.7	26.6	71.1	71.3	70.7	117.2	120.5	123	120.6	65.5	63.5	97.4	87.2	115.9	40.3	111.8	121.6	92.4	92.6	90.2	104.7	96.5	78.6	107	94.8	117.5
High	Q9DCZ1	GMP reductase 1 OS=Mus musculus OX=10090 GN=Gmpr PE=1 SV=1	0.01	0.02	-0.11	0.13	0.07	0.07	-0.12	0.05	-0.07	0.973122	0.898589	0.312641	0.977532	0.867479	0.939525	0.870906	0.916298	0.96765	71.4	76.6	71.7	270.2	135.1	88.4	90.2	83.7	50.8	90.6	85.1	84.6	137.2	105.3	145.7	86	63.6	52.3	120.2	69.1	73.9	67.8	121.9	81.6	165.5	77.5	59.3	85.9	102
High	Q9WTR5	Cadherin-13 OS=Mus musculus OX=10090 GN=Cdh13 PE=1 SV=2	0.1	-0.02	0.1	0.14	0	0.16	-0.06	0.02	-0.04	0.629161	0.933486	0.481299	0.973347	0.971287	0.580251	0.947151	0.987538	0.981162	96.1	106.4	109.1	94.8	100.6	122.1	100.8	94.9	90.4	86	92.6	88.7	119.3	110.4	114.6	110.6	96.1	137.9	91.4	93.5	109.2	111.7	107	114.4	75.1	109.4	110.4	102.4	107.6
High	Q9Z1J3	Cysteine desulfurase, mitochondrial OS=Mus musculus OX=10090 GN=Nfs1 PE=1 SV=3	0.01	-0.01	0.07	0.12	0.02	0.09	0	0.13	0.11	0.977194	0.983538	0.84836	0.977532	0.971644	0.882837	0.955502	0.737405	0.940728	110.5	105.4	112.7	112.2	76.1	84.3	94	88.5	111.7	99.4	100	104.5	83.2	93.2	88.4	82.8	101.9	58.6	121.9	102.2	100.4	92.7	86.3	107.3	110.1	123	107.7	106.6	104.2
High	P22599	Alpha-1-antitrypsin 1-2 OS=Mus musculus OX=10090 GN=Serpina1b PE=1 SV=2	-0.08	-0.06	-0.06	-0.19	-0.14	-0.06	-0.08	-0.22	-0.23	0.670264	0.785722	0.535102	0.737512	0.449739	0.820529	0.939034	0.215409	0.674953	147.9	104.4	92.1	107.9	113.1	82.6	121.8	127.5	102.9	92.1	109	93.2	124.9	96.3	110.3	100	89.4	94.8	118.3	88.5	100.5	91	121.9	89.3	79.4	34.7	90.3	91.4	107.8
High	Q9D1G1	Ras-related protein Rab-1B OS=Mus musculus OX=10090 GN=Rab1b PE=1 SV=1	-0.42	0.01	-0.3	-0.22	-0.09	-0.17	-0.11	0.07	-0.11	0.00146272	0.920329	0.00642355	0.652778	0.757605	0.511499	0.919682	0.875011	0.938366	112.9	194.9	133.3	138.1	91	95.1	98.5	76.9	135.5	113.9	120.2	119.7	108.1	109.2	95.7	85.7	91.1	41.8	99.3	99.4	65.2	112.7	84		93	106.6	105.5	75.6	92.5
High	P02463	Collagen alpha-1(IV) chain OS=Mus musculus OX=10090 GN=Col4a1 PE=1 SV=4	0.36	0.21	0.16	0.12	-0.02	0.07	0.14	-0.18	-0.18	0.00272846	0.0371535	0.221137	0.977532	0.913274	0.93419	0.633525	0.52768	0.815526	89.7	39.4	56	54.2	95.5	189.9	88.5	123.6	43.3	49.7	79.4	40.9	115.8	141.4	213.7	174.2	42.8	48.9	99.8	91.6	138.9	174.9	123.1	125.8	106.2	92.1	189.2	76.6	81.8
High	P83940	Elongin-C OS=Mus musculus OX=10090 GN=Eloc PE=1 SV=1	-0.07	-0.04	-0.11	0.02	0.07	-0.06	0.04	0.11	0.09	0.848053	0.932273	0.267817	0.994898	0.867479	0.814999	0.908001	0.784186	0.948175	124.8	111.3	126.6	86.5	64.1	91.3	97.8	93.6	150.4	134.7	88.8	134	83.3	84.8	85.2	88.1	132.7	75.2	108.8	113.6	94.2	79.1	71	103.8	122	123.3	76.3	108.8	93.5
High	P01872	Immunoglobulin heavy constant mu OS=Mus musculus OX=10090 GN=Ighm PE=1 SV=2	-0.83	-1.06	0.23	-1.18	-1.04	-0.27	0.26	-0.1	0.34	9.04207e-13	4.75e-16	0.129804	4.28554e-09	3.44318e-16	0.178905	0.306263	0.872976	0.267184	172.4	69.4	49.1	262.3	364.8	42.8	132.7	116.9	82.1	47.7	74.7	76.2	49.5	129	36.8	42.2	68.6	39.2	83.9	55	145.9	36.4	117.3	72.3	125.4	24.8	43.1	79.6	72.2
High	Q9CZX8	40S ribosomal protein S19 OS=Mus musculus OX=10090 GN=Rps19 PE=1 SV=3	-0.16	-0.14	-0.06	-0.23	-0.11	-0.11	-0.14	-0.29	-0.24	0.495283	0.518009	0.751629	0.62483	0.737659	0.758351	0.859597	0.331331	0.644609	130.9	114.5	143.1	113.7	72.8	80.5	119	114.2	133.8	117.9	105.9	96	109.4	84.5	80.4	103.5	119.5	226.8	144.6	115.8	98.2	69.8	90.7	89	94.7	62.7	97.3	76.7	91.9
High	Q91VR5	ATP-dependent RNA helicase DDX1 OS=Mus musculus OX=10090 GN=Ddx1 PE=1 SV=1	0.15	-0.03	0.19	-0.19	0.02	-0.23	0.21	-0.12	0.34	0.497527	0.994	0.312641	0.766628	0.971644	0.284121	0.483053	0.822367	0.273483	83	112.6	109.5	66.6	47.8	32.8	45.4	147.1	87.8	121.1	127	104.7	36.3	150.8	44.2	32.7	127.9	116.9	117.6	118.2	36	29.3	195.7	170.9	88.3	93.7	133.3	105.3	61.7
High	Q91Z83	Myosin-7 OS=Mus musculus OX=10090 GN=Myh7 PE=2 SV=1	1.28	0.62	0.53	2.88	0.5	2.36	0.35	2.02	0.15	1.72527e-16	4.75e-16	1.82442e-16	3.45455e-16	5.63828e-06	4.46471e-16	0.0779882	1.89157e-16	0.887263	22.2	18.7	18.2	17.2	20.2	21.6	16.7	15	12.6	20.3	24.8	54.7	34.8	153.6	48.3	25.9	25.4	98.9	30.3	60.5	71.7	59.9	40.2	54.7	296.3	1669.4	240	368.8	94.5
High	Q01339	Beta-2-glycoprotein 1 OS=Mus musculus OX=10090 GN=Apoh PE=1 SV=1	0.2	0.13	0.05	0.48	0.12	0.4	0.04	0.38	0.02	0.265204	0.355321	0.912281	0.203032	0.713316	0.0280082	0.922172	0.0422846	0.987371	86	80.6	75.3	88.1	95.4	77.2	85.8	104.3	112.6	79.3	85.4	92	109.8	96.5	84.3	100.4	94.9	142.9	118.2	110.5	94.9	102.1	89.1	116.4	108	61.5	127.9	166.5	160.3
High	Q8BWF0	Succinate-semialdehyde dehydrogenase, mitochondrial OS=Mus musculus OX=10090 GN=Aldh5a1 PE=1 SV=1	-0.04	-0.02	0	0.03	0.02	0.05	0.02	0.12	0.07	0.884362	0.933486	0.928508	0.994898	0.998	0.979418	0.939034	0.803378	0.96765	84.5	113	85.8	79.5	107.3	115.9	120.6	135.5	80	87.1	89.2	77.5	120.5	106.3	124.4	108.5	88.7	90.2	87	90.7	117.3	102.8	102	88.9	83.1	87.1	104.7	91.4	95.6
High	P61971	Nuclear transport factor 2 OS=Mus musculus OX=10090 GN=Nutf2 PE=1 SV=1	-0.08	-0.11	0.02	-0.09	-0.03	-0.03	-0.02	-0.04	0.02	0.673147	0.488497	0.989745	0.944015	0.881422	0.886946	0.973704	0.911562	0.985764	101.6	121.1	129.1	108.6	80.6	95.8	93.1	83.3	96.2	92.1	104.7	103.4	88.5	96.2	91.1	87.8	105.1	89.5	104.8	93.1	90.6	94.2	101.1	100	101.1	100.7	99.2	97.9	97.5
High	Q8BMS1	Trifunctional enzyme subunit alpha, mitochondrial OS=Mus musculus OX=10090 GN=Hadha PE=1 SV=1	0.05	0.05	0.01	0.06	-0.02	0.08	0.07	0.1	0.01	0.884362	0.758128	0.950657	0.996317	0.927304	0.906043	0.837672	0.857011	0.99117	85.8	93.6	94.2	108.6	122.2	101.9	94.1	95	89.9	94.1	104.5	104.2	100.3	111.4	98.7	93	96.1	74.4	89.3	98.2	104	97.8	100.5	97	102.5	106.6	98.1	102	98.9
High	O89086	RNA-binding protein 3 OS=Mus musculus OX=10090 GN=Rbm3 PE=1 SV=1	0.1	0.23	0.18	0.56	0.07	0.5	0.24	0.66	0.17	0.726093	0.0902066	0.42743	0.0809939	0.876773	0.00521166	0.466899	0.000341163	0.840302	83	137.2	103.2	100.8	58.1	22.6		49.3	81.3	107.5	125.4	138.9	28.3	71.2	17.4	57.7	112.7	84.8	79.6	117	110.8	59.3	84.9	60.6	151.7	300.9	160.2	167.5	201.3
High	P35979	60S ribosomal protein L12 OS=Mus musculus OX=10090 GN=Rpl12 PE=1 SV=2	-0.13	-0.05	-0.05	-0.18	0	-0.2	-0.1	-0.18	-0.01	0.527998	0.898589	0.685562	0.782427	0.971644	0.200057	0.920092	0.544686	0.99647	96.1	114.1	120.9	121.8	120.2	90.4	89.7	94.7	109.4	110.2	111.7	103	88.7	109.2	99.7	88.4	98.4	115	119.1	109.1	90.9	87.4	97.8	79.6	90.1	83.2	110.3	91	87
High	Q9JIY5	Serine protease HTRA2, mitochondrial OS=Mus musculus OX=10090 GN=Htra2 PE=1 SV=2	0.02	-0.05	0.1	-0.12	-0.17	0.16	0.11	0.07	-0.06	0.956405	0.932273	0.72519	0.904746	0.457984	0.711661	0.717112	0.865675	0.96765	90.3	99	103.4	111.8	71.5	106.4	76.5	109.5	76.9	86.1	115.5	108.5	62.4	82.8	74.4	87.3	103.8	87.1	96.7	110.9	122.7	81.4	106.2	85.5	117.9	124.5	125.4	121	98.1
High	Q9D0F3	Protein ERGIC-53 OS=Mus musculus OX=10090 GN=Lman1 PE=1 SV=1	0.03	0.01	0.02	-0.3	0.02	-0.31	0.02	-0.37	0	0.96702	0.933486	0.996882	0.401444	0.979772	0.19171	0.942086	0.227479	0.996798	47.7	130.8	131.9	135	75.9	23.7	96	53.2	129.7	136.2	118.7	118	102.1	61.1	90.1	96.8	113	123	135	126.1	90.5	83.2	70.4	109.2	110.9	70.8	97.5	96.8	41.9
High	P70296	Phosphatidylethanolamine-binding protein 1 OS=Mus musculus OX=10090 GN=Pebp1 PE=1 SV=3	0.14	0.02	0.11	0.13	0.11	0.03	-0.07	-0.11	-0.01	0.389874	0.911297	0.398498	0.977532	0.713316	0.989962	0.939765	0.6712	0.99117	103.1	91.5	95.5	97.5	97.4	111.9	90.4	83.3	88.1	89.5	109.9	97.2	92.8	115.7	87	92	90.9	196.7	97.2	101	116.2	120.3	90.3	88.1	89.2	92.8	106.1	90.1	98.1
High	Q99JY0	Trifunctional enzyme subunit beta, mitochondrial OS=Mus musculus OX=10090 GN=Hadhb PE=1 SV=1	0.09	0.08	0.01	0.14	0.03	0.14	0.08	0.13	0.01	0.688288	0.531842	0.950428	0.971766	0.971644	0.705544	0.828494	0.761445	0.996798	86.3	90.1	98.6	102.4	89.4	105.4	86.1	91.4	89.4	97.5	98.8	99.5	87	109	92.7	88.4	101.6	113	94.1	95.4	101.1	103.7	90.5	99.9	113	116.9	109.8	105.1	98.7
High	Q99JW4	LIM and senescent cell antigen-like-containing domain protein 1 OS=Mus musculus OX=10090 GN=Lims1 PE=1 SV=3	0.43	0.05	0.36	0.03	-0.21	0.06	0.21	-0.26	0.06	0.0144148	0.854078	0.0262956	0.994898	0.532796	0.955499	0.644242	0.51944	0.96765	149.2	111.6	166.3	190.8	151.4				193.6	202	90.6	138.7	32.3				248	175.4	154.6	248.3	27.7				191.9	164.6	170.3	175.3
High	Q8K3J1	NADH dehydrogenase [ubiquinone] iron-sulfur protein 8, mitochondrial OS=Mus musculus OX=10090 GN=Ndufs8 PE=1 SV=1	0.07	0.06	0.03	0.01	-0.03	0.02	0.16	0.07	0.08	0.774619	0.667501	0.960876	0.994898	0.896446	0.98783	0.601087	0.921073	0.957754	101	98.5	106.6	106.8	89.7	87.7	90.1	91	110.9	107.7	101.8	100.9	84.4	93.7	94.5	87.4	115	61.3	107.2	103.7	87.4	91.2	89	107.6	112.2	107	104.4	104	106.7
High	Q05816	Fatty acid-binding protein 5 OS=Mus musculus OX=10090 GN=Fabp5 PE=1 SV=3	-0.08	-0.17	0.09	0	0.03	-0.06	-0.3	-0.23	-0.11	0.654831	0.0763207	0.535102	0.993577	0.971644	0.806113	0.306263	0.200087	0.941052	113.8	136.8	116.7	111.4	112.8	102.9	96.5	115.7	114	112.5	102.4	92.7	82.2	76.7	109.3	117.5	111.2	45	112.7	122.6	109	80.4	148.8	94.1	94.6	97	91.8	100.9	83.5
High	Q8BTY1	Kynurenine--oxoglutarate transaminase 1 OS=Mus musculus OX=10090 GN=Kyat1 PE=1 SV=1	0.02	0.06	-0.07	0.2	0.06	0.13	-0.14	0.06	-0.13	0.960848	0.785443	0.791233	0.924461	0.883272	0.839763	0.862232	0.884199	0.927948	110.4	117.8	94.1	101.4	116.5	89.7	94.4	87.7	102.8	92.2	122.9	113.5	105.5	100.6	107.9	91.3	115.3	126.4	102.9	96.1	100.9	94.7	78	97.8	128.3	117.2	103	99.9	108.3
High	P62754	40S ribosomal protein S6 OS=Mus musculus OX=10090 GN=Rps6 PE=1 SV=1	-0.02	-0.08	0.11	-0.35	-0.1	-0.45	0.2	-0.15	0.34	0.982317	0.854078	0.630244	0.269934	0.713316	0.00382163	0.501219	0.726696	0.286465	113.5	112.9	97.5	119.2	111.1	77.7	92.7	67.6	112.4	115.8	94.9	84.3	76.2	71.2	99.3	72.6	122.3	81.1	127.4	106.4	80.9	83.6	87.3	42.4	122.4	76.2	93.9	117.4	89.3
High	P00397	Cytochrome c oxidase subunit 1 OS=Mus musculus OX=10090 GN=Mtco1 PE=1 SV=2	0.63	1.96	-0.96	-0.3	-0.95	1.35	1.25	-0.26	-2.11	2.52211e-05	4.75e-16	1.82442e-16	0.419615	3.44318e-16	4.46471e-16	3.89744e-16	0.488012	4.35143e-16	12.8	8.2			62.8	56.8	74.7	357.8					433.7	76.7	492.7	498.1		702.2	39.6		87.8	55.2	326.9						225.2
High	Q9Z2W0	Aspartyl aminopeptidase OS=Mus musculus OX=10090 GN=Dnpep PE=1 SV=2	-0.04	-0.19	0.31	-0.2	-0.38	0.14	-0.09	-0.26	-0.07	0.947597	0.399997	0.0339204	0.732843	0.047882	0.797274	0.939765	0.486933	0.957754	22.7	173.4	41.1	27.8	200.3	174.4	140.2	42.2	80.6	196.1	93.3	79.4	127	207	50.2	137.7	128.2	79.5	43.7	99.5	50.4	44.2	163.2	232.9	20.9	105.2	28.8	138.3	97.2
High	B1AR13	CDGSH iron-sulfur domain-containing protein 3, mitochondrial OS=Mus musculus OX=10090 GN=Cisd3 PE=1 SV=1	0.29	0.04	0.25	0.2	0.25	-0.08	-0.08	-0.18	0.11	0.0457535	0.848055	0.0349915	0.935992	0.199215	0.820529	0.942111	0.618967	0.941052	94.4	61	142.8	92.3	94.7	116.9	77.3	74	102.6	120.7	80.8	91	103.1	135.6	74.6	102.5	121.5	144.8	138.6	97.1	127.5	115.5	69.7	79.8	111.3	92.5	113.8	105.1	67.3
High	P01837	Immunoglobulin kappa constant OS=Mus musculus OX=10090 GN=Igkc PE=1 SV=2	-0.04	0.08	-0.15	-0.62	0.29	-0.8	-0.08	-0.48	0	0.865917	0.485747	0.0373878	0.00753374	0.0381475	2.80886e-14	0.939034	0.00110012	0.996798	122.1	76.6	83.8	102.3	170.4	156.2	136.1	105.5	103.1	83.7		89.8	187.8	158.4	137.4	144.4	38.5		124.8	88.1	157	102.2	115.8	108.2	12.4	44	51	95.9	66.1
High	P06745	Glucose-6-phosphate isomerase OS=Mus musculus OX=10090 GN=Gpi PE=1 SV=4	-0.05	-0.06	0.04	0.18	0.09	0.07	-0.22	0.01	-0.06	0.800818	0.712491	0.915931	0.950092	0.802533	0.942234	0.580542	0.969395	0.972959	112.7	106.5	95.4	99	114.3	117.6	111.9	116.2	92.5	90.3	99.5	91	116.7	115.9	113.7	111.7	93.4	121.1	94.3	88.8	111.3	114	103	99.4	91.8	91	102.3	86.8	119.3
High	Q505D7	Optic atrophy 3 protein homolog OS=Mus musculus OX=10090 GN=Opa3 PE=1 SV=1	0	-0.11	0.07	-0.07	0.02	-0.04	-0.1	-0.01	0.11	0.991862	0.803676	0.917304	0.951995	0.966517	0.942234	0.939034	0.970644	0.939704	156.1	115.6	141.3	136.3	79	75.9	61.8	63	124.9	92.2	103.5	108.4	84.9	69.6	96	83.9	101.2	137.1	112.6	128.1	97.6	78.5	79.6	63.1	96	111.8	144.3	102.3	96.6
High	P15864	Histone H1.2 OS=Mus musculus OX=10090 GN=H1-2 PE=1 SV=2	0.1	-0.12	0.16	-0.3	-0.11	-0.26	0.17	-0.2	0.22	0.618191	0.297495	0.0961133	0.401711	0.590558	0.0543497	0.563232	0.290494	0.692957	83	98	82.1	107.5	89.8	89.7	85.6	108.4	83.6	87.7	97.5	82.4	63.6	79.3	119.5	75.9	78.7	62.2	96	91.4	89.9	123.6	123.3	125.9	120.8	97.9	80.7	74.2	101
High	P67984	60S ribosomal protein L22 OS=Mus musculus OX=10090 GN=Rpl22 PE=1 SV=2	-0.39	-0.32	-0.09	-0.58	-0.19	-0.42	0.03	-0.15	0.17	8.34041e-05	7.98625e-05	0.336011	0.0148805	0.2292	0.000215691	0.937443	0.59011	0.857952	138.2	145.6	115	116.3	85.8	77	110	104.3	120.1	102.3	98.4	86.2	82.1	84	97.8	79.1	86.8	85.4	91.9	95.1	72.7	80.5	90.3	89.5	137.4	65.6	86.1	68.2	86.9
High	P26883	Peptidyl-prolyl cis-trans isomerase FKBP1A OS=Mus musculus OX=10090 GN=Fkbp1a PE=1 SV=2	-0.04	0.06	-0.12	-0.16	-0.12	0	0.1	-0.02	-0.1	0.925251	0.682882	0.190217	0.819266	0.589859	0.959265	0.7333	0.942922	0.942773	114.1	143.3	122.5	156.8	57.1	75.8	83.2	62.4	140	144.6	126.1	132.2	68.4	72.7	77.4	71.6	128.5	54.2	124	104.1	70.7	77.8	77.7	104.4	100.4	101	117.8	105.5	90.5
High	Q8VCW8	Medium-chain acyl-CoA ligase ACSF2, mitochondrial OS=Mus musculus OX=10090 GN=Acsf2 PE=1 SV=1	0.09	-0.08	0.16	0.3	-0.13	0.42	0.31	0.44	0.23	0.726139	0.842082	0.338702	0.688688	0.629205	0.00882203	0.189443	0.0110892	0.662667	114	92.6	110.5	98.8	97.4	100.5	52.8	60.5	86.6	110.8	105.8	78.1	72.8	75.4	70.6	67	80.9	114.1	65.1	104.3	106.9	102.8	71.5	71.6	149.3	168.6	139	127.6	85.7
High	Q5SUC9	Protein SCO1 homolog, mitochondrial OS=Mus musculus OX=10090 GN=Sco1 PE=1 SV=1	-0.13	-0.12	-0.04	0.07	0.17	-0.06	0	0.19	0.24	0.57071	0.557241	0.79579	0.994898	0.520567	0.814999	0.955502	0.51432	0.605543	116.4	105.5	115.3	104.6	121.6	80.3	74.4	80.9	106.7	99.2	97.6	125.5	89.2	85.1	73.6	72.6	111.1	59	123.9	106.7	73.4	81.6	78.7	93	126.2	127.4	121.3	120.5	89.9
High	P02802	Metallothionein-1 OS=Mus musculus OX=10090 GN=Mt1 PE=1 SV=1	0.43	0.24	0.13	0.19	0.13	0.01	0.16	-0.16	-0.03	0.00245158	0.0862509	0.613415	0.942886	0.728525	0.98783	0.65798	0.776181	0.981162	134.8	71.5	114.4	73.2	52.5	60.5	98	78.5	129.3	88.1	89.8	51.6	141.2	137.8	52	91.6	88.7	106.8	129.7	91.9	129.3	97.5	110.8	113.6	78.6	212.6	91.4	196.2	99.7
High	Q3TC72	Fumarylacetoacetate hydrolase domain-containing protein 2A OS=Mus musculus OX=10090 GN=Fahd2 PE=1 SV=1	-0.08	-0.06	-0.06	-0.05	-0.02	0	0.12	0.14	0.06	0.75601	0.874593	0.59146	0.968107	0.927162	0.979418	0.668889	0.728445	0.96765	96.6	86.8	144.5	84.1	78.7	73.5	90	78.8	70.6	79.6	78	83.9	91	92.1	72.1	85.2	130.5	108	81	92.3	67.2	66.3	77.2	160.8	148.1	97.3	112.2	191	59.4
High	P10518	Delta-aminolevulinic acid dehydratase OS=Mus musculus OX=10090 GN=Alad PE=1 SV=1	-0.11	0.06	-0.19	-0.26	-0.11	-0.12	0.07	-0.17	-0.09	0.673817	0.670074	0.0414837	0.551559	0.664402	0.633948	0.832084	0.61636	0.948175	95.1	84.9	65.6	71.1	130.4	94.2	125.6	134.1	88.9	93.3	117.2	92.4	119.5	111.2	104.4	106.3	101.3	70.7	94.9	99.6	105.4	73.4	109.5	108.9	102.8	55.3	91.4	73.5	118.9
High	O70622	Reticulon-2 OS=Mus musculus OX=10090 GN=Rtn2 PE=1 SV=1	0.01	0.04	-0.01	0.12	0.07	0.05	0.05	0.04	0.03	0.985538	0.797091	0.868723	0.977532	0.872125	0.979418	0.88069	0.954882	0.981162	89.7	88.1	99.7	82.5	81.7	114.3	93.7	91	92.4	115.7	87	109.5	95.6	106.8	90.7	95.1	84.4	149.2	98.5	116.1	95.4	128.4	93.4	83.7	102.3	126.1	120.5	104.9	85.5
High	P03911	NADH-ubiquinone oxidoreductase chain 4 OS=Mus musculus OX=10090 GN=Mtnd4 PE=1 SV=1	0.2	0.4	-0.32	0.26	-0.01	0.34	-0.11	-0.01	-0.6	0.122135	6.21062e-09	9.01649e-08	0.814595	0.929561	0.0264512	0.870906	0.929711	0.00532101	67.2	70.4	51.4	33.5	102.7	122.1	151	229.8	39.3	57	59.2	48.5	191.5	163.9	254	214.9	49.5	189.5	41.2	43.4	167.4	106.8	159.9	119.1	37.3	55.2	69.9	50.4	179
High	Q9CQZ5	NADH dehydrogenase [ubiquinone] 1 alpha subcomplex subunit 6 OS=Mus musculus OX=10090 GN=Ndufa6 PE=1 SV=1	0.16	0.1	0.11	-0.03	-0.04	-0.04	0.17	-0.04	0.13	0.267331	0.395158	0.363223	0.977532	0.867479	0.844214	0.563226	0.884199	0.927948	90.5	98	110.1	103.8	69.5	88.2	95.8	94.1	110.4	115.7	98.1	95.4	93.9	88.9	91.2	90.2	116.3	98.2	107.8	103.8	103.8	88.7	97	94.6	100.3	105	114.8	105.5	103.5
High	Q80XB4	Nebulin-related-anchoring protein OS=Mus musculus OX=10090 GN=Nrap PE=1 SV=3	-0.06	0	-0.03	0.03	0.06	0.05	0	0.1	0	0.904096	0.958348	0.91017	0.994898	0.906934	0.979418	0.947151	0.822367	0.999329	144	87.5	104.2	106.8	83.4	96.2	124.1	88.7	127.9	115.8	88.3	81.6	104	99.9	108.1	108.8	91.6	50	124.6	73.1	99.5	128.4	109	111.6	109.2	85.7	90.3	101.9	67.3
High	P62270	40S ribosomal protein S18 OS=Mus musculus OX=10090 GN=Rps18 PE=1 SV=3	-0.01	0.01	-0.02	-0.1	-0.17	-0.08	-0.01	-0.12	-0.12	0.98246	0.932273	0.884366	0.939398	0.454001	0.801292	0.965456	0.80735	0.927948	118.2	106.6	130.9	139.7	77.5	80.6	90.1	100.4	128.3	113.4	143.9	110.9	68.9	104.4	77.7	69.4	119.6	169.2	152.3	124.1	105.2	70.5	64.9	72.1	112.3	89.8	146.4	114.5	85.5
High	Q99PT1	Rho GDP-dissociation inhibitor 1 OS=Mus musculus OX=10090 GN=Arhgdia PE=1 SV=3	-0.06	-0.16	0.09	0.05	0.06	0.01	-0.09	0.03	0.1	0.774619	0.0937349	0.515076	0.999814	0.891176	0.986095	0.922172	0.987538	0.942773	110.7	122.2	96.9	107.8	103.3	106.6	105.7	112.2	99.9	89.4	106.1	94.4	98.9	99.9	97	102.9	106.5	130.1	89.5	91.5	103.7	93.9	98.1	101.4	125.6	96.5	95	96.5	140.1
High	Q9DB60	Prostamide/prostaglandin F synthase OS=Mus musculus OX=10090 GN=Prxl2b PE=1 SV=1	-0.01	-0.13	0.05	0.07	0.05	0.05	0.03	0.07	0.17	0.982317	0.423741	0.867624	0.994898	0.92784	0.976747	0.92976	0.916298	0.840449	99	63.9	98.6	118.2	85.8	119	128.9	102.9	100.8	91.3	71.7	62.8	101.3	61.9	110.1	130.1	107.8	61.8	98.1	93.4	98.9	114.4	113.6	82.3	92.2	107.3	124.6	86.7	59
High	O70373	Xin actin-binding repeat-containing protein 1 OS=Mus musculus OX=10090 GN=Xirp1 PE=1 SV=2	-0.16	-0.15	0	0.18	0.02	0.11	-0.09	0.32	0.18	0.495283	0.46697	0.966978	0.950092	0.971493	0.844214	0.939034	0.169477	0.804464	112.4	126	120.2	150.7	103.9	61.7	91.8	112.9	107	66.7	142.6	117.6	92.3	92.9	48.8	76.1	63.5		144.6	86.2	64.2	67.5	115.4	88.6	118.7	157.4	117	138.8	113.7
High	Q8CAQ8	MICOS complex subunit Mic60 OS=Mus musculus OX=10090 GN=Immt PE=1 SV=1	0.01	0	0	0.01	-0.02	0.02	-0.01	-0.04	-0.05	0.991862	0.986567	0.940273	0.994898	0.927162	0.98783	0.966453	0.89129	0.976962	116.5	106.6	108.4	97	83.6	106.5	98	107.7	101.1	102.8	98.5	104.3	100.7	104.9	104.6	100.8	107.5	93.1	105.1	104.7	97.5	100.1	99.9	96	99.8	107.5	104.4	102.9	92.6
High	O88990	Alpha-actinin-3 OS=Mus musculus OX=10090 GN=Actn3 PE=2 SV=1	0.27	0.1	0.15	-0.1	0.01	-0.1	0.28	-0.02	0.42	0.0624403	0.465705	0.338702	0.942886	0.994398	0.688927	0.240311	0.952094	0.106498	114.7	109.7	145.4	114.9	44.4	41.3	78.7	49	129.6	165.5	104.1	156.8	47.6	29.5	72.4	46	137.7		105	106.6	51.6	64.7	95.2	173.4	115	130.9	139.1	122.6	73.5
High	P34884	Macrophage migration inhibitory factor OS=Mus musculus OX=10090 GN=Mif PE=1 SV=2	0.11	0.07	0	0.25	0.22	0.04	0.02	0.2	0.12	0.582974	0.634777	0.917304	0.834042	0.229232	0.987368	0.939034	0.51308	0.927948	91.2	94.1	86.3	97.9	79.3	95.8	90.5	72.5	113.5	90.2	92.8	91.4	91.2	94.8	81	83.9	83.6	224.8	124.5	109.9	102.1	73.4	81.7	100.6	117.7	108.3	141.9	102.3	84.4
High	Q8CG76	Aflatoxin B1 aldehyde reductase member 2 OS=Mus musculus OX=10090 GN=Akr7a2 PE=1 SV=3	0.06	-0.16	0.16	0	0.05	-0.06	-0.07	-0.13	0.12	0.849282	0.428034	0.333379	0.994898	0.927162	0.852685	0.942086	0.777052	0.935014	92.7	96.1	95.2	77.7	99	102.4	137.6	119	100.9	82.4	72.5	72.8	118.6	91.3	121.4	109	91.3	148.4	97	66.6	124.2	120.4	111.2	127.3	82.8	61.2	106.9	83.6	100.5
High	Q8R1M2	Histone H2A.J OS=Mus musculus OX=10090 GN=H2aj PE=1 SV=1	0.02	-0.04	-0.01	0.22	0.06	-0.01	0.01	0.1	0.13	0.98246	0.874593	0.900284	0.89525	0.896446	0.942234	0.942086	0.851528	0.927948	127.7	82.6	93.2	121.2	88.5	91.3	65.5	90.1	82	86.1	160.3	153.1	70.5	105.6	87.7	65.1	150.5		138.7	124.7	80.7	87.9	78.5	69.7	141.5	160	160.3	106	64.2
High	P08113	Endoplasmin OS=Mus musculus OX=10090 GN=Hsp90b1 PE=1 SV=2	-0.16	-0.03	-0.1	-0.23	-0.01	-0.24	-0.19	-0.26	-0.15	0.187615	0.908814	0.21734	0.626242	0.942404	0.0780029	0.660966	0.133034	0.911488	135.3	130.2	106.9	122.4	98.6	91.7	112.9	109.1	121.1	107	117.2	104.3	115.7	106.3	97.6	112	100.9	88.1	119.5	99	92.3	89	113	98.6	93	50	89	67.9	105.9
High	P0DN34	NADH dehydrogenase [ubiquinone] 1 beta subcomplex subunit 1 OS=Mus musculus OX=10090 GN=Ndufb1 PE=1 SV=1	0.07	0.03	0.02	-0.07	0.08	-0.08	0.11	-0.05	0.11	0.784889	0.874593	0.998239	0.954588	0.84769	0.695965	0.726856	0.865752	0.938366	90.7	92.2	108.7	104.6	67.8	91	92.8	82.2	106.8	91.4	94	119.5	77.2	92.8	80.3	84.6	105.9	98.9	111.2	86.6	87.6	111.6	83.6	95.9	101.1	106.6	91.9	94.3	103.8
High	P21614	Vitamin D-binding protein OS=Mus musculus OX=10090 GN=Gc PE=1 SV=2	0.11	0.11	0	0.06	-0.14	0.21	0.11	0.08	-0.09	0.554322	0.313127	0.92596	0.996272	0.427463	0.336615	0.728398	0.884473	0.948175	109.4	92.6	87.2	97.4	124.7	72.5	100.8	113.8	115.1	88.8	110.7	96.6	131.2	88.1	97.9	93.1	97.1	41.8	99.4	97.1	90.7	91.8	102.5	164.5	98.2	7.6	98.6	103.8	142.4
High	P05201	Aspartate aminotransferase, cytoplasmic OS=Mus musculus OX=10090 GN=Got1 PE=1 SV=3	0	-0.01	0.01	0.21	0.1	0.13	-0.16	0.06	-0.05	0.985538	0.981559	0.960876	0.904746	0.767214	0.743913	0.736288	0.929167	0.974999	95.6	103.6	96.6	91.4	101.8	99.3	123.2	109.7	96.6	87.9	100.1	106.9	106.6	99.8	105.4	102.7	103.2	153.5	95.2	99.5	101.6	95.9	96.5	101.3	93	117.3	98.6	103.2	123.6
High	Q61646	Haptoglobin OS=Mus musculus OX=10090 GN=Hp PE=1 SV=1	-0.51	0.05	-0.49	-0.22	0.58	-0.27	-1.05	-0.9	-0.92	2.61193e-09	0.726117	1.82442e-16	0.627892	1.43715e-06	0.07181	1.66223e-11	1.38106e-11	7.78779e-07	99.1	146.1	162.7	11.8	51.2	93.6	408.4	179.3	266.8	29.8	128.1	2.1	299.3	377.7	80.8	69	71.7	102.8	210.3	33.2	29.8	27.7	5.1	1097.6		3.7	75.6	64	26.6
High	Q9DCS9	NADH dehydrogenase [ubiquinone] 1 beta subcomplex subunit 10 OS=Mus musculus OX=10090 GN=Ndufb10 PE=1 SV=3	0.07	-0.05	0.15	0	0.1	-0.12	0.13	0.06	0.32	0.784889	0.854078	0.112053	0.994898	0.750114	0.501514	0.65798	0.929167	0.335258	90.5	93.2	89.8	118.9	112.5	101.6	80.2	69.5	92.2	99.6	91.3	104.2	79.7	97.6	74.6	77.3	113.1	110.8	102.1	93.7	98.3	115.8	79.3	80	100.5	96.6	103.9	94.3	94.8
High	Q8K0D5	Elongation factor G, mitochondrial OS=Mus musculus OX=10090 GN=Gfm1 PE=1 SV=1	-0.05	0.15	-0.17	0.06	0.03	-0.08	0.01	-0.01	-0.13	0.925251	0.261359	0.158086	0.996317	0.960107	0.840766	0.942086	0.998598	0.927948	154.3	138.2	144.7	131.3	68.7	66	105.1	73	123.8	131.8	182.6	146.9	99.6	75	81.3	86.2	69.7	281.8	81.5	95.1	93.1	92.8	82.8	64.2	119.8	56.8	103.6	65.7	69.4
High	Q8VHX6	Filamin-C OS=Mus musculus OX=10090 GN=Flnc PE=1 SV=3	-0.01	-0.06	0.05	0.05	0.16	-0.09	-0.24	-0.17	0	0.969771	0.713475	0.879219	0.996317	0.475597	0.669233	0.521281	0.40369	0.996798	135	92.6	102.6	105.3	95.6	108.8	123	101.7	94.9	99.8	90.1	77.9	112.9	107	103.1	128	85.2	185.5	115	120.9	112.4	109.3	108.2	96.8	81.9	63.7	88	79	94.3
High	Q9CZ42	ATP-dependent (S)-NAD(P)H-hydrate dehydratase OS=Mus musculus OX=10090 GN=Naxd PE=1 SV=1	-0.01	-0.13	0.12	0.03	0.03	-0.02	0.02	0.06	0.15	0.978526	0.509755	0.503112	0.994898	0.966341	0.939525	0.939034	0.917322	0.885978	65.2	108.7	70.8	93.1	141.3	111.3	110.5	89.5	80.8	68.3	93.1	78.9	104.1	112.2	103.7	101.3	86.5	140.9	97.1	111.7	82.7	100.4	114.2	114	110.1	109.1	100.6	111	111.8
High	O08528	Hexokinase-2 OS=Mus musculus OX=10090 GN=Hk2 PE=1 SV=1	-0.07	-0.08	0.02	-0.01	0.01	-0.04	-0.19	-0.16	-0.13	0.715502	0.609889	0.991277	0.987315	0.992029	0.848354	0.668889	0.48539	0.927948	120.7	122.1	110.2	103.3	96	117.6	108.3	99.9	97.6	118.4	101.2	97.1	103	118.1	109.8	111.5	97.7	151.9	86.3	105.4	113.1	125.3	105.7	82.4	89.4	78.8	97.3	83.5	88.6
High	Q9WVA2	Mitochondrial import inner membrane translocase subunit Tim8 A OS=Mus musculus OX=10090 GN=Timm8a1 PE=1 SV=1	-0.14	-0.07	-0.06	-0.09	0.03	-0.07	0.01	0.13	0.09	0.293655	0.628584	0.510188	0.944015	0.971644	0.739298	0.939765	0.768546	0.948175	92.4	120.1	108	115.1	109.5	78.1	107.9	90.1	100.5	104.9	119.4	91.6	97.7	76.8	90	91.2	96.4	50.7	94.3	95.7	82	80.5	79.9	113.6	106.3	97.9	93.9	95.7	123.7
High	Q62261	Spectrin beta chain, non-erythrocytic 1 OS=Mus musculus OX=10090 GN=Sptbn1 PE=1 SV=2	0.02	-0.04	0.06	0.18	0.11	0.08	-0.1	0.07	0.03	0.982317	0.881649	0.841455	0.944015	0.721624	0.897629	0.906163	0.925708	0.984548	109.6	108.9	103.2	97.7	87.7	109.7	101.1	98.1	84.9	103.3	94.2	94.6	92	97.8	102.7	104.7	91.4	109.6	102.5	99.3	99	102.2	107.8	104.3	101.3	101.2	103.2	104.7	109.9
High	Q6IFX2	Keratin, type I cytoskeletal 42 OS=Mus musculus OX=10090 GN=Krt42 PE=1 SV=1	2.28	-0.14	2.42		6.64	-6.64	-6.64	-6.64	0.29	1.72527e-16	0.779856	1.82442e-16		3.44318e-16	4.46471e-16	3.89744e-16	1.89157e-16	0.417036						264.9										239.9					469.2		3531.7
High	Q91VI7	Ribonuclease inhibitor OS=Mus musculus OX=10090 GN=Rnh1 PE=1 SV=1	-0.03	-0.07	0.05	0.08	0	0.09	-0.15	-0.09	-0.14	0.961188	0.854078	0.913551	0.994898	0.979772	0.864701	0.801383	0.803378	0.911621	127.7	141.1	123.8	114.3	72.8	97	87.8	84.2	108.1	110.2	76.5	99.5	90	107.8	64.5	104.3	113.2	229.7	89.8	116.7	108.5	100.4	106.2	77.1	105	100.1	94.4	112.6	76.9
High	Q9CQ69	Cytochrome b-c1 complex subunit 8 OS=Mus musculus OX=10090 GN=Uqcrq PE=1 SV=3	0.14	0.11	0.04	0.03	0.01	0.02	0.15	0.04	0.16	0.412766	0.310881	0.900471	0.994898	0.979772	0.98783	0.601087	0.954882	0.861023	93.1	89.9	100.1	122.7	94.4	91	71.1	65.9	106.1	111.7	94.8	123	71.8	89.4	81.1	73.7	124.6	104.6	105.5	111.3	88.1	85.3	81.7	75.4	92.5	122.5	105.6	112	85.2
High	P47911	60S ribosomal protein L6 OS=Mus musculus OX=10090 GN=Rpl6 PE=1 SV=3	0.04	-0.03	0.08	-0.04	0.14	-0.1	0.07	0.01	0.23	0.947597	0.932877	0.712036	0.97631	0.625861	0.611158	0.841584	0.987538	0.673771	97	135.5	87	108	90.3	77.5	83.7	87.4	85.4	76	125.3	92.8	76.4	101.4	110.2	81.6	87.1	82.9	129.5	122.8	85.9	85.1	89	72.1	132.9	88.2	136.1	107.9	96.7
High	Q9DBG6	Dolichyl-diphosphooligosaccharide--protein glycosyltransferase subunit 2 OS=Mus musculus OX=10090 GN=Rpn2 PE=1 SV=1	-0.32	-0.05	-0.23	-0.23	-0.26	-0.02	-0.27	-0.17	-0.39	0.135051	0.933486	0.191762	0.612789	0.288482	0.979418	0.622519	0.800411	0.14536	99.1	139.4	103.2	100.1	153.1	113.4	116.9	139	101.5	104.2	133.2	101.6	96	120.3	146.3	118.2	84.1	222.2	77.8		107.1	104.1	114.3	100.1	74.1	62.7	72	82.8	95.8
High	Q9D1D4	Transmembrane emp24 domain-containing protein 10 OS=Mus musculus OX=10090 GN=Tmed10 PE=1 SV=1	0.21	0	0.13	0.36	0.37	-0.01	-0.22	-0.03	0.1	0.244856	0.933486	0.603027	0.511899	0.025181	0.979418	0.675001	0.970644	0.946653	151	108.8	98.6	95.9	46	74.7	83.3	90.2	93.8	101.7	112.4	137.7	95.8	106.7	91.5	81.7	113.2	190.5	126.7	96.5	95	109.8	100.1	78.6	122.1	110.6	153.6	121.2	68.2
High	P01027	Complement C3 OS=Mus musculus OX=10090 GN=C3 PE=1 SV=3	0	-0.07	0.07	0.49	0.17	0.31	-0.5	-0.02	-0.28	0.982317	0.686387	0.745024	0.170117	0.454001	0.0576127	0.011635	0.924768	0.477687	108.7	103.4	126.7	48.3	93.7	94.9	160	171.6	146.2	79.8	86.5	102.2	126.8	117.6	110.1	81.6	96.7	121.9	136.3	110.9	77.9	86.1	93.6	235.8	99.2	39.6	135.8	154.6	139
High	O35129	Prohibitin-2 OS=Mus musculus OX=10090 GN=Phb2 PE=1 SV=1	0.03	-0.08	0.09	0.04	-0.02	0.06	-0.02	0.02	0.02	0.962652	0.594247	0.537616	0.996915	0.903987	0.942234	0.992338	0.987538	0.984548	96.3	93.7	95.6	86.1	99.8	103.6	116.1	129	95.6	91	88.2	88.2	108.1	99	122.7	98.6	93.2	107.3	94.8	84.8	99	99.5	110.1	123.5	103.4	89	118.7	89.5	111.1
High	P19157	Glutathione S-transferase P 1 OS=Mus musculus OX=10090 GN=Gstp1 PE=1 SV=2	0.07	-0.01	0.03	0.18	-0.03	0.22	-0.01	0.09	-0.09	0.82822	0.967795	0.940273	0.950092	0.876956	0.286105	0.973704	0.873174	0.948175	105.7	123.3	83	91.7	109.5	101.1	89.7	83.5	95.2	108.9	85.3	101.3	96.5	109.3	97.3	98.5	89.9	153	107.7	113.5	102.6	85.3	96.4	59.5	122	118.3	117.9	107.5	113.2
High	Q99LY9	NADH dehydrogenase [ubiquinone] iron-sulfur protein 5 OS=Mus musculus OX=10090 GN=Ndufs5 PE=1 SV=3	-0.06	-0.03	-0.01	-0.02	-0.01	-0.04	0.13	0.15	0.19	0.784889	0.932273	0.899205	0.977532	0.94159	0.852685	0.668889	0.694106	0.792938	102.3	123.1	94	125.8	74.9	82.6	91.7	80.6	105.2	118.1	104.3	98.5	79.6	72.8	89.2	85.6	111.6	76.6	100	95.1	82.7	80.2	92.3	83.4	100.7	105.6	94.6	105.1	108.7
High	P97372	Proteasome activator complex subunit 2 OS=Mus musculus OX=10090 GN=Psme2 PE=1 SV=4	0.17	-0.17	0.39	0.09	0.11	-0.01	-0.09	-0.15	0.17	0.580935	0.511999	0.0117819	0.994898	0.804964	0.984325	0.942111	0.80824	0.840449	89.7	82.7	89.7	83	29.9	162.7	93.4	78.4	93.5	90	115.9	72.9	96.3	117.1	55.4	74.1	90.3	259.9	115.6	110.4	159.5	149.1	132.7		101	106.2	68.8	73.6	119.4
High	Q9ET54	Palladin OS=Mus musculus OX=10090 GN=Palld PE=1 SV=2	0.03	-0.02	0.08	-0.08	0.06	-0.1	-0.14	-0.29	-0.08	0.941652	0.99735	0.839353	0.951995	0.883272	0.797274	0.870906	0.29363	0.957754	113.6	99.8	136.5	104.4	73.2	97.1	124.6	113.2	128.8	94.1	102.3	104.4	106.5	106	94.5	109.4	112.8	72.9	124.1	101.4	115.9	111	101.7	101.6	100	57.5	102.3	89.7	91.2
High	P53994	Ras-related protein Rab-2A OS=Mus musculus OX=10090 GN=Rab2a PE=1 SV=1	0	-0.01	-0.05	0.24	0.15	0.07	-0.25	0.04	-0.1	0.998779	0.964274	0.879219	0.85021	0.721624	0.942234	0.693459	0.925708	0.942773	150.5	138	95.7	42.3	91	165.5	122	124.3	33.4	45.4	94	80.9	145.8	194.9	121.3	176	34.6	181.5	95.5	73.7	174.1	130.7	148.3	54.1	41.1	82.8	121.6	42.6	124.8
High	Q9CQZ6	NADH dehydrogenase [ubiquinone] 1 beta subcomplex subunit 3 OS=Mus musculus OX=10090 GN=Ndufb3 PE=1 SV=1	0.07	-0.03	0.08	0.08	0.05	0.02	0	0.01	0.04	0.800818	0.932273	0.656784	0.994898	0.912686	0.989116	0.947151	0.98284	0.981162	98.1	104.9	103.7	97.8	84.2	111.7	100.6	94.8	98.7	109.1	82.5	100.1	98.5	107	103	106.1	116.6	90.9	97.6	102.5	101.7	110.1	102.3	97.2	99.3	109.9	94.6	105.3	107.5
High	Q8QZS1	3-hydroxyisobutyryl-CoA hydrolase, mitochondrial OS=Mus musculus OX=10090 GN=Hibch PE=1 SV=1	-0.03	-0.08	0.03	0.06	0.05	0.03	0	0.09	0.11	0.899312	0.557993	0.960876	0.996317	0.927162	0.989962	0.947151	0.875011	0.938698	91.8	91.9	104.7	102.3	96.8	93.2	104	97.9	94.8	100.1	94.4	87.4	101.6	101.2	93.6	96.9	99.4	102.9	105.9	95.7	95.4	107.1	93.8	101.7	115.1	102.3	120.6	102.2	92.6
High	P70404	Isocitrate dehydrogenase [NAD] subunit gamma 1, mitochondrial OS=Mus musculus OX=10090 GN=Idh3g PE=1 SV=1	0.02	-0.05	0.08	0	0.15	-0.13	-0.01	-0.03	0.18	0.978526	0.84071	0.630244	0.994898	0.570306	0.444161	0.963705	0.915966	0.804464	94.5	94.5	113.1	116.6	106.7	89.8	92.7	81.1	107.2	104	94.8	97.8	94.2	83.4	83.8	83.4	102.7	97.2	110.8	107.1	83.3	94.7	88.6	90.4	113.2	99.9	102.1	102.5	77.7
High	P48678	Prelamin-A/C OS=Mus musculus OX=10090 GN=Lmna PE=1 SV=2	0.14	0.05	0.07	0.32	0.08	0.24	-0.05	0.14	-0.04	0.379779	0.779856	0.742325	0.626486	0.822456	0.228168	0.966367	0.728802	0.981162	98.4	99.1	111.8	76.9	88	99.6	92.3	94.4	97.6	91.4	94.7	112	99.3	109	103.1	99.3	103.7	96.5	103.5	103.6	106.9	96.7	105.3	95	111.4	147.2	115.2	118.6	106.8
High	P13541	Myosin-3 OS=Mus musculus OX=10090 GN=Myh3 PE=2 SV=2
High	P27773	Protein disulfide-isomerase A3 OS=Mus musculus OX=10090 GN=Pdia3 PE=1 SV=2	-0.1	0.03	-0.13	-0.02	0.04	-0.07	-0.25	-0.15	-0.21	0.532848	0.887375	0.0738909	0.977532	0.936964	0.743953	0.483053	0.493245	0.731512	125.7	120.5	118	109.5	107.3	89.2	116.9	118.5	123.2	112.5	117.6	109.3	122.5	110.4	100.9	107.5	102	68.8	114.6	106.5	98.1	91.2	115.4	79.7	95.4	79.1	103.4	90.8	103.9
High	O08997	Copper transport protein ATOX1 OS=Mus musculus OX=10090 GN=Atox1 PE=1 SV=1	0.03	0.11	-0.09	0.03	-0.11	0.13	0.12	0.07	-0.11	0.967656	0.36458	0.32426	0.994898	0.637785	0.744349	0.675084	0.902412	0.942773	104.2	122.6	128.6	105.2	66.2	82.4	81.4	80.7	117.1	105.1	123.9	113.8	92.7	89.4	82.6	88.4	105.1	89.4	133	103.1	90.3	81.8	99.8	87.5	105.5	136.7	109.4	119.6	101.1
High	P56480	ATP synthase subunit beta, mitochondrial OS=Mus musculus OX=10090 GN=Atp5f1b PE=1 SV=2	-0.07	0	-0.08	0	-0.04	0.01	0.1	0.17	0.07	0.675092	0.969342	0.312465	0.993577	0.868539	0.986095	0.761446	0.610033	0.957754	90	101.9	91.3	105.7	118.4	93.1	95	96.9	91	94.1	107.8	104.5	96.3	89.8	103.1	92.2	93.5	75.4	86.7	84.5	92	83.3	97.8	112.8	104.8	100.9	94.4	96.1	123.8
High	P97807	Fumarate hydratase, mitochondrial OS=Mus musculus OX=10090 GN=Fh PE=1 SV=3	0.03	0.01	0.03	0.07	-0.03	0.08	0.05	0.08	0.02	0.962652	0.935479	0.940273	0.994898	0.889056	0.906043	0.893915	0.884199	0.986055	87.6	94.2	91.8	92	112.3	103	103.3	95.6	88.8	91.2	102	100.1	96.7	110.2	97	95.2	98.6	84.4	92.2	96.3	95.2	97.9	92.5	104.4	101.2	104.4	98.8	96.7	110.8
High	P50544	Very long-chain specific acyl-CoA dehydrogenase, mitochondrial OS=Mus musculus OX=10090 GN=Acadvl PE=1 SV=3	0	0.03	-0.02	0.15	0.04	0.1	-0.06	0.08	-0.04	0.981405	0.854078	0.839353	0.968107	0.943654	0.847925	0.945446	0.910745	0.981162	87.4	101.7	95.5	94.8	97.6	104.2	103.6	112.8	89.7	94.8	94.2	97.6	104.2	106.3	111.1	99.4	96.8	123.5	86.7	92.4	106.3	100.9	101.3	101.9	99.4	101	104	91.7	114.1
High	Q9D6J5	NADH dehydrogenase [ubiquinone] 1 beta subcomplex subunit 8, mitochondrial OS=Mus musculus OX=10090 GN=Ndufb8 PE=1 SV=1	0.13	-0.01	0.12	0.25	0.26	-0.03	-0.02	0.09	0.29	0.425543	0.963083	0.328758	0.82449	0.0790749	0.897629	0.992338	0.872976	0.417036	109.3	101.4	109.7	99.8	86.5	121.3	75.2	64.3	93.9	102.9	111.4	102.6	75.1	117	75.9	81.8	105.9	112	100.1	102	110.5	127.2	79.6	65.6	108.8	105.4	129	100.8	109.4
High	P04104	Keratin, type II cytoskeletal 1 OS=Mus musculus OX=10090 GN=Krt1 PE=1 SV=4	1.45	-0.73	0.99	1.12	0.53	0.22	-1.25	-1.02	0.67	1.72527e-16	2.26221e-12	1.82442e-16	5.59337e-07	0.00131278	0.507097	1.2323e-11	1.88891e-11	0.00102222	30.2	71	24.2	13	39.4	418.6	72.2	61	10.7	12.2	56.1	17.2		34.7	14.4	51.1	6	21.5	7.5	82.6	1243.9	6.7	897.1	200.9	116.9	13.8	70.6	22.9	40.1
High	Q9D1L0	Coiled-coil-helix-coiled-coil-helix domain-containing protein 2 OS=Mus musculus OX=10090 GN=Chchd2 PE=2 SV=1	0.24	0.19	0.06	0.32	0.14	0.3	0.06	0.14	-0.02	0.10504	0.0815183	0.84836	0.62632	0.654973	0.0780029	0.863915	0.720701	0.984958	91	91.6	85.1	88.1	52.7	100.7	81.7	92.7	98.3	100.8	90.3	91.7	108.7	105.4	94.1	99.5	88.9	270.5	88.7	88.2	104.1	103.4	87.7	76.4	123.5	112.7	91.5	92.7	118.8
High	Q02053	Ubiquitin-like modifier-activating enzyme 1 OS=Mus musculus OX=10090 GN=Uba1 PE=1 SV=1	-0.03	-0.02	0	0.07	0	0.07	-0.06	0.01	-0.07	0.899312	0.933486	0.940273	0.994898	0.970349	0.942234	0.946265	0.976097	0.957754	100.8	101.6	93.5	102	112	117.7	104.2	114.2	90.1	80.1	98.3	89.4	107.5	111	108.5	110	90.2	130.8	77.4	81.1	113.1	124.4	112.8	111.2	102.6	78	92.9	80.4	112.7
High	Q9CQN1	Heat shock protein 75 kDa, mitochondrial OS=Mus musculus OX=10090 GN=Trap1 PE=1 SV=1	0.01	0.06	-0.06	0.22	0.08	0.14	-0.26	-0.05	-0.23	0.998826	0.64144	0.485987	0.904746	0.82555	0.695965	0.436911	0.850843	0.662667	110.8	117.4	87.6	96.3	114.1	115.8	102	112.2	91.6	97.8	105.6	100.1	106.4	118.5	125.4	118.3	91.1	175.3	89.6	96.7	122	102.2	115.6	98.7	73.5	73.6	114.2	78.5	113
High	P15116	Cadherin-2 OS=Mus musculus OX=10090 GN=Cdh2 PE=1 SV=2	0.05	-0.05	0.08	0.07	0.11	-0.04	-0.06	-0.01	0.14	0.884362	0.806173	0.682017	0.994898	0.734111	0.852685	0.947151	0.929167	0.925261	102.8	108.1	102.3	110.4	100	75	109.1	100	88.1	97.7	100.6	96.6	101.4	103.8	100.7	71	87.2	108.6	100.2	92.1	98.5	125.3	117.7	114.3	111.2	83.2	82.8	81.2	104
High	P00920	Carbonic anhydrase 2 OS=Mus musculus OX=10090 GN=Ca2 PE=1 SV=4	0.13	0.06	0.06	0.35	0.09	0.33	-0.18	0.02	-0.2	0.469728	0.671639	0.837974	0.562412	0.799896	0.0362688	0.675001	0.991176	0.761406	116.3	85.5	84.8	68.1	105.4	97.2	100.6	140.7	106.6	95.6	81.7	92.8	119.2	137	99.6	99.9	77.5	153.2	91	82.9	84.6	148.2	146.1	102.7	76.7	182.8	89.3	127.3	78.6
High	Q9QZQ8	Core histone macro-H2A.1 OS=Mus musculus OX=10090 GN=Macroh2a1 PE=1 SV=3	-0.29	-0.66	0.38	-0.42	-1.19	0.7	0.36	0.23	0.03	0.40542	0.000484156	0.155042	0.134811	2.50751e-11	0.0019075	0.350437	0.564913	0.981162	123.2	183.9	113.9	270.6	138.6				185.2	114.3	95.8				78.2	72		566.6	140.1	161.7	93.5	103.9	101	108.1	196.4	159.7	67	155.4
High	P10854	Histone H2B type 1-M OS=Mus musculus OX=10090 GN=H2bc14 PE=1 SV=2	-0.44	0.08	-0.52	-0.89	-0.27	-0.6	0.55	0.08	0.13	0.000557957	0.530943	3.791e-11	2.09152e-05	0.0599337	1.78989e-05	0.000826943	0.841092	0.925261	45.9	108.3	90.4	183.2	89.3	32.9	35.7	28.2	104.4	74.5	118.2	151.7	25.7	19.6	91.9		110.8		72.9	59.6	18.4	8.4	37.2	98.3	140.4	115.1	28.5	98.9	37.4
High	Q07417	Short-chain specific acyl-CoA dehydrogenase, mitochondrial OS=Mus musculus OX=10090 GN=Acads PE=1 SV=2	-0.04	-0.02	-0.02	0	-0.06	0.07	0.1	0.15	0.1	0.883681	0.959502	0.835738	0.993577	0.812404	0.927593	0.746066	0.709658	0.946653	89.1	109	92.6	105.9	114.8	83.6	89.9	86.7	93.3	101.3	108.7	95.6	92.4	88.5	90.2	84.6	100.9	68	102	99	78.3	84.4	91	109.1	112.9	98.6	105.9	112.7	106.7
High	P62849	40S ribosomal protein S24 OS=Mus musculus OX=10090 GN=Rps24 PE=1 SV=1	-0.09	0.08	-0.2	-0.15	0.08	-0.13	-0.13	-0.14	-0.15	0.821521	0.682882	0.174477	0.839238	0.856295	0.732069	0.893915	0.820224	0.908124	124.6	130.9	120.1	123.5	96.8	62.8	78.6	34.9	120.7	109.1	138.1	153.5	79.8	96.6	73.4	26	118.4	155.6	128.3	114.7	68.8	69.8	79.2	55.7	133.4	67.3	126.1	103.9	70.1
High	P47757	F-actin-capping protein subunit beta OS=Mus musculus OX=10090 GN=Capzb PE=1 SV=3	0.07	-0.03	0.05	-0.06	-0.04	-0.05	-0.01	-0.14	-0.05	0.774619	0.915893	0.858685	0.965021	0.867479	0.844214	0.966453	0.571364	0.981162	97.9	75	105.7	107.1	84.3	88	107.8	103.8	100.1	93.3	113.6	114.7	97.2	90.1	106.5	90.9	104.6	81.4	128.1	102.8	84.2	106.1	103.7	125.5	94.3	99.8	112.4	96.1	108.4
High	Q3UHZ5	Leiomodin-2 OS=Mus musculus OX=10090 GN=Lmod2 PE=1 SV=1	0.04	-0.13	0.12	-0.05	-0.16	0.12	0.1	0	0.08	0.932908	0.576753	0.662868	0.968107	0.519702	0.822442	0.756659	0.975272	0.957754	161	120.8	107	132.2	61.6	29.1	98.7	37	122.1	104.5	138.9	92.8	92.8	78.4	46.2	88.8	139.9	19.9	132.7	104.2	30.6	75	72	118.1	115.8	112.8	124.9	150.9	105.8
High	P48772	Cytochrome c oxidase subunit 8B, mitochondrial OS=Mus musculus OX=10090 GN=Cox8b PE=1 SV=1	-1.31	-0.02	-1.52	0.09	-0.3	0.35	-0.02	0.58	-0.22	1.72527e-16	0.964274	1.82442e-16	0.994898	0.0161821	0.0185428	0.973704	0.000130087	0.716798	58.3	48.6	49.8		198.6	113.7	212.6	155	47.1		74.4	28.8	165.5	153.2	272.6	182.6	45.6	310.8	54.5	2.6		12.7	221.1	11.7	37		68.2	45.9	207
High	Q99PR8	Heat shock protein beta-2 OS=Mus musculus OX=10090 GN=Hspb2 PE=1 SV=2	0.19	0.14	0.05	0.43	0.21	0.16	-0.17	0.12	-0.09	0.524507	0.473939	0.933299	0.319545	0.571373	0.797274	0.859597	0.756669	0.948175	66	49.5	50.1	249.3	53.9	100.5	76.5	97.4	110.8	100.8	95.9	86.2	135.2	134.7	79.6	131	209.9	176.4	102.1	97.8	124.7	82.3	128.1	99.7	202.3	46.3	144.2	64.4	129.7
High	Q6ZWV3	60S ribosomal protein L10 OS=Mus musculus OX=10090 GN=Rpl10 PE=1 SV=3	-0.14	-0.01	-0.11	-0.02	0.25	-0.27	-0.21	-0.13	0.06	0.497527	0.983975	0.236779	0.977532	0.154318	0.0589511	0.643997	0.709082	0.970788	122.7	120.5	142.4	163.6	95.9	83.3	69.4	77.5	106.9	116.7	137.8	119.1	69.3	98.9	80.2	63.9	113.3	95.4	154.8	117.9	80.1	90.5	81.1	68.7	127.3	80.6	108.5	101.5	53
High	P14115	60S ribosomal protein L27a OS=Mus musculus OX=10090 GN=Rpl27a PE=1 SV=5	0.29	0.3	-0.02	-0.19	-0.06	-0.15	0.34	-0.06	0.16	0.0352986	0.00140131	0.889891	0.758101	0.861324	0.550967	0.124336	0.923222	0.857952	108.7	130.4	79.6	138	103.4	73	63.3	70.1	88	85.9	159.7	148.7	75.8	113.4	82.5	91.6	125.4	133.8	135.8	114.6	100.3	57.1	88.3	44.8	137	93.4	105.1	103.2	90.4
High	Q91VD9	NADH-ubiquinone oxidoreductase 75 kDa subunit, mitochondrial OS=Mus musculus OX=10090 GN=Ndufs1 PE=1 SV=2	0.04	0	0.03	0.09	0.06	0.04	0.01	0.06	0.08	0.941652	0.963083	0.950033	0.994898	0.892291	0.986095	0.942615	0.929167	0.957754	99	96.9	107.8	101.8	100.4	93.6	93.7	93.9	100.8	102.7	98.6	104.5	93.4	92.5	89.3	90.1	106.4	100.6	101.7	100.3	96	93.1	92.1	105.7	109.3	107.9	108.8	103	101.3
High	P48787	Troponin I, cardiac muscle OS=Mus musculus OX=10090 GN=Tnni3 PE=1 SV=2	-0.01	0.03	-0.04	-0.15	-0.1	-0.04	0.1	-0.03	-0.01	0.962652	0.887375	0.700737	0.843518	0.654126	0.869897	0.756618	0.916298	0.996798	102.8	104.1	108.4	108	96.6	92.5	102.9	92.2	112	106.4	111.5	100.8	94.2	89.3	95.9	92.1	110.8	77.8	116.1	109.6	90.7	92.4	89.6	99	111.6	100.7	95.4	106.3	100.9
High	Q71LX4	Talin-2 OS=Mus musculus OX=10090 GN=Tln2 PE=1 SV=3	-0.03	-0.03	-0.03	0.07	-0.07	0.13	-0.02	0.13	-0.05	0.918867	0.947598	0.832629	0.994898	0.797748	0.734862	0.973704	0.771155	0.981162	89	113.1	119.4	102.6	111.6	114.5	82.1	83.9	93.9	108.7	100.1	98.6	115	101.5	72.4	106.2	105.3	118.1	100.4	113.5	103.3	91.6	117.8	89.6	119.3	123.4	116.7	116.9	68.8
High	Q9DCJ5	NADH dehydrogenase [ubiquinone] 1 alpha subcomplex subunit 8 OS=Mus musculus OX=10090 GN=Ndufa8 PE=1 SV=3	0.09	-0.01	0.08	0.12	0.07	0.02	0.09	0.1	0.16	0.684524	0.99861	0.606554	0.977532	0.868539	0.98783	0.779844	0.833659	0.86318	98.5	104.4	110.2	112.8	76.8	95.6	79.7	73.6	112.8	109.4	104.2	96.2	81.2	89	77.7	85.3	123.1	83.4	111.5	102	95.1	96.1	78	94.8	108.5	121.9	104	107.7	120
High	Q8K2Q5	Coiled-coil-helix-coiled-coil-helix domain-containing protein 7 OS=Mus musculus OX=10090 GN=Chchd7 PE=1 SV=1	-0.2	-0.15	-0.1	-0.16	-0.03	-0.11	0.14	0.18	0.25	0.357253	0.494421	0.577353	0.82449	0.927162	0.737016	0.669078	0.618967	0.558929	106.9	110.5	110.1	106.8	49.7	90.2	104.4	96.3	84.8	106	97.2	77.1	85	81.4	93.7	113.1	86.4	63	79	70.5	77.8	111.5	120	104.1	109.2	79.5	99.5	88.4	116.2
High	Q922U2	Keratin, type II cytoskeletal 5 OS=Mus musculus OX=10090 GN=Krt5 PE=1 SV=1	0.03	-0.38	0.46	1.53	1.27	0.15	-1.14	0.05	0.51	0.947597	0.0117982	0.000335785	4.68378e-13	3.44318e-16	0.77975	4.38098e-07	0.915966	0.0252049	33.8	99.8	25	17.5	41.1	305.9	44.2	56.3		10.2	34.1	19.5		53.7	40.6	56.6	17.9	25.1	11.1	51	666.5	16.8	833	129.5	163.3	17.5	94.5	24.8	49.7
High	P57776	Elongation factor 1-delta OS=Mus musculus OX=10090 GN=Eef1d PE=1 SV=3	-0.12	-0.02	-0.06	-0.34	-0.09	-0.24	-0.03	-0.26	-0.08	0.416387	0.947584	0.473032	0.294215	0.667534	0.0770039	0.999083	0.129099	0.957754	118.4	117.8	114.9	103.1	92.8	100.5	101.9	107.9	114.9	120.1	104.7	106.9	105.4	96	75	107.9	96.7	63.3	112.9	94.2	93.2	95.4	104.2	121.9	92.3	51.3	96.6	72	89.9
High	Q62407	Striated muscle-specific serine/threonine-protein kinase OS=Mus musculus OX=10090 GN=Speg PE=1 SV=2	-0.01	-0.09	0.1	0.06	0.14	-0.03	-0.11	0.06	0.18	0.991862	0.725931	0.667523	0.994898	0.654973	0.896967	0.896793	0.911562	0.814552	110.8	109.1	114.5	115.3	104.6	103	88.2	61.3	105.3	122.8	98.7	96.4	78.7	88.5	98.3	73.5	119.6	59.2	112.8	126.8	73.3	82	114.7	83	129.5	117.2	116.5	86	57
High	Q9Z2U1	Proteasome subunit alpha type-5 OS=Mus musculus OX=10090 GN=Psma5 PE=1 SV=1	-0.07	0	-0.07	0.12	0.04	0.1	-0.18	0.01	-0.16	0.780961	0.95834	0.513337	0.977532	0.948401	0.847925	0.693459	0.99412	0.861023	99.1	121.2	110.4	94.9	75.6	94.3	97.6	100.4	78.1	92.6	118.8	107.6	97.6	110.2	89.5	106.4	105.4	69.7	96.9	96.2	85.5	98.3	112.1	94.5	93.2	100.2	108.5	97.6	129.8
High	Q8BWM0	Prostaglandin E synthase 2 OS=Mus musculus OX=10090 GN=Ptges2 PE=1 SV=3	-0.06	-0.17	0.14	0.01	0.01	0.05	0.01	0.05	0.1	0.829279	0.216712	0.291085	0.994898	0.992729	0.979418	0.942086	0.9376	0.942773	109.9	103	108	104.2	123.9	105.5	83	95	103	97.4	99.8	105.5	88.4	93.1	69.2	91.8	112.2	99.6	112.2	103.3	132.3	74.2	79.5	117.2	118	116.1	126.4	102.2	81.3
High	Q91VT4	3-oxoacyl-[acyl-carrier-protein] reductase OS=Mus musculus OX=10090 GN=Cbr4 PE=1 SV=2	0	0	0.08	0.15	0.02	0.21	0.03	0.25	0.08	0.991862	0.947598	0.798922	0.966471	0.987145	0.372963	0.931746	0.27756	0.957754	113.5	115.5	122.7	120.6	44.7	89.2	66.9	73.5	104	118.8	104	115.8	62	88.9	89.4	72.9	114.3	173.7	103.9	113.2	91.5	106.9	95	52.2	126.6	122	146.5	136.3	49.8
High	P99028	Cytochrome b-c1 complex subunit 6, mitochondrial OS=Mus musculus OX=10090 GN=Uqcrh PE=1 SV=2	-0.04	-0.09	0.04	0.05	0.01	0.04	-0.08	0	0.02	0.888368	0.485747	0.917304	0.999814	0.986521	0.98783	0.939034	0.94534	0.986055	104.9	112.2	114.5	118.4	84.8	94	86.7	100.5	104.7	103.1	111.6	109.1	83.4	79.4	88.4	84.3	107.7	81.6	105.4	92.7	80.5	84.6	88.7	101	101.6	108.8	106.6	102.6	108.7
High	P50462	Cysteine and glycine-rich protein 3 OS=Mus musculus OX=10090 GN=Csrp3 PE=1 SV=1	0.17	0.15	0.03	-0.16	0.01	-0.16	0.24	-0.09	0.11	0.247374	0.112506	0.934517	0.82449	0.993955	0.304851	0.313105	0.753228	0.938698	100.2	100.1	110.2	89.1	88.7	90.9	79.9	66.5	117.1	113.2	95.4	107.3	81.6	87.5	75.5	88	109.7	60.5	117.1	104	84.5	97.4	79.2	102.1	109.6	120.3	98	95.9	77.5
High	Q99LB2	Dehydrogenase/reductase SDR family member 4 OS=Mus musculus OX=10090 GN=Dhrs4 PE=1 SV=3	0.14	0.03	0.11	0.1	-0.02	0.13	0.15	0.15	0.12	0.369235	0.854747	0.357806	0.994898	0.927162	0.736729	0.628582	0.716712	0.935014	104.2	92.2	106.4	113.1	67.7	83.7	68.5	75.3	94.4	103.1	101.6	104.9	73.7	88.9	70.7	81.5	110.9	123.3	102.5	103.7	90.6	87	91.1	84.2	131.3	123.3	123.2	123.7	80
High	O88492	Perilipin-4 OS=Mus musculus OX=10090 GN=Plin4 PE=1 SV=2	0.11	0.07	0.02	0.11	-0.06	0.16	0.05	0.04	-0.08	0.574452	0.565912	0.976734	0.984311	0.804964	0.600645	0.892242	0.969459	0.957754	108.2	87.5	105	97.8	80.6	98	90.9	97.3	98.9	101.5	100.6	105.6	105.3	108.9	93.8	98.7	115.2	173.8	112.5	115.6	102.8	97.5	92.7	90.8	104.7	140.8	104.1	120	96.4
High	Q9DB20	ATP synthase subunit O, mitochondrial OS=Mus musculus OX=10090 GN=Atp5po PE=1 SV=1	0.12	0	0.14	0.02	-0.09	0.14	0.2	0.17	0.17	0.491431	0.983538	0.149399	0.994898	0.664402	0.683215	0.449031	0.616578	0.851828	102.9	83.6	81.6	107.9	95.6	86.8	80.5	98.4	81.2	78.9	91.7	90.1	84.6	102	91	87.2	109.5	79.8	112.8	97.1	89.1	86.6	91	94.9	119	136.2	134.4	116.9	97.3
High	Q9D1I5	Methylmalonyl-CoA epimerase, mitochondrial OS=Mus musculus OX=10090 GN=Mcee PE=1 SV=1	-0.2	0.01	-0.21	-0.01	-0.05	-0.08	-0.17	0.05	-0.16	0.179236	0.933469	0.00789087	0.987315	0.861492	0.695965	0.738369	0.929167	0.861023	118.4	144.4	131.8	149.6	85.5	71.1	112.8	72	113.7	128.9	155.9	119.8	73.9	77.7	68.5	79.6	95.5	50	99.5	91.5	61.9	72.3	65.1	87.4	103.8	108.2	134.3	110.1	98
High	O35943	Frataxin, mitochondrial OS=Mus musculus OX=10090 GN=Fxn PE=1 SV=1	0.01	-0.06	0.15	-0.09	0.08	-0.08	-0.1	-0.15	0.05	0.978526	0.854747	0.30348	0.944015	0.864556	0.722653	0.925714	0.634622	0.981162	142.5	233.4	114.6	98.1	95.9	94.5	82.5	94.6	83.2	110.7	127	105	94.7	87.5	84.6	89.1	64.5	120.1	109	140.4	81.2	102	105.4	62.4	92.4	101	103.7	100.6	96.4
High	O55028	[3-methyl-2-oxobutanoate dehydrogenase [lipoamide]] kinase, mitochondrial OS=Mus musculus OX=10090 GN=Bckdk PE=1 SV=1	-0.16	-0.06	-0.04	-0.07	-0.05	-0.07	0.13	0.16	0.11	0.495283	0.911297	0.839353	0.952739	0.881422	0.847925	0.668889	0.625689	0.938366	94.7	127	120.2	155.1	102.6	87.9	73.8	60.7	123.6	124.8	111	122	54.1	95	75.4	74.4	126.6	69.6	109.3	118.5	97.3	62.2	62.9	69.8	132.3	100.9	117.6	101.7	73.8
High	P97315	Cysteine and glycine-rich protein 1 OS=Mus musculus OX=10090 GN=Csrp1 PE=1 SV=3	-0.03	0.14	-0.2	0.17	0.09	0.09	-0.08	0.07	-0.17	0.96702	0.28091	0.0449541	0.951995	0.822456	0.901019	0.939034	0.886742	0.851828	118.4	129.4	109.4	125.2	99.6	104.8	76.4	78.6	140.2	126.8	135.2	112.2	110.1	99.7	70.6	93.4	130.4	62.9	95.9	85.1	91.8	81.6	82.1	91.4	133.6	138.2	97.4	105.9	107.2
High	Q80X90	Filamin-B OS=Mus musculus OX=10090 GN=Flnb PE=1 SV=3	-0.12	-0.16	0.09	-0.54	-0.18	-0.47	-0.08	-0.56	-0.19	0.795376	0.628584	0.889685	0.0244965	0.679665	0.0722596	0.966367	0.0500098	0.777812	143.7	250.5	222.2	245.2	91.5	121.9	143.4		223.7	174.4	173.5	124.3				100.2	221.9		199	134.9			132.1	118.5		103.8	80.6	136.6
High	P68040	Receptor of activated protein C kinase 1 OS=Mus musculus OX=10090 GN=Rack1 PE=1 SV=3	-0.02	0.03	-0.01	0.21	0.25	-0.04	-0.39	-0.2	-0.28	0.982317	0.877013	0.93347	0.904746	0.317822	0.942234	0.254037	0.694106	0.477687	147.7	103.5	90	82.4	102.5	90.2	123.5	115.7	105.1	70.3	91.4	108.2	140.7	98.5	123.3	104.1	97.6	340.5	114.5	100.2	129.1	76.9	122.6	136.8	84.7	70.7	103.4	94.3	119.9
High	O70456	14-3-3 protein sigma OS=Mus musculus OX=10090 GN=Sfn PE=1 SV=2	6.64		6.64					-6.64		1.72527e-16		1.82442e-16					1.89157e-16																								4800
High	Q00898	Alpha-1-antitrypsin 1-5 OS=Mus musculus OX=10090 GN=Serpina1e PE=1 SV=1	-0.9	-0.35	-0.61	-2.26	-0.54	-1.69	-0.13	-1.44	-0.33	1.72527e-16	8.41662e-07	1.82442e-16	3.45455e-16	6.26623e-08	4.46471e-16	0.838233	1.89157e-16	0.296645	185.6	134.8	115.2	151.4	192.2	73.4	192.9	152.8	118.4	114.7	119.1	62.5	169	85.5	122.4	112.7	71.9	50.1	107	47.7	68.5	64.9	103.4	123.7	12.9	0.4	14.1	13.6	102
High	Q3UIZ8	Myosin light chain kinase 3 OS=Mus musculus OX=10090 GN=Mylk3 PE=1 SV=1	0.07	-0.14	0.22	0.42	0.13	0.29	-0.18	0.07	0.06	0.805457	0.339397	0.0116735	0.329112	0.664402	0.0897028	0.693943	0.923222	0.96765	104.4	95.7	119.2	93.2	91.5	108	60.6	81.7	110.3	107.7	98.6	85	84	100.3	86.5	90.9	109.7	171.7	107.8	103.2	112.2	116.1	98.5	82.1	131	124.1	107.3	132.3	94.9
High	Q9DC07	LIM zinc-binding domain-containing Nebulette OS=Mus musculus OX=10090 GN=Nebl PE=1 SV=1	0.08	-0.03	0.1	-0.04	-0.05	-0.02	0.02	-0.13	0	0.722547	0.926869	0.495536	0.973347	0.822456	0.927593	0.939034	0.611362	0.996798	120.4	100.1	114.8	109.2	70.9	82.2	100	96	104.8	108	95.8	91.3	110.3	92.9	86.4	107	114.5	111.8	117.1	114.2	102.4	85.5	91.5	114.2	95.6	112.3	101.7	102.7	91.5
High	P97450	ATP synthase-coupling factor 6, mitochondrial OS=Mus musculus OX=10090 GN=Atp5pf PE=1 SV=1	0	0.03	-0.07	0.15	0.05	0.12	-0.07	0.07	-0.11	0.97525	0.854078	0.449051	0.965774	0.927304	0.773249	0.939765	0.921073	0.938366	114.7	125.6	114.7	107.2	69	94.6	89.2	89.3	96.1	108.7	124.2	104.5	92.6	88	92.6	102.1	99.8	102.1	142.2	114.3	85.8	80.9	96.1	76.4	96.8	104.1	101.8	116.9	104.2
High	Q4KML4	Costars family protein ABRACL OS=Mus musculus OX=10090 GN=Abracl PE=1 SV=1	-0.08	-0.1	0.14	0.27	0.15	0.1	-0.11	0.18	0.14	0.820784	0.725931	0.467805	0.784231	0.654973	0.882625	0.907092	0.56777	0.91854	106.8	109.4	83.2	89.8	101.6	124.7	123.3	133.5	51.6	84.6	80.3	76.9	134.9	112.3	116.7	103	80.9	63.1	104	86.3	108.8	129.3	62.6	54.3	100.9	110.5	109.2	92.1	66.6
High	O35490	Betaine--homocysteine S-methyltransferase 1 OS=Mus musculus OX=10090 GN=Bhmt PE=1 SV=1	-1.85	-0.2	-1.78	-2	-1.21	-0.31	-2.2		-1.72	1.72527e-16	0.397712	1.82442e-16	3.45455e-16	1.1865e-11	0.372445	3.89744e-16		4.35143e-16					1266	287	280.5	137.3					757.6	344.5	212.8	136.4					86.3	72.3						29.9
High	P62880	Guanine nucleotide-binding protein G(I)/G(S)/G(T) subunit beta-2 OS=Mus musculus OX=10090 GN=Gnb2 PE=1 SV=3	0.06	-0.01	0.06	0.14	0.09	0.1	-0.04	0.04	0.07	0.836299	0.996083	0.785762	0.973691	0.819684	0.847925	0.986006	0.969459	0.957754	94.4	97.2	97.4	88	68.6	100.6	96.4	93.9	83.4	83.7	73.7	74.6	89.2	114.2	115.5	105.4	93.5	287.4	88	98.5	104.6	94.8	97.4	80.5	100.3	89.3	102.5	103.1	83.6
High	Q05920	Pyruvate carboxylase, mitochondrial OS=Mus musculus OX=10090 GN=Pc PE=1 SV=1	0.03	0.04	0.02	0.06	-0.08	0.11	0.14	0.16	0.06	0.96702	0.854078	0.999884	0.994898	0.713316	0.81745	0.643997	0.666572	0.96765	94.1	84.9	81.6	104.3	99.1	83.7	97.3	108.9	99.6	93.2	82.7	100.3	98.1	79.7	94.9	113.8	101.5	87.6	85.3	90.2	96.3	89.7	111.9	121.1	99.5	116.5	114.9	121.1	128.1
High	P51637	Caveolin-3 OS=Mus musculus OX=10090 GN=Cav3 PE=1 SV=1	0.03	0.08	-0.02	0.2	0.15	0.07	-0.11	-0.02	-0.05	0.96702	0.499587	0.818569	0.927736	0.566874	0.930789	0.89477	0.921073	0.976962	84.4	109.6	108.2	111.7	92.9	98	103	67.4	115.3	112.7	98	116.1	95.5	91.3	92.6	93	115.7	44.2	96.3	93.5	92.7	113.1	91.2	102.9	118.3	130.4	88.6	95.7	91.2
High	P63158	High mobility group protein B1 OS=Mus musculus OX=10090 GN=Hmgb1 PE=1 SV=2	0.25	0.29	-0.02	0.27	0.04	0.18	-0.01	-0.03	-0.27	0.0249757	6.94055e-05	0.839353	0.784231	0.948308	0.464648	0.973704	0.916298	0.521523	94.6	84	127.4	100.2	66.3	93.4	80.8	72	133.4	125.6	105	126.5	87.5	106.2	82.8	80.8	139.2	74.7	118.6	122.9	88.9	84.4	82.3	114.7	132.7	157.9	124.4	133.2	92.1
High	Q9R0P3	S-formylglutathione hydrolase OS=Mus musculus OX=10090 GN=Esd PE=1 SV=1	-0.03	-0.15	0.13	0.22	0.14	0.09	-0.16	0.08	0.13	0.914181	0.130191	0.260084	0.89525	0.591267	0.870345	0.755209	0.89129	0.927948	102.3	112	93.3	90.9	122.7	97.9	113.1	103.2	95.1	92.1	62.7	54.9	106.2	111.8	118.6	103.4	119.2	113.3	97.2	93.5	110.2	104.6	106.7	73.3	123.3	114	100.3	121.4	51.9
High	P68037	Ubiquitin-conjugating enzyme E2 L3 OS=Mus musculus OX=10090 GN=Ube2l3 PE=1 SV=1	0.07	-0.03	0.1	-0.12	-0.04	-0.04	0.13	-0.17	-0.11	0.822467	0.94584	0.595627	0.902861	0.876773	0.852685	0.654934	0.51432	0.938366	87.9	66.2	86.3	75.9	99.7	153.4	80.9	74.4	83.9	80.6	78.7	81.1	75.9	184.3	92.8	168.1	69.7	125.5	96.5	73.4	197.6	136.7	163.9	73.8	87.9	75.2	101.8	82	67.8
High	Q9QXS1	Plectin OS=Mus musculus OX=10090 GN=Plec PE=1 SV=3	-0.02	-0.03	0.01	-0.1	-0.04	-0.06	0.01	-0.07	-0.01	0.929296	0.920094	0.960876	0.940852	0.849935	0.801292	0.942111	0.803378	0.99647	104.8	102.2	113.7	107.7	101.8	112.3	103.8	88.5	117.3	109.6	95.4	99	98.1	101.6	103.4	103.4	94.4	89.7	100.5	101.4	98.9	95.1	104.1	102	98	76.9	101.9	98.5	80.3
High	Q8R086	Sulfite oxidase, mitochondrial OS=Mus musculus OX=10090 GN=Suox PE=1 SV=2	-0.05	-0.08	0.04	0.09	0.09	0.01	-0.1	-0.05	0.04	0.927146	0.804839	0.933299	0.994898	0.828634	0.98783	0.925714	0.929167	0.981162	116.3	117.3	102.7	116	96.4	132.7	146.8	125.8	86.6	89.3	101.2	94.5	131.5	110.3	130.5	124.9	114.2	121.2	110	80.5	84.9	138.5	87.7	77.8	79.4	98.6	146.6	90.1	81.9
High	P51410	60S ribosomal protein L9 OS=Mus musculus OX=10090 GN=Rpl9 PE=1 SV=2	-0.15	-0.09	-0.08	0.31	0.32	-0.06	-0.6	-0.15	-0.16	0.524507	0.836185	0.625633	0.671969	0.144851	0.897629	0.00724281	0.776181	0.861023	129.7	46.9	77.7	47.7	462.6	278.4	127.3	136	55.7	42.5	95.5	39.4	243.4	219.7	31.3	232	46.9	260.8	69.3	81.8	224.1	98.8	29.9	27.5	37.7	52.1	241.6	48.2	104.2
High	Q61554	Fibrillin-1 OS=Mus musculus OX=10090 GN=Fbn1 PE=1 SV=2	0.22	0.39	-0.2	0	0.09	-0.12	0.12	-0.12	-0.21	0.0613931	1.79568e-08	0.00294781	0.993577	0.808705	0.516577	0.679155	0.618967	0.742929	79.3	48.2	92.1	85.5	90.6	120.9	93.2	88.5	90.9	81.9	104.1	90.9	158.1	121.6	132.1	147.6	67.1	76.6	149.5	99.4	114.6	112.6	99.9	129.7	90.2	93.3	100.7	92.9	122.3
High	Q63918	Caveolae-associated protein 2 OS=Mus musculus OX=10090 GN=Cavin2 PE=1 SV=3	0.04	0.02	0.01	-0.02	-0.07	0.11	0.09	0.05	-0.07	0.939898	0.90362	0.989573	0.982222	0.753755	0.827599	0.774398	0.949054	0.96765	121	105	123.4	82.3	56.3	72.4	93.3	81.6	121.7	117.9	104.5	118.6	80.1	79.5	105.9	94.7	112.1	52.6	104.2	110.6	85.9	81.4	88.5	111.3	113.4	124.7	96.7	112	112
High	P47738	Aldehyde dehydrogenase, mitochondrial OS=Mus musculus OX=10090 GN=Aldh2 PE=1 SV=1	0.06	0.02	0.09	0.19	-0.08	0.24	0.09	0.22	0.03	0.865208	0.925643	0.595882	0.939398	0.713316	0.201164	0.792795	0.420064	0.984548	87.7	106.5	98	100.7	110.5	113.7	83.8	91	83.9	86.3	92.9	108.5	87.3	110	102.2	92.1	106.2	133.5	75.6	101.4	100	99	94.3	88.1	112.6	123	104.8	105.3	103.1
High	Q9QX60	Deoxyguanosine kinase, mitochondrial OS=Mus musculus OX=10090 GN=Dguok PE=1 SV=3	0.77	-6.64	6.64	-6.64	-6.64		-0.09	-6.64		3.01569e-07	4.75e-16	1.82442e-16	3.45455e-16	3.44318e-16		0.947151	1.89157e-16							1317.9												2247.5
High	P32261	Antithrombin-III OS=Mus musculus OX=10090 GN=Serpinc1 PE=1 SV=1	0.1	0.07	0	0.32	0.03	0.28	0	0.25	0.02	0.654831	0.643514	0.933299	0.639967	0.971644	0.0943032	0.955502	0.280186	0.987216	98.7	102.6	78.7	76.5	99.7	86.8	106.8	103.9	91.6	64.4	111.8	105.6	88.1	93.6	96.2	85.9	77.2	82.8	91.2	96.6	91.5	97.4	97.6	170.3	120.6	58.6	105.3	122.2	169.5
High	Q924D0	Reticulon-4-interacting protein 1, mitochondrial OS=Mus musculus OX=10090 GN=Rtn4ip1 PE=1 SV=2	-0.1	-0.04	-0.02	0.17	0.11	0.06	-0.02	0.15	0.09	0.523935	0.890438	0.84836	0.951995	0.700338	0.950764	0.992338	0.685061	0.948175	111.1	104.9	101.5	113.7	90.7	90.9	80.6	71.4	99.7	110.1	110.1	104	88.7	116.5	73.1	81.3	97.8	112.1	103.7	104.3	88.9	110	76.8	85.4	113.3	104.3	113.3	111.7	108.2
High	P17563	Methanethiol oxidase OS=Mus musculus OX=10090 GN=Selenbp1 PE=1 SV=2	0.05	0.08	-0.01	0.09	-0.15	0.24	0.19	0.17	-0.06	0.914181	0.522312	0.868723	0.994898	0.391958	0.196556	0.490995	0.611362	0.96765	83.5	93.5	98.6	77.7	90.1	110.7	95.3	86.7	77.9	75.3	87.7	114.1	112.9	103.2	110.3	93.7	81.6	202.4	77.4	82.5	102.1	86.9	101.2	103.9	99.3	121.5	115.3	88	121.5
High	Q5EBG6	Heat shock protein beta-6 OS=Mus musculus OX=10090 GN=Hspb6 PE=1 SV=1	-0.02	-0.06	0.02	-0.07	-0.02	-0.03	-0.01	-0.05	0.05	0.948956	0.785722	0.999884	0.951995	0.927162	0.90232	0.973704	0.851895	0.981162	100.4	87	78.9	95.2	120	119.7	119.7	119.9	72.8	75.3	93.6	66	120.8	117.8	122.9	126.9	67.1	114.2	102.1	73.1	117.1	110.6	112.6	123.8	77.6	57.7	106	66.9	115.7
High	P97478	5-demethoxyubiquinone hydroxylase, mitochondrial OS=Mus musculus OX=10090 GN=Coq7 PE=1 SV=3	0	-0.05	0.03	0.05	-0.23	0.27	0.06	0.2	-0.06	0.991862	0.854078	0.940273	0.996317	0.102765	0.130749	0.859597	0.477308	0.970809	95.5	83.4	94	93.4	92	84.2	79.6	68.7	71.4	75.4	91.3	87.6	71.2	102.3	78.2	89.5	136.4	84	146.5	124.1	79.1	82	72.5	56.8	154.1	160.7	154.5	124.9	90.6
High	Q7TQ48	Sarcalumenin OS=Mus musculus OX=10090 GN=Srl PE=1 SV=2	-0.03	-0.05	0.02	0.26	0.13	0.13	-0.16	0.15	0.02	0.913867	0.818116	0.989573	0.814595	0.637785	0.722851	0.753736	0.684605	0.984958	93.9	109.9	96.5	104.7	110	97.7	94.3	93.6	96.1	95.2	104.4	89.2	101.1	99.5	94.4	94.4	97	123.5	98.1	102	93	92.8	91.8	102.2	113.1	117.5	101.7	110.8	99.8
High	Q9EQH3	Vacuolar protein sorting-associated protein 35 OS=Mus musculus OX=10090 GN=Vps35 PE=1 SV=1	0.09	0.06	0.01	0.31	-0.58	0.65	-0.01	0.17	-0.52	0.848053	0.820184	0.978557	0.675255	0.000433107	0.000473715	0.967603	0.650432	0.0210281	130.6	115.4	79.2	69.5	101.4	125.3	141.6	164.1	70.2	53.8	95.4		137.3	148	186.1	154.8	72.1	160.3	54.8	65.2	137	154.9	164.8	144	133.7	86	102.5	170.3	197.3
High	Q9WTP6	Adenylate kinase 2, mitochondrial OS=Mus musculus OX=10090 GN=Ak2 PE=1 SV=5	-0.07	-0.07	-0.01	0.02	-0.03	0.04	0.02	0.07	0.05	0.68816	0.652175	0.894327	0.994898	0.881422	0.986095	0.939034	0.916298	0.976391	106	130	94.8	102.7	103.1	93.4	91.8	94.2	94.6	92.7	102.8	88.9	92.8	89.8	102.5	100	100.4	99.2	92.5	97.2	106.4	102.1	90.6	96.2	105	99.7	95.3	100.2	107
High	Q3ULJ0	Glycerol-3-phosphate dehydrogenase 1-like protein OS=Mus musculus OX=10090 GN=Gpd1l PE=1 SV=2	0.08	0.24	-0.09	0.73	0.38	0.37	-0.73	-0.03	-0.31	0.830579	0.0842429	0.711309	0.00603407	0.057832	0.113468	0.000812126	0.98284	0.358132	96	91.3	78.2	92.3	91.1	164.1	117.5	145.4	61.1	102.5			140.2	178.3	137.7	135.9		167.7	73.2	89.4	140	167.9	120.8	96.3	73.1	115.4	102.8	82	134.7
High	Q62234	Myomesin-1 OS=Mus musculus OX=10090 GN=Myom1 PE=1 SV=2	0.01	-0.02	0.04	0.04	0.08	-0.02	-0.09	-0.06	0	0.991862	0.933486	0.927243	0.996272	0.848841	0.906043	0.933591	0.840633	0.996798	99.7	102.5	101.2	99.3	94.1	103.2	101.4	96.7	101.5	102	92	94.3	97.3	97.1	94.6	104.2	102.1	135.3	101.3	97.2	105.4	99.2	94.6	90.4	101.3	96.2	100.7	101.4	87
High	Q62165	Dystroglycan 1 OS=Mus musculus OX=10090 GN=Dag1 PE=1 SV=4	0.13	-0.01	0.13	-0.23	-0.13	0.03	0.34	-0.05	0.14	0.580285	0.981544	0.595774	0.612789	0.664402	0.98783	0.167676	0.942823	0.921475	129.2	112.7	134.4	121.6	42.8	67.5	55.8	90.8	103.6	123.4	140.3	118.5	55.1	61	73.4	60.5	101.7	82.7	147.7	141.2	61.2	95.6	78	89.9	168.5	152.1	146.5	134.4	63.5
High	P63325	40S ribosomal protein S10 OS=Mus musculus OX=10090 GN=Rps10 PE=1 SV=1	-0.1	-0.06	-0.02	0.09	0.12	-0.02	-0.32	-0.14	-0.13	0.790648	0.926809	0.915931	0.994898	0.773403	0.958805	0.397595	0.813444	0.925872	107.2	130	143.1	143.6	65.9	75.5	100.7	55.9	134.2	115.3	131.8	135.1	69.6	75.7	81.2	79.5	130.5	114.4	133.5	120.7	85.1	72.1	83.1	73.4	90.1	108.9	134.2	121.7	112.5
High	P02468	Laminin subunit gamma-1 OS=Mus musculus OX=10090 GN=Lamc1 PE=1 SV=2	0.16	0.04	0.12	-0.23	-0.14	-0.05	0.26	-0.13	0.07	0.281614	0.854078	0.328758	0.626486	0.411113	0.841847	0.262694	0.603535	0.962101	87	63.1	61.7	88	110.2	131.7	88.9	151.9	61.1	66.9	101.9	73	93.6	111.2	155.6	115	46.6	86.1	85.6	91.5	110.7	150.7	140.5	122	107	102.7	112	82.5	99
High	O54931	A-kinase anchor protein 2 OS=Mus musculus OX=10090 GN=Akap2 PE=1 SV=3	-0.02	0.06	-0.12	-0.26	-0.08	-0.26	0.22	-0.02	0.23	0.972953	0.808464	0.59196	0.519991	0.82555	0.311203	0.530037	0.98636	0.652041	103.8	102.7	117.2	123.9	67.7	68.1	106.5	49.4	118	103.9	145.3	124.7	92.9	61.3	107.6	64.4	106.7	58.8	122.7	104.7	78.8	71.4	69.8	101.3	110	57.5	89	87.6	119.8
High	P60867	40S ribosomal protein S20 OS=Mus musculus OX=10090 GN=Rps20 PE=1 SV=1	0.22	0.14	0.11	0.02	0.02	-0.02	0.23	-0.01	0.06	0.298147	0.482618	0.771408	0.994898	0.971644	0.979418	0.469888	0.987538	0.96765	90.5	93	106.6	121.5	71.8	77.6	77.5	52.9	111.7	105.6	96.9	136.7	73.7	87.8	66.4	84.1	122.5	112.5	149.1	136.3	83.9	57.8	90.7	73.4	113.1	96.8	148.8	125.5	93.7
High	Q9D6F9	Tubulin beta-4A chain OS=Mus musculus OX=10090 GN=Tubb4a PE=1 SV=3	-0.15	-0.22	0.05	0.13	0.24	-0.17	-0.26	0.02	0.2	0.247497	0.00708327	0.84836	0.977532	0.137002	0.279538	0.425971	0.987538	0.762585	98.9	106.9	109.2	136.3	133	119.7	86.4	62.2	92.3	107.5	116.9	103.7	70.6	112.6	74.4	67.3	113.3	82.1	107.3	90.5	106.4	117.5	72.4	80.5	103.8	91.2	121.2	81.9	84.3
High	P21981	Protein-glutamine gamma-glutamyltransferase 2 OS=Mus musculus OX=10090 GN=Tgm2 PE=1 SV=4	0.02	-0.04	0.04	0.16	0.15	0.04	-0.2	-0.06	-0.02	0.982317	0.873732	0.895439	0.965774	0.56994	0.98783	0.635816	0.822367	0.987216	106	102.2	116.2	115	99.3	82.5	127.5	108.6	120.5	114	102.3	89.5	104.6	92.7	83.1	89.1	97.3	123.8	138.7	120.6	81.6	100.7	82.1	92.4	101	111.6	105.6	114.4	86.7
High	Q9CRB9	MICOS complex subunit Mic19 OS=Mus musculus OX=10090 GN=Chchd3 PE=1 SV=1	-0.01	0.01	0	-0.09	-0.04	-0.01	0.09	-0.01	0.02	0.970701	0.959502	0.936971	0.944015	0.849652	0.942234	0.771636	0.942465	0.984958	106	109	121	110.7	80.8	90.3	88	85.1	120.3	113.3	104.3	106.9	84.8	82	77	83.9	117.1	61.5	114.6	101.2	87.8	93.4	86.4	104.3	106.8	104.8	96.6	110.8	98.1
High	Q9WV98	Mitochondrial import inner membrane translocase subunit Tim9 OS=Mus musculus OX=10090 GN=Timm9 PE=1 SV=1	0.05	0.08	-0.04	0.08	-0.06	0.07	0.06	0.02	-0.07	0.90818	0.529476	0.723805	0.994898	0.811799	0.927593	0.866842	0.998598	0.961751	103.3	96.6	93.6	80.4	84.2	90.5	108.9	105	98.1	103	101.8	86.1	107.6	104.4	99.9	112.7	87.2	71.2	95.1	81.3	105.3	100.1	110	116.4	83.8	86	104.1	105.2	130.2
High	P13634	Carbonic anhydrase 1 OS=Mus musculus OX=10090 GN=Ca1 PE=1 SV=4	0.21	0.18	0.01	0.03	-0.1	0.14	0.19	0.01	-0.07	0.245656	0.155286	0.979642	0.994898	0.747634	0.795904	0.563226	0.954882	0.96765	125.8	92.7	91.5	55.6	71.1	86.5	78.7	147.4	110.1	117.1	84.5	130.5	95.5	106.9	93.5	73.1	94.4	107.2	84	122.7	87.7	102.8	107.4	108.3	98.5	198.7	99.3	184.2	54.7
High	P02089	Hemoglobin subunit beta-2 OS=Mus musculus OX=10090 GN=Hbb-b2 PE=1 SV=2	-0.01	0.01	-0.1	-0.05	-0.07	0.03	0.19	0.17	0.07	0.96702	0.933486	0.191582	0.968107	0.773403	0.999129	0.461653	0.624213	0.957754	99.5	107.4	82.7	96.3	104.8	80.7	84.1	91.4	102	96.1	114.2	101.2	98.1	82.8	84	82.7	89.1	66.6	86.2	89.1	93.1	80.7	102.7	116	105.1	106.8	83.5	99.2	118
High	Q9JI75	Ribosyldihydronicotinamide dehydrogenase [quinone] OS=Mus musculus OX=10090 GN=Nqo2 PE=1 SV=3	0.17	0.17	0	-0.03	-0.07	0.03	0	-0.27	-0.24	0.403055	0.228217	0.950033	0.977532	0.848583	0.996538	0.947151	0.377373	0.625952	117.7	114.9	146.2	103.1	77.6	66.8	74.1	60	119.7	130.6	134.5	144.8	83.4	81.9	43	68.5	128.4	105.8	149.5	118.7	68.5	73.1	105.3	122.4	79.2	126.7	120.2	119.9	121.8
High	Q9CZJ2	Heat shock 70 kDa protein 12B OS=Mus musculus OX=10090 GN=Hspa12b PE=1 SV=1	0.09	0.39	-0.33	0.24	0.09	0.13	-0.07	-0.09	-0.37	0.925251	0.0763207	0.136061	0.858292	0.885316	0.882837	0.966367	0.929167	0.18512	159	154		96.1		73.3		295	163	116			158.1	156.8	186.2	201.1	127.3	399.2	136.3	100.4	123.6		166.8	122.5	84.8		122.4	93.9
High	Q9WVA4	Transgelin-2 OS=Mus musculus OX=10090 GN=Tagln2 PE=1 SV=4	-0.19	-0.12	0.07	0.11	-0.03	0.14	-0.38	-0.16	-0.25	0.257415	0.482618	0.806994	0.98434	0.913265	0.695965	0.133816	0.595099	0.58643	108.2	102.4	69.2	52.1	56.4	153	156	124.2	82.9	74.8	57.9	68.4	143.1	168.4	153.5	158.8	76.8	163.3	48.7	104.4	146.5	147.3	167.2	85.6	39.7	58.7	63.2	60	189.6
High	Q9R1P0	Proteasome subunit alpha type-4 OS=Mus musculus OX=10090 GN=Psma4 PE=1 SV=1	0.03	0.06	-0.06	-0.1	-0.09	0	0.25	0.1	0.09	0.941652	0.704326	0.638792	0.924461	0.724336	0.979418	0.277784	0.822367	0.948175	85.5	88.7	85	100	90.2	112.1	119.1	108.4	96.4	84	103.5	90.5	110.7	120	116.4	89.5	95.2	59.5	110.8	90.3	75	104.2	125.5	123.6	61.7	108.1	86.2	127.6	103.2
High	O09131	Glutathione S-transferase omega-1 OS=Mus musculus OX=10090 GN=Gsto1 PE=1 SV=2	0.06	0.06	0.02	0.22	0.04	0.22	-0.01	0.14	-0.05	0.865208	0.654443	0.980038	0.901185	0.948401	0.302211	0.966367	0.754747	0.976962	105.2	94.1	107.5	105.9	91.1	93	82.6	82.1	101.5	107.1	100.1	93.3	92.9	89.2	80.5	93.3	110.9	75.9	103.6	108.2	94.4	102.6	85.4	100	112.6	122.8	118.6	107.9	108.7
High	Q78J03	Methionine-R-sulfoxide reductase B2, mitochondrial OS=Mus musculus OX=10090 GN=Msrb2 PE=1 SV=1	0.18	0.08	0.12	-0.02	0.04	-0.08	0.07	-0.09	0.08	0.265365	0.530943	0.321391	0.977532	0.960107	0.702481	0.819181	0.784148	0.957754	84.3	95.5	78.6	107.4	101.5	78.9	92.8	97.5	103.5	78.8	119.4	111.7	104.1	98.6	101.9	108.6	73.8	146.3	84.6	75	66.5	118	99.9	103	108.5	99.9	129.8	79.5	112.2
High	P26039	Talin-1 OS=Mus musculus OX=10090 GN=Tln1 PE=1 SV=2	-0.09	-0.11	0.03	0.27	0.11	0.17	-0.16	0.22	0.05	0.596158	0.387359	0.960876	0.784231	0.742977	0.507097	0.733046	0.419105	0.981162	90	96.7	102	113.7	82.9	95.5	93.2	187.1	111.9	109.7	87.2	91.1	78.2	101.4	80.6	82.7	100.4	67.4	101.2	97.4	83.5	116.6	109.8	93.9	102.7	120.7	93.2	138	90.1
High	P47934	Carnitine O-acetyltransferase OS=Mus musculus OX=10090 GN=Crat PE=1 SV=3	-0.03	-0.02	-0.03	0.12	0.04	0.1	-0.06	0.1	-0.04	0.920358	0.952313	0.756199	0.977532	0.945146	0.847925	0.947151	0.856586	0.981162	107	95.9	103	97.2	92.2	128.9	85.8	112.1	95.8	104.7	95.2	102	97.9	108.8	97.5	100.9	94.6	136.3	92.9	106.8	106.1	109.8	90.8	82.2	105	91.8	115.4	105.5	109.9
High	A2AAJ9	Obscurin OS=Mus musculus OX=10090 GN=Obscn PE=1 SV=3	0.09	0.02	0.07	0.17	0.14	0.03	-0.02	0.06	0.1	0.703145	0.917165	0.73866	0.952739	0.591267	0.999129	0.992338	0.929167	0.942773	95.9	92.4	118	107.7	83.1	89.7	89.8	85.1	117.9	113.1	97.6	101.9	93.5	87.9	84.7	87	114.2	70.3	119.6	115	91.8	86	90.9	92.9	127.1	118	111.9	127.5	69.5
High	P23927	Alpha-crystallin B chain OS=Mus musculus OX=10090 GN=Cryab PE=1 SV=2	0.03	0.01	0.01	0.19	0.19	0	-0.34	-0.16	-0.14	0.962652	0.938496	0.960876	0.944015	0.305517	0.970616	0.204324	0.460127	0.920929	107.3	92.9	113	105.7	94.1	100	113.4	105.5	99.6	86.5	116.8	86.6	114	106.7	91	118.4	101.8	137.4	134.4	112.5	99.5	81.1	102.2	91.6	85.3	122.5	128.7	112.5	68.5
High	Q9CR62	Mitochondrial 2-oxoglutarate/malate carrier protein OS=Mus musculus OX=10090 GN=Slc25a11 PE=1 SV=3	0.09	0.08	0	0.58	0.36	0.18	-0.41	0.07	-0.06	0.689992	0.493246	0.950033	0.056608	0.0032152	0.467846	0.0740312	0.916298	0.96765	92.2	94.4	85.1	81.3	104.7	110.1	119.4	143.8	70	83.3	92.5	79.5	125.2	112.6	153.3	136.8	78.5	195.7	75.9	84.4	110.8	90.8	121.6	123.8	77.6	87.8	104.6	86.9	132.7
High	P82347	Delta-sarcoglycan OS=Mus musculus OX=10090 GN=Sgcd PE=1 SV=1	0.05	-0.04	0.01	-0.22	-0.17	-0.07	0.09	-0.13	-0.03	0.902929	0.972057	0.982937	0.645967	0.554117	0.857936	0.828494	0.800411	0.984548	83.9	105.6	92.2	110.4	125.3	102.8	87.4	91.2	92.9	98.9	120.3	106.3	76.9	86.1	111.5	88.2	92.3	87.3	93.6	100.8	109.9	139.2	103.1	105.3	126.5	130.6	100.9	105.7	77.2
High	O55111	Desmoglein-2 OS=Mus musculus OX=10090 GN=Dsg2 PE=1 SV=3	-0.03	0.05	-0.01	0.37	0.11	0.24	-0.12	0.24	-0.01	0.962012	0.727703	0.898718	0.485863	0.752228	0.258253	0.874284	0.330644	0.99117	98.8	114	115.6	102.5	60.3	95.6	95.7	107.2	107.8	102.8	93.1	111.7	94.1	90.7	112.1	101.7	98.9	96.9	98.3	104.1	102.8	104.8	108.2	81.1	124.5	169.4	102.9	123	93.1
High	Q00519	Xanthine dehydrogenase/oxidase OS=Mus musculus OX=10090 GN=Xdh PE=1 SV=5	0.09	0.19	-0.2	0.2	0.11	0.08	0.42	0.49	0.25	0.908626	0.473939	0.447154	0.924461	0.849652	0.942234	0.310996	0.0599802	0.585199	84.4	103.2	96.9	106					94.6	93	112.7	163.7		210.4	364.3	75.4	111.7	267.9	108.1	104.8		190.5	94.3		122.4	204.7	101.1	149.6
High	P59999	Actin-related protein 2/3 complex subunit 4 OS=Mus musculus OX=10090 GN=Arpc4 PE=1 SV=3	0.22	0.18	0.1	0.25	-0.08	0.32	-0.23	-0.08	-0.38	0.473066	0.355321	0.806994	0.82449	0.883272	0.31679	0.789135	0.929167	0.176071	113	117.3	74.9	46.1	49.7	131.9	96.8	129.4		79.5	99.4	86	157.9	137.8	156.6	135.9	88.9	555.2	85.9	70.1	211.5	93.8	152.8	89.7	96.3	52.1	110.3	98.7	165.4
High	P62259	14-3-3 protein epsilon OS=Mus musculus OX=10090 GN=Ywhae PE=1 SV=1	-0.06	-0.02	-0.06	0.11	-0.08	0.22	-0.18	-0.07	-0.27	0.726093	0.933486	0.535102	0.984311	0.713316	0.291388	0.675084	0.79658	0.516991	112.5	118.1	96.7	100.2	101.7	98.8	108	102.4	100.3	109.7	104.5	108.3	93.1	94.2	114.2	111	102.4	168.9	88	96.5	91.5	101.2	110.4	112.6	97.8	86.4	88.1	98.4	117.6
High	Q9JKB1	Ubiquitin carboxyl-terminal hydrolase isozyme L3 OS=Mus musculus OX=10090 GN=Uchl3 PE=1 SV=2	-0.1	-0.11	-0.04	0	-0.03	0.01	-0.15	-0.03	-0.1	0.705314	0.609889	0.808493	0.994898	0.927162	0.98783	0.793157	0.942922	0.942773	70.6	105.8	113.5	111.5	99.1	113	115.6	108.4	97.2	78.2	109.5	87.7	121.7	112.9	107.2	114	89.7	139.3	105.9	92	114.4	121	105.1	100	52.8	88.9	106.7	88.8	102
High	Q7TSG5	SH3 domain-containing protein 21 OS=Mus musculus OX=10090 GN=Sh3d21 PE=1 SV=1	-0.03	0.32	-0.44	0.61	0.84	0.04	-0.19	0.51	0.11	0.904096	4.30283e-06	1.26339e-13	0.0402872	3.44318e-16	0.98783	0.65798	0.00054603	0.938366	155.3	68.2	102	49.1	103.4	83.5	76.7	72.9	89.1	135.6	82.4	128.9	130.2	114.1	80.1	92.2	106.4	59.1	175.1	183.3	81.7	56	67.7	48	109.2	138.1	125.5	192	100
High	P99029	Peroxiredoxin-5, mitochondrial OS=Mus musculus OX=10090 GN=Prdx5 PE=1 SV=2	-0.06	-0.09	0.04	-0.02	-0.04	0.03	0.11	0.19	0.21	0.743952	0.518009	0.900284	0.977532	0.872125	0.999129	0.720757	0.51944	0.735196	96.3	114.9	89.4	117.8	103.3	83.8	88.2	87.3	97.1	89.4	106.7	90.6	81.1	84.9	89.6	75.4	101	85.1	106.9	102.9	78.2	81.6	78.6	92.9	117.1	112.7	107.3	112.5	97.6
High	P08122	Collagen alpha-2(IV) chain OS=Mus musculus OX=10090 GN=Col4a2 PE=1 SV=4	0.25	0.14	0.12	-0.28	-0.23	-0.07	0.47	-0.09	0.12	0.0710438	0.220404	0.414525	0.480197	0.111128	0.782315	0.00583493	0.811037	0.927948	89.8	60.5	48.4	87.9	99.6	125	85	81.1	47.8	69.2	112.1	74.4	86.6	108	186.4	109.3	36.5	41.4	98.4	108.4	89.7	172.5	149.7	124.2	137	116.2	124.7	81	74.2
High	Q02257	Junction plakoglobin OS=Mus musculus OX=10090 GN=Jup PE=1 SV=3	0	-0.12	0.09	0.14	0.12	0.02	-0.02	0.13	0.23	0.978526	0.310881	0.510188	0.968107	0.664402	0.986095	0.98658	0.756324	0.663487	97.7	107.8	106.6	102.9	80.2	101.9	92.3	85.6	96.4	100.6	87.5	87.7	82.8	97.4	93.8	89.8	98.1	110.8	99.4	99.3	99.5	99.2	100.1	80.4	124.7	115.4	96.2	111.2	76.1
High	Q9CZU6	Citrate synthase, mitochondrial OS=Mus musculus OX=10090 GN=Cs PE=1 SV=1	0	0.01	-0.02	0.21	0.09	0.12	-0.13	0.09	-0.07	0.978526	0.933486	0.839353	0.908563	0.783612	0.797274	0.828494	0.872976	0.963303	87.9	90.7	90.2	87.2	112.5	126.4	102.2	104.9	82.3	89.1	90.5	94.2	100.8	115.4	110.8	106.2	91.6	138.2	83.3	84.6	123.8	114.3	94.7	107.6	86.6	90	115.7	83.3	119.4
High	P63101	14-3-3 protein zeta/delta OS=Mus musculus OX=10090 GN=Ywhaz PE=1 SV=1	0.15	0.02	0.12	0.16	0.08	0.06	-0.12	-0.07	-0.06	0.320738	0.918881	0.338702	0.952739	0.838837	0.970616	0.846508	0.79658	0.96765	98.7	111.3	100.3	86.9	87.2	101.6	107.1	103.6	94.7	84.7	94.1	90.1	105.5	112.6	108.2	113	96.4	130	96.7	92.9	110.9	107.3	120.3	112.1	93.6	83.8	95.6	80.3	113.5
High	P18572	Basigin OS=Mus musculus OX=10090 GN=Bsg PE=1 SV=2	0.02	0.04	0.01	0.29	0.2	0.11	-0.31	-0.1	-0.19	0.973122	0.854078	0.960876	0.724151	0.300825	0.801292	0.273074	0.728802	0.792938	104.4	87.3	89.6	65.4	76.9	146.7	118.3	116.1	72.2	73.9	84	77.2	128.2	149.5	129	149	74.9	215.4	82	81.5	145.8	145.3	127.6	84.4	67.7	81.3	97.3	76	132.5
High	P51667	Myosin regulatory light chain 2, ventricular/cardiac muscle isoform OS=Mus musculus OX=10090 GN=Myl2 PE=1 SV=3	-0.02	0.01	-0.03	0.24	0.1	0.11	-0.25	-0.03	-0.19	0.947597	0.959502	0.801472	0.85021	0.750114	0.801292	0.483053	0.914326	0.779586	107	97.9	91	71	90	125.9	125.2	119.7	81.2	86.6	97.3	76.1	133.5	116.6	127.9	147.1	80.6	160.1	84.1	92.1	126.2	118.4	127.4	101.9	69.4	84.9	97.6	76.5	121.5
High	P07724	Albumin OS=Mus musculus OX=10090 GN=Alb PE=1 SV=3	0.29	0.23	0.08	0.25	-0.09	0.34	0.2	0.15	-0.13	0.00592142	0.00342045	0.639726	0.82449	0.656362	0.0262859	0.436911	0.700919	0.927948	99.9	80.6	85.1	78	90.6	83.7	78.6	92.7	83.8	93.1	100.9	123.1	108.7	87.5	100.1	96.1	107.8	104.8	106.8	110.1	116.5	101.7	116.8	82.8	115	85.5	112	145.6	133.3
High	Q9D020	Cytosolic 5'-nucleotidase 3A OS=Mus musculus OX=10090 GN=Nt5c3a PE=1 SV=4	3.04	0.98	0.13	-0.16	-0.85	0.68	0.28	-2.72	-1.71	1.72527e-16	4.33932e-07	0.847624	0.8205	0.000205491	0.010571	0.65798	1.89157e-16	4.35143e-16	108.3	172.4	97.8				211.5						165.7			339.3		2868		131.4		142.7						82.4
High	Q4VAE3	Transmembrane protein 65 OS=Mus musculus OX=10090 GN=Tmem65 PE=1 SV=1	0.34	0.13	0.19	-0.02	0.18	-0.16	0.02	-0.31	0.07	0.036044	0.462119	0.420745	0.977532	0.622413	0.660228	0.939034	0.374004	0.967273	107.7	84.4	95.9	88.5	69	144.2	54	85.1	67.8	61	68.3	85	87.5	128.6	122	128.8	81.3	535.1	63.4	92.6	146.2	119.6	121.9	50.9	93.1	54.8	88.5	89.2	108
High	P49312	Heterogeneous nuclear ribonucleoprotein A1 OS=Mus musculus OX=10090 GN=Hnrnpa1 PE=1 SV=2	0.17	0.24	-0.07	-0.08	-0.1	0.03	0.29	-0.04	-0.15	0.381866	0.0220363	0.613415	0.951995	0.713316	0.98783	0.224843	0.938958	0.900796	122.5	119.5	123.8	92.8	74.6	70.6	72.6	72.3	150.8	138.7	77.7	156.2	91.5	101.8	73.4	82.9	126.2	58.7	117.3	119.5	114.1	61.1	96.4	82.7	122.1	126.1	63.3	122.4	96.2
High	Q8CGK3	Lon protease homolog, mitochondrial OS=Mus musculus OX=10090 GN=Lonp1 PE=1 SV=2	-0.03	-0.04	0.02	0.04	0.03	0.05	-0.06	0.01	-0.01	0.908466	0.872285	0.999884	0.99753	0.971644	0.979418	0.945446	0.96635	0.996798	108.2	111.3	108.5	107.4	98.1	103.9	96.9	98.3	96.8	91.8	99	97.5	97.1	97	104.4	102.3	108.4	126.8	99	96.1	97.2	103.8	104.8	96.1	101	93.3	111.8	95.7	96.7
High	P62242	40S ribosomal protein S8 OS=Mus musculus OX=10090 GN=Rps8 PE=1 SV=2	-0.08	-0.04	-0.06	-0.29	-0.14	-0.23	0.17	-0.03	0.07	0.720621	0.904424	0.535102	0.439248	0.505251	0.0917994	0.521596	0.929167	0.957754	107.5	110.7	114.5	135.5	98	70.7	67.1	65	112.1	95.8	131	137.1	80.4	95.9	73.5	84.2	112.4	107	127.1	97.6	93.5	50.1	79	80.2	105.5	99.9	110.3	98.5	89.4
High	O88544	COP9 signalosome complex subunit 4 OS=Mus musculus OX=10090 GN=Cops4 PE=1 SV=1	0.08	-0.01	0	0.02	0.18	-0.15	-0.34	-0.3	-0.14	0.929296	0.986567	0.978329	0.994898	0.679665	0.794586	0.642078	0.51432	0.921475	136.3	79.8	92.6	88.4	85.4	134.2	133.5	132.3	105.4	108.4	85.3	111	133.1	123.9	128.6	109.4	102.4		104.9	67.2	124	134	193.4	111.2	58	82.3	99.8	67.7	110.2
High	Q00897	Alpha-1-antitrypsin 1-4 OS=Mus musculus OX=10090 GN=Serpina1d PE=1 SV=1	-0.02	0.02	-0.07	-0.24	-0.23	-0.04	0.17	-0.1	-0.12	0.937808	0.898589	0.409515	0.589488	0.0781211	0.852685	0.563226	0.709658	0.935014	112.6	97.1	75.7	101.6	146.8	89.9	131.7	130.2	90.9	88.4	92	85.1	132.3	92.8	143.2	111	78.4	59.9	98.1	68.6	108	95.9	133.6	144.2	72.5	29.5	67	75.3	121.4
High	O55137	Acyl-coenzyme A thioesterase 1 OS=Mus musculus OX=10090 GN=Acot1 PE=1 SV=1
High	P52503	NADH dehydrogenase [ubiquinone] iron-sulfur protein 6, mitochondrial OS=Mus musculus OX=10090 GN=Ndufs6 PE=1 SV=2	0.09	0.07	0.02	-0.06	-0.09	0.04	0.07	-0.08	-0.1	0.668848	0.565912	0.976954	0.966053	0.664402	0.98783	0.846508	0.781209	0.946653	117.4	110.1	126.9	93.2	75.9	97.3	86.6	78.2	121.6	109	105.1	107.7	95.9	91	78.7	97.2	123.2	77.7	122.7	113.9	91.9	83.3	91.5	101.6	105.8	109.9	113.7	111.9	111.6
High	Q60864	Stress-induced-phosphoprotein 1 OS=Mus musculus OX=10090 GN=Stip1 PE=1 SV=1	-0.15	0	-0.13	-0.13	0.09	-0.21	-0.28	-0.2	-0.2	0.225278	0.994	0.0633751	0.883708	0.833268	0.149958	0.357724	0.355001	0.761627	126.5	140.5	117	132.3	84.2	83.3	135.2	110.9	132.8	111.1	143.7	104.7	92.8	90.4	89.7	97	107	107	133.6	110.3	83.4	74.1	97.8	83.2	95.7	83.1	97.5	83.5	73.8
High	Q99MR9	Protein phosphatase 1 regulatory subunit 3A OS=Mus musculus OX=10090 GN=Ppp1r3a PE=1 SV=2	0.07	0	0.05	0.03	-0.07	0.08	-0.03	-0.15	-0.16	0.844372	0.933486	0.917304	0.994898	0.868539	0.942234	0.992338	0.800411	0.872172	121.3	112.4	133.8	103.3	41.8	152.4	155.1	157.8	79.4	118.7	99.4	105.9	153.4	140.8	20.3	145.3	121.5	116.6	139.9	107.5	31.7	127.2	118.8	154.7	128.1	115.9	115.5	126.1	54.9
High	Q9JHU2	Palmdelphin OS=Mus musculus OX=10090 GN=Palmd PE=1 SV=1	-0.05	-0.01	-0.02	-0.09	-0.07	-0.02	0.11	0.08	0.05	0.889629	0.983941	0.849387	0.944015	0.797748	0.939525	0.697306	0.877894	0.97225	109.7	114.8	80.1	114.9	84.6	88.7	96.5	100.9	93.7	90.4	102.6	91.5	96.4	80.3	82.4	106.2	113.2	44.7	112.2	88	81.6	84.4	101.8	100.9	119.3	136.4	94.7	107.6	101.3
High	O35143	ATPase inhibitor, mitochondrial OS=Mus musculus OX=10090 GN=Atp5if1 PE=1 SV=2	0	0.13	-0.1	0.39	0.1	0.3	0	0.38	-0.04	0.978526	0.175298	0.227994	0.419615	0.752228	0.0685659	0.946265	0.0256633	0.981162	122.9	91.4	126.4	74.3	57.7	99.2	95.5	92.3	122.2	129.9	96	87.7	87.9	78.7	107.1	91.9	110.7	19.4	126.6	107.1	91.5	72.6	82.2	105.2	141.9	141.6	136.8	136.7	104.8
High	Q9CR98	Protein FAM136A OS=Mus musculus OX=10090 GN=Fam136a PE=1 SV=1	-0.04	-0.03	0	-0.12	-0.09	-0.01	0	-0.13	-0.12	0.899312	0.932273	0.91017	0.904746	0.713316	0.942234	0.947151	0.611628	0.935014	113.5	105.3	117.9	100.5	84.3	99.5	101.8	89.5	110.8	103.7	102.5	95.1	94.7	101.4	92.7	96.5	98.9	57.2	108.6	89.9	86.4	100.9	96.5	135.6	96.6	94.6	87	105	105.6
High	P62918	60S ribosomal protein L8 OS=Mus musculus OX=10090 GN=Rpl8 PE=1 SV=2	-0.15	-0.21	0	-0.43	-0.09	-0.38	0.22	-0.07	0.37	0.420526	0.0710531	0.928508	0.117496	0.713316	0.0010362	0.357523	0.865192	0.190077	102.4	161.3	105.9	133.5	53.3	74.5	93.2	96.7	107.6	102	115.3	78.1	68.3	83.6	89.9	80.8	112.1	26.6	101.9	75.8	77.4	106.9	104.7	77.2	140	67	101	75.6	92.1
High	Q8BGY7	Protein FAM210A OS=Mus musculus OX=10090 GN=Fam210a PE=1 SV=1	0.12	0.3	-0.28	-0.11	-0.14	-0.03	0.08	-0.23	-0.62	0.654128	0.00484975	0.0335327	0.924461	0.656362	0.948412	0.834983	0.603715	0.00312717	139.8	86.1	77.8	60.5	88.7	190.1	127.1	116	60.2	49.8	58.1	51.6	176.7	250.7	141	242.7	48.9	294.3	35.8	45.8	158.3	149.9	122.6	27.4	31.1	30.3	61.4	54.3	122.1
High	O88844	Isocitrate dehydrogenase [NADP] cytoplasmic OS=Mus musculus OX=10090 GN=Idh1 PE=1 SV=2	-0.1	-0.04	-0.06	-0.07	-0.01	-0.07	-0.1	-0.06	-0.04	0.496821	0.863086	0.535102	0.952739	0.929561	0.778722	0.91937	0.82794	0.981162	115.7	115.6	98.6	130.6	110.6	96	96.1	87.7	95.2	102.7	121.4	113.6	102.7	93.3	89.4	97.9	108	95.6	108.9	106.3	98.1	82.5	106.3	84.2	95.5	108.8	105.5	96.6	93.6
High	P63005	Platelet-activating factor acetylhydrolase IB subunit beta OS=Mus musculus OX=10090 GN=Pafah1b1 PE=1 SV=2	0.01	0.05	-0.07	0.35	0.1	0.19	-0.35	-0.03	-0.24	0.98246	0.854078	0.810501	0.551559	0.833706	0.65538	0.447374	0.984544	0.625952	109.3	109.2	91	69	129	104.9	118.7	130.9	107.3	99	115.8	89.2	127.8	115.2	109.4	137.7	93.9	154.6	92.6	85.8	145.7	113.3	123.2	69.2	93.7	80.4	80.1	107.1	118.1
High	P10126	Elongation factor 1-alpha 1 OS=Mus musculus OX=10090 GN=Eef1a1 PE=1 SV=3	-0.16	-0.11	0.02	0.13	0.06	0.06	-0.28	-0.03	-0.13	0.210288	0.397712	0.999884	0.977532	0.882001	0.955499	0.353152	0.914961	0.927948	144.7	128.7	101.8	122.2	133.2	88.1	86.9	94	107.8	94.6	124.7	105	71.9	152.4	84.9	126.8	108.1	96.9	108.3	111	97	77.6	120.8	53.4	106.9	78.8	130.1	89.3	93.3
High	Q9WUZ7	SH3 domain-binding glutamic acid-rich protein OS=Mus musculus OX=10090 GN=Sh3bgr PE=1 SV=1	-0.03	0.07	-0.09	-0.13	-0.07	-0.06	0.01	-0.07	-0.06	0.908466	0.552242	0.321391	0.872471	0.802969	0.79787	0.942111	0.829638	0.96765	134.6	141.3	121.9	101.9	52.1	103.3	102.6	102.2	112.5	107.3	123.7	102.8	113.4	112.2	96.1	130.3	93.4	109.8	114.8	101.6	103.6	95.8	86.8	66.7	91.7	104.4	85.3	99	98.8
High	Q91Y97	Fructose-bisphosphate aldolase B OS=Mus musculus OX=10090 GN=Aldob PE=1 SV=3	-0.25	-0.07	-0.69	-0.8	-0.32	-0.5	0.79	0.03	0.79	0.161611	0.859473	8.00892e-15	0.000187819	0.264282	0.0432835	3.23584e-06	0.923222	4.42927e-05	9.4		11	27.6	567.1	277.7	248.2	205.1			12.8		370.4	307.5	349	155.7			14	11.1	184.9	111.8	165	235.6	24.4	21.4	22.7	14.4	204.7
High	Q9D8B4	NADH dehydrogenase [ubiquinone] 1 alpha subcomplex subunit 11 OS=Mus musculus OX=10090 GN=Ndufa11 PE=1 SV=2	0.06	-0.16	0.2	0.09	0.16	-0.05	0.04	0.14	0.38	0.850263	0.0925142	0.0154555	0.994898	0.520567	0.840766	0.922172	0.754747	0.165702	89.4	101.6	86.7	94.1	87.4	183.2	208.4	84	90.4	89.9	76.8	72.9	72.2	185.7	77.6	80.2	112.8	123.4	80.9	77.9	87.3	96.4	88.2	81.9	120.9	98.8	92.7	96.4	78.8
High	P50543	Protein S100-A11 OS=Mus musculus OX=10090 GN=S100a11 PE=1 SV=1	-0.26	-0.12	-0.19	-0.2	0	-0.23	-0.2	-0.24	-0.14	0.0149161	0.36458	0.0075539	0.730585	0.966517	0.0921308	0.636204	0.248993	0.921475	108.9	108.3	107.2	107	144.3	113.2	151.6	97.1	96.5	98.3	92.4	84.5	137.6	115.1	145.7	114.9	81.8	49.4	109.4	74.2	116.5	85.7	243.9	111.4	80.7	63.6	83.5	66.3	134.8
High	P58281	Dynamin-like 120 kDa protein, mitochondrial OS=Mus musculus OX=10090 GN=Opa1 PE=1 SV=1	-0.02	-0.01	0.02	0.07	0	0.08	-0.08	-0.01	-0.07	0.942209	0.981544	0.980038	0.994898	0.966341	0.901019	0.939034	0.929167	0.961751	109.1	115.3	100	101.4	99.2	103.4	99.4	96.4	97.4	105.7	104.5	100.6	99.9	94.4	98.4	95.4	109.8	100.5	97.5	95.9	87	95.1	91.7	94.6	107.4	98.4	106	103.9	93.1
High	Q9D051	Pyruvate dehydrogenase E1 component subunit beta, mitochondrial OS=Mus musculus OX=10090 GN=Pdhb PE=1 SV=1	-0.03	-0.05	-0.01	0.03	0.01	0.06	0.03	0.13	0.07	0.894029	0.813868	0.909226	0.994898	0.975336	0.959265	0.933488	0.784148	0.957754	100.2	115.5	87.1	106.1	114.3	99.4	99.6	95.3	89	91	110.7	96.6	97.3	99	94.6	94.2	92.2	72	87.2	95.4	92.9	100.1	93	99.1	96.2	98.5	95.5	91.2	119.6
High	Q91VM9	Inorganic pyrophosphatase 2, mitochondrial OS=Mus musculus OX=10090 GN=Ppa2 PE=1 SV=1	0.14	0.06	0.04	0.1	-0.01	0.12	0.15	0.11	-0.01	0.389062	0.654015	0.917304	0.992129	0.929561	0.795904	0.613248	0.813406	0.99647	104.8	114.4	105.9	95.1	67.8	82.7	80	76.8	91.1	111.9	100	112.5	82.3	91	88.5	86.6	118.1	121	105.7	119.9	89.2	87.2	146.3	77.2	130.6	120.4	122.8	123	89.4
High	Q924M7	Mannose-6-phosphate isomerase OS=Mus musculus OX=10090 GN=Mpi PE=1 SV=1	-0.07	-0.06	-0.01	-0.06	-0.1	0.03	-0.05	0.01	-0.05	0.673817	0.717362	0.900284	0.965774	0.637785	0.989116	0.966453	0.965414	0.981162	96.9	116.7	108.7	116.8	99.8	97.8	92.3	80.7	113.7	104.1	99.4	96.1	89.1	86.5	93.3	81.1	104.5	116.2	106.2	107.2	87.8	96.6	82.2	104.4	122.8	93.7	85	89.8	84.4
High	P03930	ATP synthase protein 8 OS=Mus musculus OX=10090 GN=Mtatp8 PE=1 SV=1	0.14	0.06	0.08	0.12	0.15	-0.08	0.28	0.08	0.32	0.397918	0.685582	0.678393	0.977532	0.539939	0.718076	0.204156	0.911562	0.332627	113	99.2	107.2	123	88.5	69.7	62.1	62.7	108.4	120.8	105.7	118.2	59.1	90.1	59.8	61.5	128	69.7	104.8	123.8	76.8	92.3	62.1	58.8	142.9	127.6	88.2	93	85.4
High	P42669	Transcriptional activator protein Pur-alpha OS=Mus musculus OX=10090 GN=Pura PE=1 SV=1	0.14	0.06	0.18	0.13	-0.1	0.15	0.01	0.03	-0.08	0.645414	0.779856	0.488889	0.976452	0.806944	0.752383	0.945446	0.929167	0.957754	99.5	103.6	175.9	122.6	79.8	93.3	70.1	65.3	122	120.2	105.3	133.4	75.5	103.6	60.3	73.5	142.8		149.4	119.7	85.8	91.8	67.6	90.7	104.9	123.1	127.1	137.6	86.9
High	Q9WVQ5	Methylthioribulose-1-phosphate dehydratase OS=Mus musculus OX=10090 GN=Apip PE=1 SV=1	0.05	0.05	-0.02	-0.43	-0.13	-0.23	0.11	-0.22	-0.17	0.941652	0.851011	0.926928	0.117496	0.737708	0.479155	0.839733	0.679405	0.851019	118.3	60.5	121	41.9	76.3	111.5	143.8	127.6	128.3	113	71.7	85.4	98.6	121.9	125.7	138.2	105.7	100.5	127.3	93.1	116	109.6	100.7	127.9	15.7	59.1	63.9	66.7	95.5
High	Q9WVL0	Maleylacetoacetate isomerase OS=Mus musculus OX=10090 GN=Gstz1 PE=1 SV=1	0.03	0.07	-0.03	0.07	-0.03	0.11	0	-0.04	-0.11	0.941928	0.623572	0.839353	0.994898	0.913274	0.801292	0.947151	0.942465	0.939704	61	76	65.2	78.1	116.3	124.5	118.3	130.3	69.8	82.7	64.9	109.6	123.4	146.3	114.2	120.6	86.3	180.7	53.5	66.7	122.9	99	99.6	92.4	82	87.2	89.7	104.9	134.4
High	Q9JLV1	BAG family molecular chaperone regulator 3 OS=Mus musculus OX=10090 GN=Bag3 PE=1 SV=2	-0.01	0.03	-0.05	-0.04	-0.09	0.04	0.02	-0.01	-0.07	0.972315	0.854747	0.570643	0.977532	0.672712	0.986095	0.939034	0.942465	0.961751	125.1	97.8	107.8	99.7	86.7	97.9	103.6	102.8	113	97	99	96.6	110.4	105.6	99.1	115.3	101.7	97.9	112.9	100.4	101.2	96.5	101.9	98.7	96.6	87.9	107.5	101.6	101.6
High	Q91V41	Ras-related protein Rab-14 OS=Mus musculus OX=10090 GN=Rab14 PE=1 SV=3	0.34	0.03	-0.08	0.81	0.16	0.46	-0.64	0.03	-0.17	0.294773	0.933486	0.846779	0.00107016	0.750114	0.0746743	0.163112	0.929167	0.846621	203.7		109.6		372.5	349.8							367.3	196.6		318.2	132.6	667.5			324.6	269.2					261.9
High	Q99J39	Malonyl-CoA decarboxylase, mitochondrial OS=Mus musculus OX=10090 GN=Mlycd PE=1 SV=1	0.02	-0.08	0.06	-0.02	0.05	-0.01	-0.01	-0.11	0.02	0.970701	0.727703	0.849652	0.977532	0.918814	0.942234	0.966367	0.728802	0.984958	114.7	104	117.7	119.1	96.6	54	55.4	87.4	124.1	110.2	97.6	107.6	69.4	84.1	208.2	62.1	119.6	151.3	125.2	113	68.2	69.2	75.1	70	136.9	108	98.7	122.7	56
High	P97447	Four and a half LIM domains protein 1 OS=Mus musculus OX=10090 GN=Fhl1 PE=1 SV=3	-0.1	-0.07	-0.04	0.05	0.1	0.01	-0.15	0.09	-0.04	0.673817	0.813868	0.767592	0.996317	0.773883	0.981285	0.793157	0.850843	0.981162	136.6	118.2	157.3	127.9	71.8	80.8	64.4	54.9	170.9	156.6	141.9	120.4	65.7	83.1	48.1	68.6	120.2	89.7	106.7	103.6	70.7	99.4	60	65.9	84.6	131.7	114.9	115.2	79.6
High	Q60932	Voltage-dependent anion-selective channel protein 1 OS=Mus musculus OX=10090 GN=Vdac1 PE=1 SV=3	0	0	0	-0.02	-0.05	0.03	0.02	-0.02	-0.04	0.978526	0.999335	0.92596	0.977532	0.82555	0.98783	0.939034	0.923222	0.981162	116.3	119.6	113.1	118.8	91.5	88.3	82.6	88.1	98.4	105.2	110.6	104.6	88.2	88.4	94.1	93	102.3	149.9	107.5	110.8	85.9	90.2	90	81.1	112.6	102	109.2	103.6	95.7
High	Q9QY76	Vesicle-associated membrane protein-associated protein B OS=Mus musculus OX=10090 GN=Vapb PE=1 SV=3	0.05	0.02	-0.01	0.19	0.21	0	-0.14	-0.07	0.03	0.905454	0.927195	0.894767	0.944015	0.234895	0.959265	0.795091	0.803378	0.981162	122.1	108.7	128.9	97.9	92.2	95.2	92.2	85.8	113.1	110.4	93.7	108.1	107.7	108.5	83.9	105.3	118.4	94.2	127.9	120.5	97.4	111.5	75.4	75.3	111.3	107.3	115	111.6	68.6
High	Q923D2	Flavin reductase (NADPH) OS=Mus musculus OX=10090 GN=Blvrb PE=1 SV=3	0.12	0.11	0.05	0.15	0.01	0.21	-0.01	0.1	-0.04	0.580935	0.407279	0.91017	0.968107	0.980146	0.321531	0.967603	0.850843	0.981162	98	89.4	82.2	79.9	85.6	94.6	93.3	139.9	94.3	89	90.7	98.8	116.2	115.5	98.9	96.3	82.6	74.1	102.2	99.9	105.9	103.9	125.1	126	86.1	130.7	103.4	113	95.5
High	Q9DCZ4	MICOS complex subunit Mic26 OS=Mus musculus OX=10090 GN=Apoo PE=1 SV=2	0.01	-0.14	0.12	0.14	0.18	-0.04	-0.15	-0.05	0.11	0.999464	0.216712	0.302383	0.973347	0.401169	0.869897	0.761446	0.852684	0.939704	108.2	97.8	106.3	111.4	111.4	122.6	104.5	97.4	94.6	97.7	108.1	98.6	95.3	104.3	92.4	109.7	96.5	162.2	103.1	98.3	117.8	96.6	98.8	78.8	98.2	87.4	108	89.7	86.4
High	O09111	NADH dehydrogenase [ubiquinone] 1 beta subcomplex subunit 11, mitochondrial OS=Mus musculus OX=10090 GN=Ndufb11 PE=1 SV=2	0.02	-0.04	0.06	0.06	0.01	0.04	-0.06	-0.07	-0.01	0.973122	0.874593	0.818569	0.994898	0.994791	0.986095	0.946265	0.819968	0.996798	111.7	90.2	109.7	87.8	81.8	103.8	92.8	123.6	104.6	111.6	80.3	102.1	105.2	97.6	105.2	104.9	109.9	72.9	102.6	93	106.8	103.3	93.2	112.1	111.4	110.8	107.2	92.6	112.6
High	P53986	Monocarboxylate transporter 1 OS=Mus musculus OX=10090 GN=Slc16a1 PE=1 SV=1	0.24	0.08	0.18	0.05	-0.01	0.14	-0.14	-0.25	-0.24	0.0377531	0.512335	0.0357342	0.999814	0.936384	0.677329	0.826472	0.145363	0.644351	94.3	89.8	103.4	81.2	95.8	123.2	109	130.7	102.7	81.4	76.8	98	113.1	118.5	126.7	131.9	86.6	109.9	100.6	71.1	133.6	137.7	147.6	132.6	78.7	67.5	82.3	74	118
High	P67778	Prohibitin 1 OS=Mus musculus OX=10090 GN=Phb1 PE=1 SV=1	-0.02	-0.06	0.05	0.06	-0.01	0.07	-0.01	0.08	0.04	0.9301	0.728372	0.857109	0.996317	0.936556	0.942234	0.966367	0.910814	0.981162	100.5	99.8	90.3	99.9	111.6	87.2	100	102.8	94.4	93.8	98.3	93.3	89.9	97.8	97.5	88.3	103.8	90.3	97	95.3	89.4	95.2	87.3	109.5	112.7	110.1	110.5	99.1	100.8
High	Q9R112	Sulfide:quinone oxidoreductase, mitochondrial OS=Mus musculus OX=10090 GN=Sqor PE=1 SV=3	0.02	0.02	-0.08	0.04	0.03	-0.03	0.09	0.19	0.15	0.96702	0.887375	0.535102	0.996317	0.971644	0.905068	0.779123	0.523297	0.90075	89.1	105.9	82.6	97.4	112	94.8	103.5	92.3	92.8	95.1	102.4	71.9	126.8	108.3	58.4	80.7	79.3	150.9	81.1	75.5	119.2	100.5	81.2	53.6	114.8	73.5	121.7	86.2	91.8
High	Q9WUR9	Adenylate kinase 4, mitochondrial OS=Mus musculus OX=10090 GN=Ak4 PE=1 SV=1	0.21	0.02	0.21	-0.23	-0.11	-0.13	0.45	0.03	0.29	0.175526	0.908814	0.0727979	0.626486	0.654973	0.493834	0.00979231	0.952094	0.429752	92.6	83.8	74.6	110.2	88.9	82.1	68.4	82	76.8	82.3	108.4	96.1	72	91.9	78.3	73.2	113.7	54.7	108	109.2	81.5	81.9	92.9	107.9	111.8	114.1	119	132.6	104.6
High	P35505	Fumarylacetoacetase OS=Mus musculus OX=10090 GN=Fah PE=1 SV=2	-0.09	0.05	-0.17	-0.24	-0.17	-0.09	0.35	0.19	0.09	0.801434	0.810379	0.307406	0.588553	0.4705	0.801292	0.114472	0.589752	0.948175	78.4	79.7	90.9	102	81.6	63.5	115.4	109.7	105	90.5	101.3	107.5	94.5	72.8	87.4	74.2	100	49.9	125.5	88.5	76.9	65.1	67.1	106.4	103	145.8	93.7	112.3	96.6
High	Q9D892	Inosine triphosphate pyrophosphatase OS=Mus musculus OX=10090 GN=Itpa PE=1 SV=2	-0.05	-0.14	0.14	0.29	0.12	0.18	0.02	0.47	0.3	0.937808	0.630487	0.684601	0.737512	0.778947	0.688927	0.939034	0.0256633	0.407068	87.5	98.2	92.9	83.2	74	91.7	111.5	103.3	79.2	86.2	65.6	65.3	89.1	90.6	102.8	85.4	86.7	59.3	100	76.2	88.4	118.5	84.1	125.1		200.5	145.5	178.3	113.7
High	Q9QXX4	Calcium-binding mitochondrial carrier protein Aralar2 OS=Mus musculus OX=10090 GN=Slc25a13 PE=1 SV=1	-0.12	-0.07	-0.03	0.08	0.09	-0.01	-0.12	0.04	0.01	0.41414	0.630487	0.73866	0.994898	0.819978	0.942234	0.846968	0.971152	0.996798	113.8	112	102.2	102.4	128.3	110.8	98.7	98.7	91	97.7	104.8	88.4	109.6	110.2	109.6	107.1	94.2	143.8	94.4	96	107.9	99.5	94.1	96.9	94	92.1	105.8	97.5	105
High	P05202	Aspartate aminotransferase, mitochondrial OS=Mus musculus OX=10090 GN=Got2 PE=1 SV=1	0.21	0.17	-0.07	0.19	-0.12	0.23	0.46	0.62	0.24	0.0854502	0.0459398	0.405681	0.939398	0.56994	0.249917	0.0074217	1.09314e-05	0.605543	13.4	14.8	14.9	160.5	157.2	151.9	45.2	130.3	14.4	15.2	96	151.5	84.7	153	147.6	86.7	20.7	187.2	58.4	41.8	147.7	151.8	81.5	78.2	26.1	112.3	154.3	44.7	181
Medium	P56380	Bis(5'-nucleosyl)-tetraphosphatase [asymmetrical] OS=Mus musculus OX=10090 GN=Nudt2 PE=1 SV=3	0.01	0.09	0.04	0.44	0.46	-0.01	-0.19	0.18	0	0.982317	0.885001	0.999884	0.285706	0.136185	0.986095	0.899078	0.709658	0.996798	102.7					123.8	88.7	145.1					154.9	69.9	124.7	130.8	84.7	1061.5	92.2	93.8	167.7		121.5		130.3		137.6	146.6	96.4
Medium	Q9JKV7	Exostosin-like 1 OS=Mus musculus OX=10090 GN=Extl1 PE=2 SV=2
Medium	P62192	26S proteasome regulatory subunit 4 OS=Mus musculus OX=10090 GN=Psmc1 PE=1 SV=1	0.1	0.03	0.05	-0.15	-0.04	-0.16	0.25	0.01	0.21	0.808473	0.908814	0.940273	0.832422	0.929561	0.683215	0.413187	0.94534	0.742929	85.8	92.4	83.3	87.3	114.1	72.9	89.7	94.5	113.8	107.9	99.8	115.6	87.8	74	73.5	76.5	104	90.4	104.2	121.9	76.1	79.5	101.8	81.1	104.6	74.2	100.9	120.9	103.2
Medium	O09167	60S ribosomal protein L21 OS=Mus musculus OX=10090 GN=Rpl21 PE=1 SV=3	0.23	0.36	-0.15	0.05	0.24	-0.29	0.09	-0.16	-0.13	0.511679	0.0543665	0.613615	0.996327	0.590558	0.372445	0.910482	0.831392	0.925261	61.3	113	161.6	126.1	69.3	84.1		37.6	205.5	147	148	187.8	39.8	120.5	76.9	59.8	157.9	81.3	172.8	102.2	131.4	64.1	70.3			72.5	118.4	112.5	55.3
Medium	O09114	Prostaglandin-H2 D-isomerase OS=Mus musculus OX=10090 GN=Ptgds PE=1 SV=1	0.14	-0.08	0.08	0.26	-0.12	0.41	-0.34	-0.06	-0.54	0.743952	0.898589	0.893362	0.819266	0.834035	0.201164	0.613248	0.954882	0.0163792	114.4	64.8	162.6	102.3	63.2	69.8	200.5	138.3	185.8	172.7	95.2	67.2	113.2	86.6	100	58.7	198.4	53.2	225.4	117.3	77.6	70.6	79.1	161.9		256.3		159.5	55.8
Medium	O88322	Nidogen-2 OS=Mus musculus OX=10090 GN=Nid2 PE=1 SV=2	-0.42	-0.2	-0.36	-0.23	-0.61	0.28	0.17	0.44	-0.17	0.0306604	0.427211	0.0260438	0.611945	9.8863e-05	0.363524	0.635816	0.0772436	0.854477	111.6	127.5	162	72.5	163.5	198.1		131.7	62.8	124.6	184.4	133.1		37	128.8	142.8	91.2	13.6	129.4	123.9	103.5	97.4			177.1	146.1	130.2	70.4
Medium	Q64010	Adapter molecule crk OS=Mus musculus OX=10090 GN=Crk PE=1 SV=1	0.05	-0.21	0.21	0.65	0.24	-0.04	-0.51	0.09	-0.01	0.941652	0.362962	0.373777	0.0218665	0.520567	0.942234	0.236666	0.856586	0.99647				233.7					201.7	202.2	330.2	283.1			157.2	152	264.2		261.1				189.6	224.8	233.1	259.7	230.5	286.9
Medium	O35682	Myeloid-associated differentiation marker OS=Mus musculus OX=10090 GN=Myadm PE=1 SV=2	0.32	0.12	-0.04	0.02	-0.1	0.11	-0.16	-0.35	-0.53	0.0441495	0.487521	0.868723	0.994898	0.806944	0.852685	0.828494	0.234244	0.0193491	72.8	76.6	98.9	76.1	98.2	108.9	123.7	160.1	68.8	82.8	82.1	80.3	157.8	128.4	184.1	149.9	68.4	162.7	96.9	59.1	137.5	123.3	147.6	144.4	48	54.9	102.8	63.7	138.3
Medium	P54775	26S proteasome regulatory subunit 6B OS=Mus musculus OX=10090 GN=Psmc4 PE=1 SV=2	0.08	0.11	0.02	-0.18	-0.13	0.01	0.27	-0.04	-0.01	0.800818	0.473939	0.989155	0.78585	0.658374	0.986095	0.327669	0.960635	0.996798	117.7	115.9	113.2	90.2	82.5	81.1	85.4	81.7	118.2	90.9	99.1	116.5	71	99.4	90.4	101.9	131.8	54.9	132	101.5	82.2	82.4	101.2	97.8	118.3	87	130.1	125.2	91
Medium	Q99J99	3-mercaptopyruvate sulfurtransferase OS=Mus musculus OX=10090 GN=Mpst PE=1 SV=4	0.14	-0.02	0.13	0.13	-0.11	0.2	0.47	0.38	0.38	0.767328	0.994	0.784389	0.977532	0.809956	0.65202	0.159861	0.129018	0.178656	76.6	132.7	97.6	107.5	76.6	77.7	63.7	69.1	76	107.5	111.6	97.9	56.1	88.7	60.3	75.3	100.3		68.3	112.7	78.5	100.7	92.4	93.5	149.9	149.6	146.3	119.1	120.1
Medium	Q921H9	Cytochrome c oxidase assembly factor 7 OS=Mus musculus OX=10090 GN=Coa7 PE=1 SV=1	-0.29	-0.18	-0.18	-0.59	-0.36	-0.28	0.17	-0.09	0.05	0.265204	0.488497	0.527137	0.0119004	0.220022	0.389103	0.709415	0.929167	0.97987	167.9	141.1	111.3	124	91		94.4	76.7	129.8	129.8	101.7	124.2	56.3		67.6	92.6	125.5	80.1	101.2	111.9	65.3	84	86	77	117.8	75.9	84.6	80.9	73.6
Medium	P0DP99	Short transmembrane mitochondrial protein 1 OS=Mus musculus OX=10090 GN=Stmp1 PE=1 SV=2	0.42	0.17	0.27	-0.08	-0.06	0.08	0.7	0.2	0.3	0.0411142	0.355321	0.187919	0.948607	0.883309	0.92441	0.00889353	0.564913	0.395762	85.9	116.6	99.5	165.1	45	47.9	69	55.5	95.8	113.7	99	117.4			75.2	27.1	158.9		117.6	76		51	80.9	154.1	199.8	161.1	144.8	151.4	89.9
Medium	Q91WK1	SPRY domain-containing protein 4 OS=Mus musculus OX=10090 GN=Spryd4 PE=1 SV=1	6.64		6.64	-6.64	-6.64		6.64	-6.64		1.72527e-16		1.82442e-16	3.45455e-16	3.44318e-16		3.89744e-16	1.89157e-16																			3070.6
Medium	P36536	GTP-binding protein SAR1a OS=Mus musculus OX=10090 GN=Sar1a PE=1 SV=1	0.05	0.1	-0.08	0.16	0.04	0.07	-0.46	-0.38	-0.51	0.929296	0.609889	0.74441	0.95467	0.936964	0.947798	0.124336	0.189332	0.0239047	143	122.3	103.4	125.5	131.9	113.7	73.6	71.7	120	86	197.2	103.4	135.9	138.5	88.8	113.9	102.7	263.3	106	152.5	148.5	82.8	104.3	34.4	60.4	79.4	108.5	93.9	80
Medium	Q61147	Ceruloplasmin OS=Mus musculus OX=10090 GN=Cp PE=1 SV=2	0.18	0.12	0.07	0.67	0.26	0.51	-0.34	0.11	-0.27	0.358854	0.396022	0.842901	0.0155893	0.278534	0.00450033	0.310996	0.784148	0.504259	119.8	96.1	75.4	86.7	99.2	89.8	128.6	120.2	121.2	88.3	126.5	108.6	107.6	172.4	62.6	89.5	88.5	87.2	122.5	130.6	113.3	111.5	85.4	215.9	105.1	119.7	119.4	160.2	160.8
Medium	Q9QZF2	Glypican-1 OS=Mus musculus OX=10090 GN=Gpc1 PE=1 SV=1	-0.18	0.03	-0.14	-0.2	0.1	-0.39	0	-0.01	0.24	0.540722	0.908814	0.527892	0.693484	0.827307	0.0865986	0.947151	0.985942	0.616542	74.3	93.7	102.9	133.5	107.6	84.4	126.1	74.2	120.7	96.1	83.9	79	127.9	86.4	134.4	82	77.7	59.6	74.6	78.3	135	94.8	88.6	110.4	72.7	62.2	98.7	73.5	101.8
Medium	Q9R0Q7	Prostaglandin E synthase 3 OS=Mus musculus OX=10090 GN=Ptges3 PE=1 SV=1	-0.28	-0.09	-0.11	0.17	0.1	-0.14	-0.7	-0.38	-0.41	0.259684	0.854078	0.648651	0.952739	0.838837	0.779727	0.0156733	0.242036	0.122008	203.2	140.4	110.1	77.2	80.9	152.2	114.2	136.2	113.2	79	112.8	80.8	123.2	129.7	110.7	153.7	64.7	311.2	75.3	110.3	138.1	104.5	119.7	49.1	68.6	88.2	52.9	87.3	72.5
Medium	Q9DCA5	Ribosome biogenesis protein BRX1 homolog OS=Mus musculus OX=10090 GN=Brix1 PE=1 SV=3	0.26	-0.15	-0.01	-1.94	-1.32	-0.82	1.13	-0.45	0.8	0.0883303	0.485747	0.907101	3.45455e-16	3.44318e-16	6.49681e-09	2.46957e-14	0.0172327	3.31996e-05	15.9	60.3	83.8	120.8	20.1		16.8	10.9	110	90	59.3	107.9	6.2	3.4	19.8	3.2	88		74.3	46	3.2		23.3	68.3	76.4	68.3	12.3	66.3	26.2
Medium	P62245	40S ribosomal protein S15a OS=Mus musculus OX=10090 GN=Rps15a PE=1 SV=2	0.05	0.26	-0.21	0.03	0.17	-0.2	-0.22	-0.46	-0.51	0.970701	0.383573	0.431228	0.994898	0.753755	0.661329	0.839733	0.173924	0.0252049	172.4	168.3	88.8	70.6		132		133.3		90.6	147.7		145.5	205.7		200.9	101.8	934.4	127.5	92.5	137.9				72.5		176.3	68.4
Medium	Q5SW19	Clustered mitochondria protein homolog OS=Mus musculus OX=10090 GN=Cluh PE=1 SV=2	-0.37	-0.16	-0.32	0.31	0.19	0.01	-0.66	0.24	-0.16	0.0679745	0.552242	0.029391	0.688438	0.654973	0.999129	0.0560968	0.483796	0.865616	195.8	169.9	159.7	154.3	142.5	114	135.2	72.2	140.4	163.5	183	133.6	98.6	96.6	108.4		121	127.4	118.2	133.7		61.1	67.4		158.8		124.7	103.7
Medium	P55292	Desmocollin-2 OS=Mus musculus OX=10090 GN=Dsc2 PE=1 SV=1	-0.48	-0.15	-0.29	-0.48	-0.41	0.08	0.36	0.48	0.28	0.0194331	0.619407	0.0911349	0.0655692	0.0319363	0.927593	0.306263	0.0317194	0.477687	206.8	199.5			199.2	145.4				183.8		182.1		113.8			236	141.1	117	150.3	81				179.7	231.4	87.5	265.3
Medium	Q8C6I2	Succinate dehydrogenase assembly factor 2, mitochondrial OS=Mus musculus OX=10090 GN=Sdhaf2 PE=1 SV=1	0.1	-0.45	0.55	-0.57	-0.8	0.2	0.56	-0.06	0.23	0.848053	0.00303227	0.000464828	0.0180354	6.56318e-08	0.645943	0.0325025	0.952094	0.673099	168.8	233.7	122.8	82.4	79.3	46	29.2	96.5	62.5	81.6	107.1	71.3	88.1	56	69.8	25	111.8	43.2	93.9	62.6	132.9	91	124	130.1	77	61.9	67.7	68	146.3
Medium	Q99JR6	Nicotinamide/nicotinic acid mononucleotide adenylyltransferase 3 OS=Mus musculus OX=10090 GN=Nmnat3 PE=1 SV=1	0.01	-0.05	0.15	0.33	0.18	0.13	-0.11	0.11	0.08	0.991862	0.933486	0.648651	0.624528	0.641311	0.831244	0.939034	0.797285	0.957754	103.8	120.5	99.9	101.2	107.5	91.7	78.6	84.2	118.6	99.4	88.8	118.5	84.4	89.6	80.2	83.7	102.6	91.1	143.7	122.8	96.8	99	99.5	51	95	128.1	124.8	154.2	75.1
Medium	P97825	Jupiter microtubule associated homolog 1 OS=Mus musculus OX=10090 GN=Jpt1 PE=1 SV=3	0.01	-0.04	-0.1	0.25	0.13	0.11	0.13	0.39	0.18	0.981405	0.952313	0.662868	0.832422	0.746465	0.847925	0.697679	0.0985586	0.807242	89.4	99.5	98.5	89.1	96.8	78.4	91.5	118.5	67	80.6	132.2	113.5	65.1	84.7	116.7	107	79.6	73.1	99.6	97.4	109.5	58	103.3	105.7	93.9	85.4	104.9	71	182.6
Medium	Q8R1Q8	Cytoplasmic dynein 1 light intermediate chain 1 OS=Mus musculus OX=10090 GN=Dync1li1 PE=1 SV=1	6.64		6.64					-6.64		1.72527e-16		1.82442e-16					1.89157e-16																			4800
Medium	Q8CDN6	Thioredoxin-like protein 1 OS=Mus musculus OX=10090 GN=Txnl1 PE=1 SV=3	0.1	0	0.06	-0.05	0	0.01	0.31	0.29	0.38	0.687304	0.933486	0.894767	0.968107	0.987145	0.986095	0.228656	0.203032	0.173978	72.3	116.6	113.9	113.6	79.4	58.3	60.5	61	94.1	105.5	120.7	114.7	58.7	62.6	69.3	58	104.5	115.5	108.8	124.4	66.6	54.8	73.3	78.1	152	133.8	125.3	135.1	89.6
Medium	P62717	60S ribosomal protein L18a OS=Mus musculus OX=10090 GN=Rpl18a PE=1 SV=1
Medium	O88508	DNA (cytosine-5)-methyltransferase 3A OS=Mus musculus OX=10090 GN=Dnmt3a PE=1 SV=2	-0.23	-0.17	-0.13	-0.5	-0.15	-0.6	-0.11	-0.06	0.08	0.0299075	0.0763207	0.0753077	0.0453465	0.384317	2.19962e-08	0.893915	0.822367	0.957754	100.5	194.5	124.5	183.7	158.2	25.6	78.4	53.8	211.2	177.7	170.7	165.7	40.5	15.7	46.9	22.1	135.8		151.5	193.2	24.4	33.3	50.1	105.7	165.4	137.5	47.3	162	47.3
Medium	Q8C5Q4	G-rich sequence factor 1 OS=Mus musculus OX=10090 GN=Grsf1 PE=1 SV=2	-0.29	-0.01	-0.24	0.15	0.09	0.57	-0.05	0.51	0.04	0.210673	0.983538	0.160443	0.965774	0.847421	0.00279914	0.973704	0.0125311	0.981162	84.1	89.7	88.4	92.8	203	147	153.6		54.3	91.6	78.8	69.8	203.8	204.4	153	149.2		114.1	45	66.3		96.2	180.9	130.6	47.4			46.9	216.4
Medium	Q9JIF9	Myotilin OS=Mus musculus OX=10090 GN=Myot PE=1 SV=1	0.16	-0.09	0.18	0.34	0.17	0.17	0	0.36	0.28	0.607089	0.859473	0.473032	0.582899	0.637785	0.695965	0.947151	0.131331	0.472137	75.7	90	63.4	88.8	98.4	89.2	131.4	119.2	78.4	65.6	55	92.3	90.8	86.8	104	123	77.9	116.6	114.7	93.5	62.7	122	62.1	74.1	105.3	156.8	164.6	127.2	109.3
Medium	O70591	Prefoldin subunit 2 OS=Mus musculus OX=10090 GN=Pfdn2 PE=1 SV=2	0.11	0.15	-0.04	0.14	-0.06	0.19	-0.01	0	-0.21	0.800818	0.431507	0.895439	0.973347	0.89531	0.669233	0.966367	0.952094	0.735196	88.2	102.5	89.4	87.7	109	109.4	90.1	97.3	110.4	100.2	112.7	135.6	74.1	120.6	94.4	103.4	106	94.9	99.4	120.6	111.5	94.5	124.4	90.2	115.5	82.4	115.1	120.5	98.6
Medium	Q9R0M4	Podocalyxin OS=Mus musculus OX=10090 GN=Podxl PE=1 SV=2	0.14	0.22	0.22	-0.36	0.11	-0.5	0.8	-0.11	0.63	0.850263	0.37096	0.535102	0.245932	0.797748	0.0307014	0.000705056	0.921073	0.00263031	75.1	72.7	79.1	100.7	76.2	34.1	55.6	44.3	88.8	129.7	152.3	91.4	35.6	42.2	62.8	49.7	172.7		176.7	73.7	57.7	45.6	64.7	68.6	127.8	108.1	66.4	135.6	83.3
Medium	Q9D0J8	Parathymosin OS=Mus musculus OX=10090 GN=Ptms PE=1 SV=3	-0.13	-0.03	-0.03	0.19	0.02	0.19	-0.47	-0.21	-0.41	0.654128	0.983538	0.889891	0.942886	0.970349	0.641602	0.0926041	0.623844	0.117519	195.4	153.5	190.9	111.5	72.4	93.1	103.3	92.4		125.1	135.2	111.7	110.6	99.9	83.6	106.1	153.5	112	137.6	122.1	96.9	80.6	104.1	71.2	92.6	88.6	118.1	116.8	113.2
Medium	Q62093	Serine/arginine-rich splicing factor 2 OS=Mus musculus OX=10090 GN=Srsf2 PE=1 SV=4	0.08	0.03	0.08	0.18	0.19	-0.03	0.02	0.02	0.16	0.912042	0.927195	0.894767	0.944015	0.654973	0.971278	0.945446	0.929711	0.857952	154.4	91.5		83.1	45.6	94.6	122.6	120.1	115.1	75.9	123.7	92.5	81.8	124.3	113.8	125.5		127.3	81.1	84.5	75.7	148.9	128.9	142.8	119.8	110.2	109.8	85.7	171.4
Medium	Q8K310	Matrin-3 OS=Mus musculus OX=10090 GN=Matr3 PE=1 SV=1	0.15	0.02	0.12	0.05	0.1	-0.04	0.06	0.08	0.24	0.798102	0.936232	0.839507	0.999814	0.866923	0.972978	0.938282	0.872976	0.605543	134.9	118.7	129.5	108.1	48.6	59.6	66.1	78.2	90.6	131.4	127.6	131.7	71.4	67.6	66.9	60.1	162.1	73	121.1	132.7	85.8	93	81.7	57.1	181.9	121.5	102.6	135.6	71.3
Medium	O54950	5'-AMP-activated protein kinase subunit gamma-1 OS=Mus musculus OX=10090 GN=Prkag1 PE=1 SV=2	6.64		6.64					-6.64		1.72527e-16		1.82442e-16					1.89157e-16																			4800
Medium	Q9DAS9	Guanine nucleotide-binding protein G(I)/G(S)/G(O) subunit gamma-12 OS=Mus musculus OX=10090 GN=Gng12 PE=1 SV=3	0.28	0.26	0.06	-0.3	-0.11	-0.19	0.44	-0.15	0.06	0.441039	0.287799	0.94913	0.419615	0.833277	0.669233	0.306263	0.851895	0.96856	113	80.8	93.4	69.2	56.2	86.5	94.6	80.2	114.2	107.6	60	110.4	93.2	99.8	125.6	91	130.1	129.9	97.8	70	113.5	97.1	80.3	113.6	117.3	117.5	90.3	100.9	55.2
Medium	Q9D7A8	Armadillo repeat-containing protein 1 OS=Mus musculus OX=10090 GN=Armc1 PE=1 SV=1	0.5	0.14	0.33	0.07	-0.16	0.13	0.26	-0.28	-0.1	0.0655576	0.668291	0.220961	0.994898	0.761954	0.873665	0.65798	0.601199	0.946653	143.5	114.4	101	69	101.8	142.1	153.1	199.8	96.8	121.6		67.9	186.4	148	184	163.4		302.4			152.6	185.7	189	102.9					180.3
Medium	Q61733	28S ribosomal protein S31, mitochondrial OS=Mus musculus OX=10090 GN=Mrps31 PE=1 SV=1
Medium	P10107	Annexin A1 OS=Mus musculus OX=10090 GN=Anxa1 PE=1 SV=2	-0.01	-0.04	0.12	0.05	0.13	-0.09	-0.36	-0.4	-0.1	0.978526	0.963083	0.852959	0.999939	0.819684	0.886946	0.587258	0.289023	0.946653	142.2	135.2	135	107.3	57.3	115.8	220	70.4	138.3	106.7	131.8	41.4	134	144.9	73.1	86.4	104		152.6	129.3	114.6	119.2	116	115.5	115.4	82	138.6	91.5
Medium	Q9CQN6	Transmembrane protein 14C OS=Mus musculus OX=10090 GN=Tmem14c PE=1 SV=1	-0.41	-0.14	-0.4	0.14	0.03	0.08	-0.41	0.18	-0.36	0.0237792	0.609889	0.00426717	0.973347	0.966517	0.942234	0.204324	0.6712	0.230469	119.3	148.5	87.2	72.1	112.7	87.4	132.5	196.5	79.1	85.7	79.1	89.4	179	70.9	154.5	168.8	67.1	298.8	45.4	59.8	110.3	47.8	134.7	116.8	84.2	78.6	92.9	70.3	130.9
Medium	Q9CWE0	Mitochondrial fission regulator 1-like OS=Mus musculus OX=10090 GN=Mtfr1l PE=1 SV=1	-0.3	-0.12	-0.19	-0.33	-0.13	-0.28	0.17	0.07	0.07	0.286603	0.797394	0.482556	0.311976	0.826087	0.377859	0.775534	0.884199	0.957754	137.5	161	111.8	141.9	83.8	62.2	55.7	86.3	119.6	124.8	143.8	132.1	62.3	64.2	87.1	37.7	101.9	59.2	114.9	105.4	52.1	68.1	61.1	117	101.5	102.9	89.3	109.1	72.1
Medium	P36993	Protein phosphatase 1B OS=Mus musculus OX=10090 GN=Ppm1b PE=1 SV=1	0.05	-0.05	0.08	0.06	0.02	0.05	-0.09	-0.03	-0.02	0.902929	0.93465	0.842901	0.994898	0.971644	0.976662	0.939034	0.987538	0.984958	117.5	108.5	113.6	111.1	74.6	91.3	100.4	96.5	124.2	112.1	97.3	92.7	83.9	94.6	84.8	109.2	127.9	59.2	139.4	90.3	81.9	99.5	104.7	129.3	102.3	111.7	109.3	101.9	103.2
Medium	O70194	Eukaryotic translation initiation factor 3 subunit D OS=Mus musculus OX=10090 GN=Eif3d PE=1 SV=2	1.09	-0.3	1.4	6.64	6.64	0.53	-6.64	-1.29	-0.22	2.59884e-07	0.397712	1.82442e-16	3.45455e-16	3.44318e-16	0.0828979	3.89744e-16	3.0882e-09	0.680538						508.6								412.1				1349.1			872.9							200	508.7
Medium	Q811F1	Zinc finger and BTB domain-containing protein 41 OS=Mus musculus OX=10090 GN=Zbtb41 PE=2 SV=4	-0.04	0.01	0.01	-0.13	-0.41	0.39	-0.08	-0.15	-0.55	0.947597	0.932273	0.978557	0.872471	0.00459112	0.0827974	0.942111	0.761038	0.0132861	124.9	91.2	110.3	51.2	99.1	83.5	140.1	143.8	81.9	91.1	60.8	60.5	163.1	92.2	199.4	170.8	61.5	132.2	64.8	82.1	90.4	95.2	141.3	235.4	62.9	82.9	106.6	69.8	117
Medium	P61164	Alpha-centractin OS=Mus musculus OX=10090 GN=Actr1a PE=1 SV=1	0.1	0.08	0.14	0.74	0.6	0.22	-0.62	0.01	0.02	0.929296	0.874593	0.807042	0.0049839	0.0122202	0.695965	0.197986	0.952094	0.984548	168.4	145.4	146	101.7	177.9		154.5	167.9	105.5	106.6	155.8			207.3	171.8	190.6	73	711.1		156.1	174.2	226.1	155.1			137.3			257.5
Medium	Q61033	Lamina-associated polypeptide 2, isoforms alpha/zeta OS=Mus musculus OX=10090 GN=Tmpo PE=1 SV=4	0.34	0.27	-0.01	0.21	-0.01	0.27	0.32	0.16	-0.04	0.207244	0.129375	0.960876	0.911879	0.979772	0.455761	0.436911	0.684605	0.981162	83.2	112	69.6	106.1	59.2	90.2	81.9	70.4	141.2	122.2	113.8	129.7	70	83.2	85.6	79	105.6		83.1	112.2	81.8	113.8	123.4	107.5	122.6	157.9	114.1	139.1	96.5
Medium	Q99KF1	Transmembrane emp24 domain-containing protein 9 OS=Mus musculus OX=10090 GN=Tmed9 PE=1 SV=2	-0.21	-0.25	0.05	0.16	0.23	-0.01	-0.21	0.14	0.19	0.582974	0.485747	0.960876	0.965774	0.652012	0.986095	0.859597	0.784148	0.765303	206.6	229	109.2		126.6		137.1	158.1		109.6		128.5	124	152.7	138.9	112.3	178.8	233.4	115.3	109.2	134.7	91.8	142.7		181.6		150		184.3
Medium	Q8C0L0	Thioredoxin-related transmembrane protein 4 OS=Mus musculus OX=10090 GN=Tmx4 PE=1 SV=2	0.18	0.1	-0.21	0.38	-6.64	6.64	-1.35	-0.33	-6.64	0.801434	0.858551	0.407995	0.467858	3.44318e-16	4.46471e-16	3.56265e-05	0.486933	4.35143e-16					415.3	465.4	209.1						365.1	608	300.3	271.5		863.8			256.5		237.5
Medium	Q8BXK9	Chloride intracellular channel protein 5 OS=Mus musculus OX=10090 GN=Clic5 PE=1 SV=1	0.21	0.14	0.11	0.16	0.12	-0.03	0.22	0.06	0.16	0.495283	0.487521	0.789768	0.965774	0.819684	0.966414	0.65798	0.910814	0.866469	126.9	106.2	110.7	155.1	35.7	54	85.9	58.3	128.2	116.1	122.5	134	70.9	59.8	92.7	64.3	125	66.7	158.8	145.5	59.6	101.5	100.9	76.9	145.1	197.4	105.6	151.5	88.2
Medium	Q9CPR4	60S ribosomal protein L17 OS=Mus musculus OX=10090 GN=Rpl17 PE=1 SV=3	0.09	0.55	-0.32	0.32	0.28	0.1	-0.18	-0.13	-0.53	0.917292	9.32533e-05	0.116247	0.626242	0.442681	0.92441	0.879596	0.886742	0.0201297	88.5	78.6	213	131.1	85.7	88.7	53.2	56.5	165	188.3	132.6	130.6	80.5	125.5	101.6	105.1	181.5	12.4	224	119.1	108.5	92.9	79.6	39.1	100.2	110.7	113.4	123.8	77.6
Medium	Q9JJU8	SH3 domain-binding glutamic acid-rich-like protein OS=Mus musculus OX=10090 GN=Sh3bgrl PE=1 SV=1	0.24	0.13	0.05	0.5	-0.07	0.51	0.05	0.2	-0.32	0.350665	0.492993	0.940273	0.167443	0.869847	0.012657	0.919078	0.546204	0.33305	64.2	65	123.5	57.2	109.2	105.3	122.1	59.7	79.4	109.8	114.2	116.6	121.5	116.6	52.6	97.8	139	26.6	123.1	95.9	130.8	96	116	79.8	140.5	226.8	133.2	148.4	135.4
Medium	Q14C51	Pentatricopeptide repeat domain-containing protein 3, mitochondrial OS=Mus musculus OX=10090 GN=Ptcd3 PE=1 SV=2	-0.64	-0.77	0.2	-0.06	0.11	-0.21	-0.43	0.2	0.7	2.13576e-06	3.51614e-11	0.430006	0.965774	0.820782	0.445088	0.151283	0.537455	0.000480011	100	258	100.8	280.4			701.2		83.5	197.7	125.8	89.5					234.1		123.8	76.4		139.8			95.5	170.1	68.4	183.1
Medium	P11440	Cyclin-dependent kinase 1 OS=Mus musculus OX=10090 GN=Cdk1 PE=1 SV=3	-0.02	-0.07	0.06	0.35	0.42	-0.06	-0.16	0.2	0.29	0.940495	0.685258	0.839353	0.551559	0.000264291	0.797274	0.733046	0.486933	0.419832	106.8	72.6	77.4	118.8	116.1	78.1	114.6	94.9	92.6	96.8	97.8	98.7	91.2	73.4	117.3	87.1	104.5	19.6	126.9	87.6	102.1	75	94.3	148.1	135.4	66.9	141.3	125.8	109.1
Medium	Q9QYA2	Mitochondrial import receptor subunit TOM40 homolog OS=Mus musculus OX=10090 GN=Tomm40 PE=1 SV=3	6.64		6.64					-6.64		1.72527e-16		1.82442e-16					1.89157e-16																			4800
Medium	Q9EQF2	Kell blood group glycoprotein homolog OS=Mus musculus OX=10090 GN=Kel PE=1 SV=1
Medium	Q8VDJ3	Vigilin OS=Mus musculus OX=10090 GN=Hdlbp PE=1 SV=1	-0.14	0.28	-0.41	-0.11	0.18	-0.29	0.05	-0.02	-0.1	0.736434	0.245142	0.0350721	0.922459	0.737708	0.432395	0.939034	0.987538	0.946653	159.6	116.4	120.3	127.9	83.4	130.4	88.4		157.1	131.4	147.7	125.7	138.3	140.6	155	163.7						104.6	116.6		130.6	57.6	183.3	93.5	109
Medium	Q8VDC0	Probable leucine--tRNA ligase, mitochondrial OS=Mus musculus OX=10090 GN=Lars2 PE=1 SV=1
[truncated: 282 more rows]
[truncated: 82 more columns]

## Sheet: Different expressed proteins
	UPREGULATED						DOWNREGULATED
[truncated: 65 more rows]
